# Supplementary material for: EpiCas-DL: Predicting sgRNA activity for CRISPR-mediated epigenome editing by deep learning
Source: Comput Struct Biotechnol J. 2022 Nov 19;21:202–11. doi: 10.1016/j.csbj.2022.11.034 (PMC9763632; doi:10.1016/j.csbj.2022.11.034)
Supplement: Supplementary data 1 [file mmc1.xlsx]

## Sheet: Table S1
Table S1. Basic information of the gene silencing datasets
Data set	Type	Cell line	Number of sgRNA	Source
CRISPRoff tiling	CRISPRoff	Hek293t	111683	Nuñez, James K et al.
CRISPRoff_genomeA	CRISPRoff	Hek293t	20222	Nuñez, James K et al.
CRISPRi_CRISPRoffs	CRISPRi	K562	111284	Nuñez, James K et al.
hCRISPRiv2	CRISPRi	K562	199524	Horlbeck, Max A et al.
CRISPRi_genome	CRISPRi	K562	107576	Gilbert, Luke A et al
CRISPRi_intergrate	CRISPRi	K562	18080	Horlbeck, Max A et al.

## Sheet: CRISPRoff_tiling
Basic information of CRISPRoff_tiling dataset
sgId	Gene	Chrom	Start	End	Strand	40mer	Phenotype scores	Normalized TSS of primary TSS, 5'	Normalized TSS of primary TSS, 3'	Normalized TSS of secondary TSS, 5'	Normalized TSS of secondary TSS, 3'	Normalized ATAC values	Normalized methylation values	Normalized RNA values	Activity score	Class label
ACTR6_-_100592087	ACTR6	chr12	100592057	100592096	-	GGGCCCAGATCCCTCTATGTGCTCGAAGCAGGTGGACCCC	-0.0179124	0.006	-0.0094	-0.0334	-0.0342	0	0	0.00503152	0.0789351	0
ACTR6_-_100592090	ACTR6	chr12	100592060	100592099	-	CCCAGATCCCTCTATGTGCTCGAAGCAGGTGGACCCCTCG	0.00789391	0.0066	-0.0088	-0.0328	-0.0336	0	0	0.00503152	-0.0347864	0
ACTR6_-_100592099	ACTR6	chr12	100592069	100592108	-	CTCTATGTGCTCGAAGCAGGTGGACCCCTCGGAGGTGACA	0.0519752	0.0084	-0.007	-0.031	-0.0318	0	0	0.00503152	-0.229041	0
ACTR6_-_100592125	ACTR6	chr12	100592095	100592134	-	CCTCGGAGGTGACAGAGTCTAGCCCGCTAAGGACTCCCAA	-0.0136553	0.0136	-0.0018	-0.0258	-0.0266	0	0	0.00503152	0.0601754	0
ACTR6_-_100592135	ACTR6	chr12	100592105	100592144	-	GACAGAGTCTAGCCCGCTAAGGACTCCCAAGGAAAGGGGA	-0.00702635	0.0156	0.0002	-0.0238	-0.0246	0	0	0.00503152	0.0309633	0
ACTR6_-_100592218	ACTR6	chr12	100592188	100592227	-	GCATTATTTTTCCCATTATGTCTCTTCGCTGGAGGATTAA	0.0143481	0.0322	0.0168	-0.0072	-0.008	0	0	0.00503152	-0.0632285	0
ACTR6_-_100592221	ACTR6	chr12	100592191	100592230	-	TTATTTTTCCCATTATGTCTCTTCGCTGGAGGATTAAAAG	0.031212	0.0328	0.0174	-0.0066	-0.0074	0	0	0.00503152	-0.137543	0
ACTR6_-_100592255	ACTR6	chr12	100592225	100592264	-	TAAAAGAGCCTCAAAGAGCAAGGCCTAACTGGCTGAAGTG	0.00917325	0.0396	0.0242	0.0002	-0.0006	0	0	0.00503152	-0.0404241	0
ACTR6_-_100592367	ACTR6	chr12	100592337	100592376	-	TTAGCTGGAGCATCCCTGCCCACTCTCGGAGGAAATGTAG	0.0335369	0.062	0.0466	0.0226	0.0218	0	0	0.00503152	-0.147788	0
ACTR6_-_100592378	ACTR6	chr12	100592348	100592387	-	ATCCCTGCCCACTCTCGGAGGAAATGTAGTGGAATATCTC	-0.0260167	0.0642	0.0488	0.0248	0.024	0	0	0.00503152	0.114649	0
ACTR6_-_100592391	ACTR6	chr12	100592361	100592400	-	CTCGGAGGAAATGTAGTGGAATATCTCTAAGGGCCCTGCC	-0.00806854	0.0668	0.0514	0.0274	0.0266	0	0	0.00503152	0.0355559	0
ACTR6_-_100592440	ACTR6	chr12	100592410	100592449	-	TCTTTTTGTCTATAGTGCTAAATGCACTGTGGCTCACGTC	-0.00978723	0.0766	0.0612	0.0372	0.0364	0	0	0.00503152	0.0431297	0
ACTR6_-_100592467	ACTR6	chr12	100592437	100592476	-	TGTGGCTCACGTCTGGAATCCCAGGAAGATGGGTGGGGAG	0.00166775	0.082	0.0666	0.0426	0.0418	0	0	0.00503152	-0.00734933	0
ACTR6_-_100592468	ACTR6	chr12	100592438	100592477	-	GTGGCTCACGTCTGGAATCCCAGGAAGATGGGTGGGGAGG	0.0351312	0.0822	0.0668	0.0428	0.042	0	0	0.00503152	-0.154814	0
ACTR6_-_100592755	ACTR6	chr12	100592725	100592764	-	TTCAGTCTGCACAACAGAGCGAGATCCTATGGCAAAAAGA	-0.0126305	0.1396	0.1242	0.1002	0.0994	0	0	0.00503152	0.0556592	0
ACTR6_-_100592877	ACTR6	chr12	100592847	100592886	-	ATATAGATACTACTGCTATCTCATTTTAGAGGACGCTGAA	-0.011536	0.164	0.1486	0.1246	0.1238	0.522956	0	0.00503152	0.0508362	0
ACTR6_-_100592887	ACTR6	chr12	100592857	100592896	-	TACTGCTATCTCATTTTAGAGGACGCTGAAGGGCAGAGCG	0.00632389	0.166	0.1506	0.1266	0.1258	0.522956	0	0.00503152	-0.0278677	0
ACTR6_-_100592888	ACTR6	chr12	100592858	100592897	-	ACTGCTATCTCATTTTAGAGGACGCTGAAGGGCAGAGCGG	0.0344577	0.1662	0.1508	0.1268	0.126	0.522956	0	0.00503152	-0.151846	0
ACTR6_-_100592914	ACTR6	chr12	100592884	100592923	-	GAAGGGCAGAGCGGTTAACTGATGTACCAAGGTCCTAGCA	0.00856936	0.1714	0.156	0.132	0.1312	0.522956	0	0.00503152	-0.0377629	0
ACTR6_-_100592937	ACTR6	chr12	100592907	100592946	-	GTACCAAGGTCCTAGCAGAGTTCTAAAGGAGGCCCCTGGG	-0.0014492	0.176	0.1606	0.1366	0.1358	0.522956	0	0.00503152	0.00638625	0
ACTR6_-_100592945	ACTR6	chr12	100592915	100592954	-	GTCCTAGCAGAGTTCTAAAGGAGGCCCCTGGGGCAGAAGC	-0.0127412	0.1776	0.1622	0.1382	0.1374	0.522956	0	0.00503152	0.0561469	0
ACTR6_-_100592973	ACTR6	chr12	100592943	100592982	-	TGGGGCAGAAGCCTACGGTTATGAATGCTTGGGAGGGCTG	0.00424025	0.1832	0.1678	0.1438	0.143	0.522956	0	0.00503152	-0.0186856	0
ACTR6_-_100592974	ACTR6	chr12	100592944	100592983	-	GGGGCAGAAGCCTACGGTTATGAATGCTTGGGAGGGCTGC	0.0340284	0.1834	0.168	0.144	0.1432	0.522956	0	0.00503152	-0.149954	0
ACTR6_-_100592977	ACTR6	chr12	100592947	100592986	-	GCAGAAGCCTACGGTTATGAATGCTTGGGAGGGCTGCACC	9.59e-05	0.184	0.1686	0.1446	0.1438	0.522956	1	0.00503152	-0.000422606	0
ACTR6_-_100592978	ACTR6	chr12	100592948	100592987	-	CAGAAGCCTACGGTTATGAATGCTTGGGAGGGCTGCACCG	0.00677275	0.1842	0.1688	0.1448	0.144	0.522956	1	0.00503152	-0.0298457	0
ACTR6_-_100592987	ACTR6	chr12	100592957	100592996	-	ACGGTTATGAATGCTTGGGAGGGCTGCACCGGACATCCAC	-0.00213836	0.186	0.1706	0.1466	0.1458	0.522956	1	0.00503152	0.00942318	0
ACTR6_-_100592997	ACTR6	chr12	100592967	100593006	-	ATGCTTGGGAGGGCTGCACCGGACATCCACGGGATGCTGG	-0.0123346	0.188	0.1726	0.1486	0.1478	0.522956	1	0.00503152	0.0543552	0
ACTR6_-_100593005	ACTR6	chr12	100592975	100593014	-	GAGGGCTGCACCGGACATCCACGGGATGCTGGGGGTGAGA	0.000603973	0.1896	0.1742	0.1502	0.1494	0.522956	1	0.00503152	-0.00266155	0
ACTR6_-_100593006	ACTR6	chr12	100592976	100593015	-	AGGGCTGCACCGGACATCCACGGGATGCTGGGGGTGAGAA	-0.0300466	0.1898	0.1744	0.1504	0.1496	0.522956	1	0.00503152	0.132407	0
ACTR6_-_100593007	ACTR6	chr12	100592977	100593016	-	GGGCTGCACCGGACATCCACGGGATGCTGGGGGTGAGAAG	-0.00180338	0.19	0.1746	0.1506	0.1498	0.522956	1	0.00503152	0.007947	0
ACTR6_-_100593008	ACTR6	chr12	100592978	100593017	-	GGCTGCACCGGACATCCACGGGATGCTGGGGGTGAGAAGA	-0.000597971	0.1902	0.1748	0.1508	0.15	0.522956	1	0.00503152	0.0026351	0
ACTR6_-_100593027	ACTR6	chr12	100592997	100593036	-	GGGATGCTGGGGGTGAGAAGACACTAGAGAGGGGTCAGAG	-0.00324284	0.194	0.1786	0.1546	0.1538	0.522956	0	0.00503152	0.0142903	0
ACTR6_-_100593028	ACTR6	chr12	100592998	100593037	-	GGATGCTGGGGGTGAGAAGACACTAGAGAGGGGTCAGAGG	0.0170571	0.1942	0.1788	0.1548	0.154	0.522956	0	0.00503152	-0.0751662	0
ACTR6_-_100593029	ACTR6	chr12	100592999	100593038	-	GATGCTGGGGGTGAGAAGACACTAGAGAGGGGTCAGAGGG	-0.0410146	0.1944	0.179	0.155	0.1542	0.522956	0	0.00503152	0.18074	0
ACTR6_-_100593037	ACTR6	chr12	100593007	100593046	-	GGGTGAGAAGACACTAGAGAGGGGTCAGAGGGAAGGAGCA	-0.0144546	0.196	0.1806	0.1566	0.1558	0.522956	0	0.00503152	0.0636978	0
ACTR6_-_100593041	ACTR6	chr12	100593011	100593050	-	GAGAAGACACTAGAGAGGGGTCAGAGGGAAGGAGCAGAGG	-0.00298385	0.1968	0.1814	0.1574	0.1566	0.522956	0	0.00503152	0.013149	0
ACTR6_-_100593122	ACTR6	chr12	100593092	100593131	-	GGTAGCCCCAGCCACCCGGGCCTAAGCCCAGGTGGAGGGG	0.0410036	0.213	0.1976	0.1736	0.1728	0.522956	0	0.00503152	-0.180692	0
ACTR6_-_100593125	ACTR6	chr12	100593095	100593134	-	AGCCCCAGCCACCCGGGCCTAAGCCCAGGTGGAGGGGAGG	0.0332913	0.2136	0.1982	0.1742	0.1734	0.522956	0	0.00503152	-0.146706	0
ACTR6_-_100593128	ACTR6	chr12	100593098	100593137	-	CCCAGCCACCCGGGCCTAAGCCCAGGTGGAGGGGAGGAGA	-0.00152175	0.2142	0.1988	0.1748	0.174	0.522956	0	0.00503152	0.00670593	0
ACTR6_-_100593151	ACTR6	chr12	100593121	100593160	-	AGGTGGAGGGGAGGAGATAGGAACGAGGACGGGATGTGGA	-0.00716809	0.2188	0.2034	0.1794	0.1786	0.522956	0	0.00503152	0.0315879	0
ACTR6_-_100593152	ACTR6	chr12	100593122	100593161	-	GGTGGAGGGGAGGAGATAGGAACGAGGACGGGATGTGGAG	-0.0272934	0.219	0.2036	0.1796	0.1788	0.522956	0	0.00503152	0.120275	0
ACTR6_-_100593191	ACTR6	chr12	100593161	100593200	-	GAAGTGGGGAAAGGCAGGCCGACGTTGGCAGGGTGCGAGG	0.0151803	0.2268	0.2114	0.1874	0.1866	0.522956	0	0.00503152	-0.0668958	0
ACTR6_-_100593192	ACTR6	chr12	100593162	100593201	-	AAGTGGGGAAAGGCAGGCCGACGTTGGCAGGGTGCGAGGA	-0.0122772	0.227	0.2116	0.1876	0.1868	0.522956	0	0.00503152	0.0541022	0
ACTR6_-_100593199	ACTR6	chr12	100593169	100593208	-	GAAAGGCAGGCCGACGTTGGCAGGGTGCGAGGAGGCCTTG	-0.00832819	0.2284	0.213	0.189	0.1882	0.522956	0	0.00503152	0.0367002	0
ACTR6_-_100593202	ACTR6	chr12	100593172	100593211	-	AGGCAGGCCGACGTTGGCAGGGTGCGAGGAGGCCTTGGAG	-0.126809	0.229	0.2136	0.1896	0.1888	0.522956	0	0.00503152	0.558816	1
ACTR6_-_100593240	ACTR6	chr12	100593210	100593249	-	AGAAAGGAGGGTGGATGGGGCAGGCCCCCAGGGGAGGCAA	0.00183183	0.2366	0.2212	0.1972	0.1964	0.522956	0	0.00503152	-0.0080724	0
ACTR6_-_100593242	ACTR6	chr12	100593212	100593251	-	AAAGGAGGGTGGATGGGGCAGGCCCCCAGGGGAGGCAAGG	-0.0246039	0.237	0.2216	0.1976	0.1968	0.522956	0	0.00503152	0.108423	0
ACTR6_-_100593265	ACTR6	chr12	100593235	100593274	-	CCCCAGGGGAGGCAAGGAGCGCCGACAGAAGGGCCCAGGC	-0.00229175	0.2416	0.2262	0.2022	0.2014	0.522956	0	0.00503152	0.0100991	0
ACTR6_-_100593266	ACTR6	chr12	100593236	100593275	-	CCCAGGGGAGGCAAGGAGCGCCGACAGAAGGGCCCAGGCG	0.0293134	0.2418	0.2264	0.2024	0.2016	0.522956	0	0.00503152	-0.129176	0
ACTR6_-_100593272	ACTR6	chr12	100593242	100593281	-	GGAGGCAAGGAGCGCCGACAGAAGGGCCCAGGCGCTTGCA	-0.04482	0.243	0.2276	0.2036	0.2028	0.522956	0	0.00503152	0.19751	0
ACTR6_-_100593283	ACTR6	chr12	100593253	100593292	-	GCGCCGACAGAAGGGCCCAGGCGCTTGCAGGGCGCGAGTT	0.0233331	0.2452	0.2298	0.2058	0.205	0.522956	0	0.00503152	-0.102823	0
ACTR6_-_100593313	ACTR6	chr12	100593283	100593322	-	GGCGCGAGTTCCCACCTCAAGCACCGTGGCGGCTCCCGCG	0.0241111	0.2512	0.2358	0.2118	0.211	0.522956	0	0.00503152	-0.106251	0
ACTR6_-_100593364	ACTR6	chr12	100593334	100593373	-	GAAGTGCGCAGGCTGCTCCGCCGCCTCGTCGGCGCGCTGG	-0.00174765	0.2614	0.246	0.222	0.2212	0.522956	0	0.00503152	0.00770143	0
ACTR6_-_100593372	ACTR6	chr12	100593342	100593381	-	CAGGCTGCTCCGCCGCCTCGTCGGCGCGCTGGTAGCTGAA	0.0225055	0.263	0.2476	0.2236	0.2228	0.522956	0	0.00503152	-0.0991759	0
ACTR6_-_100593405	ACTR6	chr12	100593375	100593414	-	AGCTGAAGCAGGCTTCTGCTATGTCCAGGTGGCCGAGGGG	0.020291	0.2696	0.2542	0.2302	0.2294	0.522956	0	0.00503152	-0.0894171	0
ACTR6_-_100593411	ACTR6	chr12	100593381	100593420	-	AGCAGGCTTCTGCTATGTCCAGGTGGCCGAGGGGCAGCGG	-0.0207837	0.2708	0.2554	0.2314	0.2306	0.522956	0	0.00503152	0.0915881	0
ACTR6_-_100593413	ACTR6	chr12	100593383	100593422	-	CAGGCTTCTGCTATGTCCAGGTGGCCGAGGGGCAGCGGGT	0.00167896	0.2712	0.2558	0.2318	0.231	0.522956	0	0.00503152	-0.00739872	0
ACTR6_-_100593426	ACTR6	chr12	100593396	100593435	-	TGTCCAGGTGGCCGAGGGGCAGCGGGTCGTGGGGGTTCTT	-0.0116856	0.2738	0.2584	0.2344	0.2336	0.522956	0	0.00503152	0.0514954	0
ACTR6_-_100593427	ACTR6	chr12	100593397	100593436	-	GTCCAGGTGGCCGAGGGGCAGCGGGTCGTGGGGGTTCTTG	-0.0207346	0.274	0.2586	0.2346	0.2338	0.522956	0	0.00503152	0.0913717	0
ACTR6_-_100593428	ACTR6	chr12	100593398	100593437	-	TCCAGGTGGCCGAGGGGCAGCGGGTCGTGGGGGTTCTTGA	0.0130858	0.2742	0.2588	0.2348	0.234	0.522956	0	0.00503152	-0.0576656	0
ACTR6_-_100593429	ACTR6	chr12	100593399	100593438	-	CCAGGTGGCCGAGGGGCAGCGGGTCGTGGGGGTTCTTGAA	0.00173068	0.2744	0.259	0.235	0.2342	0.522956	0	0.00503152	-0.00762665	0
ACTR6_-_100593447	ACTR6	chr12	100593417	100593456	-	GCGGGTCGTGGGGGTTCTTGAAGTAGCAGAGGCAGCAGCG	-0.0111876	0.278	0.2626	0.2386	0.2378	0.522956	0	0.00503152	0.0493009	0
ACTR6_-_100593480	ACTR6	chr12	100593450	100593489	-	AGCAGCGGCGCCCGTCCAACACGAACCGACGGCTGCGGTA	0.0144254	0.2846	0.2692	0.2452	0.2444	0.522956	0	0.00503152	-0.063569	0
ACTR6_-_100593486	ACTR6	chr12	100593456	100593495	-	GGCGCCCGTCCAACACGAACCGACGGCTGCGGTAGCCACG	-0.00274076	0.2858	0.2704	0.2464	0.2456	0.522956	0	0.00503152	0.0120778	0
ACTR6_-_100593506	ACTR6	chr12	100593476	100593515	-	CGACGGCTGCGGTAGCCACGCAGTCGCGCTGGTTCCCGCG	0.0175006	0.2898	0.2744	0.2504	0.2496	0.522956	0	0.00503152	-0.0771203	0
ACTR6_-_100593517	ACTR6	chr12	100593487	100593526	-	GTAGCCACGCAGTCGCGCTGGTTCCCGCGCGGTACCCGCC	-0.0292773	0.292	0.2766	0.2526	0.2518	0.522956	0	0.00503152	0.129017	0
ACTR6_-_100593530	ACTR6	chr12	100593500	100593539	-	CGCGCTGGTTCCCGCGCGGTACCCGCCCCGGGCTCTGCAG	0.00474153	0.2946	0.2792	0.2552	0.2544	0.522956	0.005	0.00503152	-0.0208947	0
ACTR6_-_100593591	ACTR6	chr12	100593561	100593600	-	CCTCCTCTGCCCGGGTTCCGGCCCCGGTATGGCTGCCTGC	0.0143723	0.3068	0.2914	0.2674	0.2666	0.522956	0.02	0.00503152	-0.063335	0
ACTR6_-_100593621	ACTR6	chr12	100593591	100593630	-	GGCTGCCTGCGCGCCAACCGTTTGTTCCCCGGCCCCCGCG	0.0198881	0.3128	0.2974	0.2734	0.2726	0.522956	0	0.00503152	-0.0876414	0
ACTR6_-_100593643	ACTR6	chr12	100593613	100593652	-	TGTTCCCCGGCCCCCGCGCCTTCGCGCTGCGGCTGCTGCG	0.0100867	0.3172	0.3018	0.2778	0.277	0.522956	0	0.00503152	-0.0444492	0
ACTR6_-_100593701	ACTR6	chr12	100593671	100593710	-	CCCCCTTCCCGCCGCCCCGCTCCTCTCTCAGGCGCTCAAA	-0.00107429	0.3288	0.3134	0.2894	0.2886	0.522956	0	0.00503152	0.00473409	0
ACTR6_-_100593771	ACTR6	chr12	100593741	100593780	-	CAAGCCCGTTGGCAGTTGTCCTAGCCCGCTGGCCCTTGCC	0.006579	0.3428	0.3274	0.3034	0.3026	0.522956	0	0.00503152	-0.0289919	0
ACTR6_-_100593814	ACTR6	chr12	100593784	100593823	-	GCCCGCTGGCCGTTGCCCCCGCGACGCCCCGGAAGCCAGG	0.0282619	0.3514	0.336	0.312	0.3112	0.522956	0.05	0.00503152	-0.124543	0
ACTR6_-_100593860	ACTR6	chr12	100593830	100593869	-	CTCCCGCACCTGCCAAGTCCCCGCCCTGCCGGAGTCTCGC	0.00683451	0.3606	0.3452	0.3212	0.3204	0.522956	0.0175	0.00503152	-0.0301179	0
ACTR6_-_100594151	ACTR6	chr12	100594121	100594160	-	GCCACCGCGTCCGGCCCAAAAGCCTTTTTTGGATGAGAAA	-0.00189532	0.4188	0.4034	0.3794	0.3786	0.522956	0	0.00503152	0.00835216	0
ACTR6_-_100594192	ACTR6	chr12	100594162	100594201	-	ACTCACTCAGCTTCGTCCTGAAGAGCAAGTGGGCTGGGGA	0.026422	0.427	0.4116	0.3876	0.3868	0.522956	0	0.00503152	-0.116435	0
ACTR6_-_100594193	ACTR6	chr12	100594163	100594202	-	CTCACTCAGCTTCGTCCTGAAGAGCAAGTGGGCTGGGGAA	0.0304284	0.4272	0.4118	0.3878	0.387	0.522956	0	0.00503152	-0.13409	0
ACTR6_-_100594197	ACTR6	chr12	100594167	100594206	-	CTCAGCTTCGTCCTGAAGAGCAAGTGGGCTGGGGAAGAGG	-0.0194418	0.428	0.4126	0.3886	0.3878	0.522956	0	0.00503152	0.0856748	0
ACTR6_-_100594199	ACTR6	chr12	100594169	100594208	-	CAGCTTCGTCCTGAAGAGCAAGTGGGCTGGGGAAGAGGAG	-0.00907072	0.4284	0.413	0.389	0.3882	0.522956	0	0.00503152	0.0399723	0
ACTR6_-_100594283	ACTR6	chr12	100594253	100594292	-	AAAGAATGTCACCGTCTGAAGAATGCGATTGGAAGACACA	0.009114	0.4452	0.4298	0.4058	0.405	0.522956	0	0.00503152	-0.040163	0
ACTR6_-_100594337	ACTR6	chr12	100594307	100594346	-	CACACACACACACGCAGCCGGTTCTCTACAGGATTAGAAA	0.00968945	0.456	0.4406	0.4166	0.4158	0.522956	0	0.00503152	-0.0426988	0
ACTR6_-_100594437	ACTR6	chr12	100594407	100594446	-	TAGTAGTCAAATCTCGCCACCACATAAACAGGTTAAGTTT	0.0132562	0.476	0.4606	0.4366	0.4358	0.522956	0	0.00503152	-0.0584165	0
ACTR6_-_100594447	ACTR6	chr12	100594417	100594456	-	ATCTCGCCACCACATAAACAGGTTAAGTTTGGAAGCACAG	0.0150561	0.478	0.4626	0.4386	0.4378	0.522956	0	0.00503152	-0.0663481	0
ACTR6_-_100594469	ACTR6	chr12	100594439	100594478	-	TTAAGTTTGGAAGCACAGCCCCTAACATTCGGTGCTGCTT	-0.0387275	0.4824	0.467	0.443	0.4422	0.522956	0	0.00503152	0.170662	0
ACTR6_-_100594513	ACTR6	chr12	100594483	100594522	-	TCTCCGACTTCCGGCGTCCTCCGTTGCTAAGGTGACCAGA	0.00400428	0.4912	0.4758	0.4518	0.451	0.522956	0.01	0.00503152	-0.0176458	0
ACTR6_-_100594523	ACTR6	chr12	100594493	100594532	-	CCGGCGTCCTCCGTTGCTAAGGTGACCAGAGGCGCGTCCT	-0.0107921	0.4932	0.4778	0.4538	0.453	0.522956	0.0116667	0.00503152	0.0475578	0
ACTR6_-_100594563	ACTR6	chr12	100594533	100594572	-	AACGCTCCGCCCAACAAACCATAGAGTACCGGAAAAAGCT	-0.0291014	0.5012	0.4858	0.4618	0.461	0.522956	0.00666667	0.00503152	0.128242	0
ACTR6_-_100594581	ACTR6	chr12	100594551	100594590	-	CCATAGAGTACCGGAAAAAGCTCGAGCAGAGGGGTCGGAA	-0.116521	0.5048	0.4894	0.4654	0.4646	0.522956	0.01	0.00503152	0.513479	1
ACTR6_-_100594582	ACTR6	chr12	100594552	100594591	-	CATAGAGTACCGGAAAAAGCTCGAGCAGAGGGGTCGGAAA	0.00660147	0.505	0.4896	0.4656	0.4648	0.522956	0.01	0.00503152	-0.0290909	0
ACTR6_-_100594583	ACTR6	chr12	100594553	100594592	-	ATAGAGTACCGGAAAAAGCTCGAGCAGAGGGGTCGGAAAG	-0.0176906	0.5052	0.4898	0.4658	0.465	0.522956	0.01	0.00503152	0.077958	0
ACTR6_-_100594587	ACTR6	chr12	100594557	100594596	-	AGTACCGGAAAAAGCTCGAGCAGAGGGGTCGGAAAGGGAA	-0.111095	0.506	0.4906	0.4666	0.4658	0.522956	0.01	0.00503152	0.489568	1
ACTR6_-_100594592	ACTR6	chr12	100594562	100594601	-	CGGAAAAAGCTCGAGCAGAGGGGTCGGAAAGGGAAAACAA	-0.113162	0.507	0.4916	0.4676	0.4668	0.522956	0.01	0.00503152	0.498674	1
ACTR6_-_100594606	ACTR6	chr12	100594576	100594615	-	GCAGAGGGGTCGGAAAGGGAAAACAACTACGGCTGCGGTG	-0.192549	0.5098	0.4944	0.4704	0.4696	0.522956	0	0.00503152	0.848514	1
ACTR6_-_100594612	ACTR6	chr12	100594582	100594621	-	GGGTCGGAAAGGGAAAACAACTACGGCTGCGGTGTGGTTG	-0.0833769	0.511	0.4956	0.4716	0.4708	0.522956	0	0.00503152	0.36742	0
ACTR6_-_100594617	ACTR6	chr12	100594587	100594626	-	GGAAAGGGAAAACAACTACGGCTGCGGTGTGGTTGGTGGT	-0.138087	0.512	0.4966	0.4726	0.4718	0.522956	0	0.00503152	0.608511	1
ACTR6_-_100594621	ACTR6	chr12	100594591	100594630	-	AGGGAAAACAACTACGGCTGCGGTGTGGTTGGTGGTGAGA	-0.103934	0.5128	0.4974	0.4734	0.4726	0.522956	0	0.00503152	0.45801	1
ACTR6_-_100594624	ACTR6	chr12	100594594	100594633	-	GAAAACAACTACGGCTGCGGTGTGGTTGGTGGTGAGATGA	-0.0859761	0.5134	0.498	0.474	0.4732	0.522956	0	0.00503152	0.378874	0
ACTR6_-_100594647	ACTR6	chr12	100594617	100594656	-	GGTTGGTGGTGAGATGACGACCTTAGTGCTGGATAATGGA	-0.0313045	0.518	0.5026	0.4786	0.4778	0.522956	0	0.00503152	0.137951	0
ACTR6_-_100594654	ACTR6	chr12	100594624	100594663	-	GGTGAGATGACGACCTTAGTGCTGGATAATGGAGCTTACA	-0.136181	0.5194	0.504	0.48	0.4792	0.522956	0	0.00503152	0.600114	1
ACTR6_-_100594675	ACTR6	chr12	100594645	100594684	-	CTGGATAATGGAGCTTACAACGCCAAAATCGGTTACAGCC	-0.0775045	0.5236	0.5082	0.4842	0.4834	0.522956	0	0.00503152	0.341542	0
ACTR6_-_100594719	ACTR6	chr12	100594689	100594728	-	AAATGTGTCGTAAGTACTTTCTTTCTCCGAGGGACAAGAT	0.00855606	0.5324	0.517	0.493	0.4922	0.522956	0	0.00503152	-0.0377043	0
ACTR6_-_100594720	ACTR6	chr12	100594690	100594729	-	AATGTGTCGTAAGTACTTTCTTTCTCCGAGGGACAAGATA	0.0194804	0.5326	0.5172	0.4932	0.4924	0.522956	0	0.00503152	-0.085845	0
ACTR6_-_100594742	ACTR6	chr12	100594712	100594751	-	TCTCCGAGGGACAAGATATATACGCCTAGTGGTTTCATGT	-0.0543103	0.537	0.5216	0.4976	0.4968	0.522956	0	0.00503152	0.239331	0
ACTR6_-_100594768	ACTR6	chr12	100594738	100594777	-	TAGTGGTTTCATGTGCTACGTTTCATCTCCGGACATCAAT	0.0375951	0.5422	0.5268	0.5028	0.502	0.522956	0	0.00503152	-0.165672	0
ACTR6_-_100594799	ACTR6	chr12	100594769	100594808	-	GACATCAATGAACTGCAGACACCCCCGCGCGGCCCTGACT	-0.0955559	0.5484	0.533	0.509	0.5082	0.522956	0	0.00503152	0.42109	0
ACTR6_-_100594818	ACTR6	chr12	100594788	100594827	-	CACCCCCGCGCGGCCCTGACTTAGCCAGAGGGATTCCCTG	-0.0946788	0.5522	0.5368	0.5128	0.512	0.522956	0	0.00503152	0.417224	0
ACTR6_-_100594838	ACTR6	chr12	100594808	100594847	-	TTAGCCAGAGGGATTCCCTGGTTGGAGCTGGGTGGGTGAT	-0.0976949	0.5562	0.5408	0.5168	0.516	0.522956	0	0.00503152	0.430515	0
ACTR6_-_100594897	ACTR6	chr12	100594867	100594906	-	ATTGATTTTGGTTTTAGTTTTGGGCTGCGAGGCCCCGGAA	0.0193561	0.568	0.5526	0.5286	0.5278	0.522956	0	0.00503152	-0.0852973	0
ACTR6_-_100594903	ACTR6	chr12	100594873	100594912	-	TTTGGTTTTAGTTTTGGGCTGCGAGGCCCCGGAAGTGGGA	-0.00660362	0.5692	0.5538	0.5298	0.529	0.522956	0	0.00503152	0.0291004	0
ACTR6_-_100594909	ACTR6	chr12	100594879	100594918	-	TTTAGTTTTGGGCTGCGAGGCCCCGGAAGTGGGATATATG	-0.00944611	0.5704	0.555	0.531	0.5302	0.522956	0	0.00503152	0.0416265	0
ACTR6_-_100594910	ACTR6	chr12	100594880	100594919	-	TTAGTTTTGGGCTGCGAGGCCCCGGAAGTGGGATATATGT	-0.0621781	0.5706	0.5552	0.5312	0.5304	0.522956	0	0.00503152	0.274003	0
ACTR6_-_100594934	ACTR6	chr12	100594904	100594943	-	GAAGTGGGATATATGTTTTATTTCGTAACAGGAAATAGCC	0.033908	0.5754	0.56	0.536	0.5352	0.522956	0	0.00503152	-0.149424	0
ACTR6_-_100594983	ACTR6	chr12	100594953	100594992	-	AGGCTTATAGAGATGCGTTCCTGACAGAAGGGTCCGTAAA	-0.0827122	0.5852	0.5698	0.5458	0.545	0.522956	0	0.00503152	0.364491	0
ACTR6_-_100595007	ACTR6	chr12	100594977	100595016	-	CAGAAGGGTCCGTAAAGTTCATCAGCCTTTGGAAACTATG	-0.00808648	0.59	0.5746	0.5506	0.5498	0.522956	0	0.00503152	0.035635	0
ACTR6_-_100595029	ACTR6	chr12	100594999	100595038	-	CAGCCTTTGGAAACTATGGGCACGGTGTTTGGGTGTATGC	-0.0196265	0.5944	0.579	0.555	0.5542	0.522956	0	0.00503152	0.0864886	0
ACTR6_-_100595030	ACTR6	chr12	100595000	100595039	-	AGCCTTTGGAAACTATGGGCACGGTGTTTGGGTGTATGCG	-0.0267346	0.5946	0.5792	0.5552	0.5544	0.522956	0	0.00503152	0.117812	0
ACTR6_-_100595039	ACTR6	chr12	100595009	100595048	-	AAACTATGGGCACGGTGTTTGGGTGTATGCGGATTTTCCT	-0.0105794	0.5964	0.581	0.557	0.5562	0.522956	0	0.00503152	0.0466207	0
ACTR6_-_100595050	ACTR6	chr12	100595020	100595059	-	ACGGTGTTTGGGTGTATGCGGATTTTCCTGGGTACAAGAT	0.00203699	0.5986	0.5832	0.5592	0.5584	0.522956	0	0.00503152	-0.00897646	0
ACTR6_-_100595064	ACTR6	chr12	100595034	100595073	-	TATGCGGATTTTCCTGGGTACAAGATTATAGGTTTCATTA	-0.0343064	0.6014	0.586	0.562	0.5612	0.522956	0	0.00503152	0.151179	0
ACTR6_-_100595125	ACTR6	chr12	100595095	100595134	-	CCCTCCAAAAGTCTAAAAATCACGGTCTTAGGATCTAGAG	-0.0156004	0.6136	0.5982	0.5742	0.5734	0.522956	0	0.00503152	0.0687469	0
ACTR6_-_100595134	ACTR6	chr12	100595104	100595143	-	AGTCTAAAAATCACGGTCTTAGGATCTAGAGGCTTTGAAG	-0.0118532	0.6154	0.6	0.576	0.5752	0.522956	0	0.00503152	0.0522341	0
ACTR6_-_100595149	ACTR6	chr12	100595119	100595158	-	GTCTTAGGATCTAGAGGCTTTGAAGACTTTGGCCTACTGG	-0.0253993	0.6184	0.603	0.579	0.5782	0.522956	0	0.00503152	0.111928	0
ACTR6_-_100595170	ACTR6	chr12	100595140	100595179	-	GAAGACTTTGGCCTACTGGCCGACCTAGTTGGTAAGGTCA	0.0168962	0.6226	0.6072	0.5832	0.5824	0.522956	0	0.00503152	-0.0744571	0
ACTR6_-_100595175	ACTR6	chr12	100595145	100595184	-	CTTTGGCCTACTGGCCGACCTAGTTGGTAAGGTCAATTAA	0.0290085	0.6236	0.6082	0.5842	0.5834	0.522956	0	0.00503152	-0.127833	0
ACTR6_-_100595423	ACTR6	chr12	100595393	100595432	-	AATTGTTACAATCTTTCTGGAAAACGTTTTGGCAATGTGT	-0.0105148	0.6732	0.6578	0.6338	0.633	0.522956	0	0.00503152	0.0463359	0
ACTR6_-_100595453	ACTR6	chr12	100595423	100595462	-	GGCAATGTGTATCATTATCATTGTCACCGAGGCTGGAGTG	0.0119426	0.6792	0.6638	0.6398	0.639	0.522956	0	0.00503152	-0.0526277	0
ACTR6_-_100595457	ACTR6	chr12	100595427	100595466	-	ATGTGTATCATTATCATTGTCACCGAGGCTGGAGTGCCGT	-0.0051707	0.68	0.6646	0.6406	0.6398	0.522956	0	0.00503152	0.0227859	0
ACTR6_-_100595653	ACTR6	chr12	100595623	100595662	-	GCCCCTGGCCTCAAGCAGTCTACCCGCGTTGGCCTCCCAA	0.00219068	0.7192	0.7038	0.6798	0.679	0	0	0.00503152	-0.00965376	0
ACTR6_-_100596083	ACTR6	chr12	100596053	100596092	-	GCTTTGTATTATTCATAGTCATCGTATACAGGCAGCCAAA	0.0107393	0.8052	0.7898	0.7658	0.765	0.155667	0	0.00503152	-0.0473251	0
ACTR6_-_100596097	ACTR6	chr12	100596067	100596106	-	ATAGTCATCGTATACAGGCAGCCAAAAAATGGGAAGGAAG	0.00489556	0.808	0.7926	0.7686	0.7678	0.155667	0	0.00503152	-0.0215734	0
ACTR6_-_100596118	ACTR6	chr12	100596088	100596127	-	CCAAAAAATGGGAAGGAAGCTAAATAATCAGGAATAGCAT	-0.0227955	0.8122	0.7968	0.7728	0.772	0.155667	0	0.00503152	0.100454	0
ACTR6_-_100596131	ACTR6	chr12	100596101	100596140	-	AGGAAGCTAAATAATCAGGAATAGCATATTGGCTAAATAC	0.0331182	0.8148	0.7994	0.7754	0.7746	0.155667	0	0.00503152	-0.145943	0
ACTR6_-_100596408	ACTR6	chr12	100596378	100596417	-	AGCTCATGGCAAGCAGCAAGAGGCCCAGGTGGGTGGATCA	0.00455859	0.8702	0.8548	0.8308	0.83	0.155667	0	0.00503152	-0.0200885	0
ACTR6_-_100596444	ACTR6	chr12	100596414	100596453	-	ATCACGAGGTTAGGAGATCCAGAGCATCATGGCTAACACG	-0.0107361	0.8774	0.862	0.838	0.8372	0.155667	0	0.00503152	0.0473114	0
ACTR6_-_100596740	ACTR6	chr12	100596710	100596749	-	CTGGTTTCGTGGAAGACAATTTTAACGTGTGGTTGGGGGT	0.02288	0.9366	0.9212	0.8972	0.8964	0.155667	0	0.00503152	-0.100826	0
ACTR6_-_100596744	ACTR6	chr12	100596714	100596753	-	TTTCGTGGAAGACAATTTTAACGTGTGGTTGGGGGTATGA	0.028371	0.9374	0.922	0.898	0.8972	0.155667	0	0.00503152	-0.125024	0
ACTR6_-_100596745	ACTR6	chr12	100596715	100596754	-	TTCGTGGAAGACAATTTTAACGTGTGGTTGGGGGTATGAG	0.00809984	0.9376	0.9222	0.8982	0.8974	0.155667	0	0.00503152	-0.0356939	0
ACTR6_-_100596746	ACTR6	chr12	100596716	100596755	-	TCGTGGAAGACAATTTTAACGTGTGGTTGGGGGTATGAGT	0.0421431	0.9378	0.9224	0.8984	0.8976	0.155667	0	0.00503152	-0.185713	0
ACTR6_-_100596747	ACTR6	chr12	100596717	100596756	-	CGTGGAAGACAATTTTAACGTGTGGTTGGGGGTATGAGTG	-0.0218416	0.938	0.9226	0.8986	0.8978	0.155667	0	0.00503152	0.0962502	0
ACTR6_-_100596765	ACTR6	chr12	100596735	100596774	-	CGTGTGGTTGGGGGTATGAGTGTGGGCGATGGTTTTGAAA	-0.00883397	0.9416	0.9262	0.9022	0.9014	0.155667	0	0.00503152	0.038929	0
ACTR6_-_100596789	ACTR6	chr12	100596759	100596798	-	GGCGATGGTTTTGAAATGAAACTATTCTCAGGTATTAGAT	-0.0289965	0.9464	0.931	0.907	0.9062	0.155667	0	0.00503152	0.12778	0
ACTR6_-_100596925	ACTR6	chr12	100596895	100596934	-	AGGAAGTGCAATTTAGGTGTTAATGCTTACGGCCCCACCC	-0.0215527	0.9736	0.9582	0.9342	0.9334	0.155667	0	0.00503152	0.0949769	0
ACTR6_-_100596971	ACTR6	chr12	100596941	100596980	-	CCCACCCTGGTGCTCACCTCTTGCTATGAAGGCTTGGTTC	-0.000468603	0.9828	0.9674	0.9434	0.9426	0.155667	0	0.00503152	0.00206501	0
ACTR6_-_100596976	ACTR6	chr12	100596946	100596985	-	CCTGGTGCTCACCTCTTGCTATGAAGGCTTGGTTCCCAAC	-0.00939649	0.9838	0.9684	0.9444	0.9436	0.155667	0	0.00503152	0.0414079	0
ACTR6_-_100597024	ACTR6	chr12	100596994	100597033	-	GACAGGTACCGGACCACAAGCCCTGCGGTTGGGGATCCCT	-0.0206765	0.9934	0.978	0.954	0.9532	0.155667	0	0.00503152	0.0911158	0
ACTR6_-_100597025	ACTR6	chr12	100596995	100597034	-	ACAGGTACCGGACCACAAGCCCTGCGGTTGGGGATCCCTG	0.0217899	0.9936	0.9782	0.9542	0.9534	0.155667	0	0.00503152	-0.0960222	0
ACTR6_-_100597026	ACTR6	chr12	100596996	100597035	-	CAGGTACCGGACCACAAGCCCTGCGGTTGGGGATCCCTGC	0.0206864	0.9938	0.9784	0.9544	0.9536	0.155667	0	0.00503152	-0.0911594	0
ACTR6_+_100592059	ACTR6	chr12	100592052	100592091	+	CCACCTGCTTCGAGCACATAGAGGGATCTGGGCCCAGGCC	0.0177968	0.0004	-0.015	-0.039	-0.0398	0	0	0.00503152	-0.0784256	0
ACTR6_+_100592060	ACTR6	chr12	100592053	100592092	+	TCCACCTGCTTCGAGCACATAGAGGGATCTGGGCCCAGGC	-0.00467153	0.0006	-0.0148	-0.0388	-0.0396	0	0	0.00503152	0.0205862	0
ACTR6_+_100592066	ACTR6	chr12	100592059	100592098	+	GAGGGGTCCACCTGCTTCGAGCACATAGAGGGATCTGGGC	0.0375	0.0018	-0.0136	-0.0376	-0.0384	0	0	0.00503152	-0.165253	0
ACTR6_+_100592067	ACTR6	chr12	100592060	100592099	+	CGAGGGGTCCACCTGCTTCGAGCACATAGAGGGATCTGGG	-0.00100999	0.002	-0.0134	-0.0374	-0.0382	0	0	0.00503152	0.00445076	0
ACTR6_+_100592092	ACTR6	chr12	100592085	100592124	+	TTAGCGGGCTAGACTCTGTCACCTCCGAGGGGTCCACCTG	-0.0810974	0.007	-0.0084	-0.0324	-0.0332	0	0	0.00503152	0.357375	0
ACTR6_+_100592093	ACTR6	chr12	100592086	100592125	+	CTTAGCGGGCTAGACTCTGTCACCTCCGAGGGGTCCACCT	0.00191699	0.0072	-0.0082	-0.0322	-0.033	0	0	0.00503152	-0.00844768	0
ACTR6_+_100592094	ACTR6	chr12	100592087	100592126	+	CCTTAGCGGGCTAGACTCTGTCACCTCCGAGGGGTCCACC	0.00162816	0.0074	-0.008	-0.032	-0.0328	0	0	0.00503152	-0.00717486	0
ACTR6_+_100592117	ACTR6	chr12	100592110	100592149	+	AGGCCTCCCCTTTCCTTGGGAGTCCTTAGCGGGCTAGACT	-0.0113327	0.012	-0.0034	-0.0274	-0.0282	0	0	0.00503152	0.04994	0
ACTR6_+_100592130	ACTR6	chr12	100592123	100592162	+	TCCTGGTGCTGAGAGGCCTCCCCTTTCCTTGGGAGTCCTT	-0.0132543	0.0146	-0.0008	-0.0248	-0.0256	0	0	0.00503152	0.0584084	0
ACTR6_+_100592178	ACTR6	chr12	100592171	100592210	+	AGACATAATGGGAAAAATAATGCAGAAGCAGGAGAGTAGA	0.0156117	0.0242	0.0088	-0.0152	-0.016	0	0	0.00503152	-0.0687968	0
ACTR6_+_100592198	ACTR6	chr12	100592191	100592230	+	CTTTTAATCCTCCAGCGAAGAGACATAATGGGAAAAATAA	-0.00106223	0.0282	0.0128	-0.0112	-0.012	0	0	0.00503152	0.00468097	0
ACTR6_+_100592199	ACTR6	chr12	100592192	100592231	+	TCTTTTAATCCTCCAGCGAAGAGACATAATGGGAAAAATA	0.0258171	0.0284	0.013	-0.011	-0.0118	0	0	0.00503152	-0.113769	0
ACTR6_+_100592232	ACTR6	chr12	100592225	100592264	+	CACTTCAGCCAGTTAGGCCTTGCTCTTTGAGGCTCTTTTA	-0.0102542	0.035	0.0196	-0.0044	-0.0052	0	0	0.00503152	0.0451875	0
ACTR6_+_100592247	ACTR6	chr12	100592240	100592279	+	GAGGTGGGAGGGGGTCACTTCAGCCAGTTAGGCCTTGCTC	0.0200844	0.038	0.0226	-0.0014	-0.0022	0	0	0.00503152	-0.0885066	0
ACTR6_+_100592268	ACTR6	chr12	100592261	100592300	+	TGCTCCTTGTTTTGTCCAGGAGAGGTGGGAGGGGGTCACT	-0.206598	0.0422	0.0268	0.0028	0.002	0	0	0.00503152	0.910425	1
ACTR6_+_100592272	ACTR6	chr12	100592265	100592304	+	TTCTTGCTCCTTGTTTTGTCCAGGAGAGGTGGGAGGGGGT	-0.00658451	0.043	0.0276	0.0036	0.0028	0	0	0.00503152	0.0290162	0
ACTR6_+_100592275	ACTR6	chr12	100592268	100592307	+	CTTTTCTTGCTCCTTGTTTTGTCCAGGAGAGGTGGGAGGG	-0.0143319	0.0436	0.0282	0.0042	0.0034	0	0	0.00503152	0.063157	0
ACTR6_+_100592349	ACTR6	chr12	100592342	100592381	+	TTCCACTACATTTCCTCCGAGAGTGGGCAGGGATGCTCCA	0.0323318	0.0584	0.043	0.019	0.0182	0	0	0.00503152	-0.142478	0
ACTR6_+_100592350	ACTR6	chr12	100592343	100592382	+	ATTCCACTACATTTCCTCCGAGAGTGGGCAGGGATGCTCC	-0.00253431	0.0586	0.0432	0.0192	0.0184	0	0	0.00503152	0.011168	0
ACTR6_+_100592354	ACTR6	chr12	100592347	100592386	+	AGATATTCCACTACATTTCCTCCGAGAGTGGGCAGGGATG	0.00519001	0.0594	0.044	0.02	0.0192	0	0	0.00503152	-0.022871	0
ACTR6_+_100592355	ACTR6	chr12	100592348	100592387	+	GAGATATTCCACTACATTTCCTCCGAGAGTGGGCAGGGAT	-0.0211816	0.0596	0.0442	0.0202	0.0194	0	0	0.00503152	0.0933416	0
ACTR6_+_100592455	ACTR6	chr12	100592448	100592487	+	CTCAAACCATCCTCCCCACCCATCTTCCTGGGATTCCAGA	0.049037	0.0796	0.0642	0.0402	0.0394	0	0	0.00503152	-0.216093	0
ACTR6_+_100592603	ACTR6	chr12	100592596	100592635	+	ATCCGGGACCACAGGTGCAGGCCCACGCCTGGCTAATTTA	-0.144921	0.1092	0.0938	0.0698	0.069	0	0	0.00503152	0.63863	1
ACTR6_+_100592938	ACTR6	chr12	100592931	100592970	+	GCATTCATAACCGTAGGCTTCTGCCCCAGGGGCCTCCTTT	-0.0366314	0.1762	0.1608	0.1368	0.136	0.522956	0	0.00503152	0.161425	0
ACTR6_+_100592940	ACTR6	chr12	100592933	100592972	+	AAGCATTCATAACCGTAGGCTTCTGCCCCAGGGGCCTCCT	-0.00303093	0.1766	0.1612	0.1372	0.1364	0.522956	0	0.00503152	0.0133565	0
ACTR6_+_100592953	ACTR6	chr12	100592946	100592985	+	GTGCAGCCCTCCCAAGCATTCATAACCGTAGGCTTCTGCC	-0.0255748	0.1792	0.1638	0.1398	0.139	0.522956	0	0.00503152	0.112701	0
ACTR6_+_100592984	ACTR6	chr12	100592977	100593016	+	CTTCTCACCCCCAGCATCCCGTGGATGTCCGGTGCAGCCC	-0.00270185	0.1854	0.17	0.146	0.1452	0.522956	1	0.00503152	0.0119063	0
ACTR6_+_100592992	ACTR6	chr12	100592985	100593024	+	TCTAGTGTCTTCTCACCCCCAGCATCCCGTGGATGTCCGG	0.0301846	0.187	0.1716	0.1476	0.1468	0.522956	1	0.00503152	-0.133015	0
ACTR6_+_100593097	ACTR6	chr12	100593090	100593129	+	CCTCCACCTGGGCTTAGGCCCGGGTGGCTGGGGCTACCCA	0.0202325	0.208	0.1926	0.1686	0.1678	0.522956	0	0.00503152	-0.0891591	0
ACTR6_+_100593102	ACTR6	chr12	100593095	100593134	+	CCTCCCCTCCACCTGGGCTTAGGCCCGGGTGGCTGGGGCT	0.0148816	0.209	0.1936	0.1696	0.1688	0.522956	0	0.00503152	-0.0655791	0
ACTR6_+_100593105	ACTR6	chr12	100593098	100593137	+	TCTCCTCCCCTCCACCTGGGCTTAGGCCCGGGTGGCTGGG	0.0028922	0.2096	0.1942	0.1702	0.1694	0.522956	0	0.00503152	-0.0127451	0
ACTR6_+_100593106	ACTR6	chr12	100593099	100593138	+	ATCTCCTCCCCTCCACCTGGGCTTAGGCCCGGGTGGCTGG	0.0588633	0.2098	0.1944	0.1704	0.1696	0.522956	0	0.00503152	-0.259395	0
ACTR6_+_100593117	ACTR6	chr12	100593110	100593149	+	TCCTCGTTCCTATCTCCTCCCCTCCACCTGGGCTTAGGCC	-0.0248798	0.212	0.1966	0.1726	0.1718	0.522956	0	0.00503152	0.109639	0
ACTR6_+_100593178	ACTR6	chr12	100593171	100593210	+	TCCAAGGCCTCCTCGCACCCTGCCAACGTCGGCCTGCCTT	0.00627236	0.2242	0.2088	0.1848	0.184	0.522956	0	0.00503152	-0.0276406	0
ACTR6_+_100593203	ACTR6	chr12	100593196	100593235	+	GGCCTGCCCCATCCACCCTCCTTTCTCCAAGGCCTCCTCG	-0.00869794	0.2292	0.2138	0.1898	0.189	0.522956	0	0.00503152	0.0383295	0
ACTR6_+_100593233	ACTR6	chr12	100593226	100593265	+	CTTCTGTCGGCGCTCCTTGCCTCCCCTGGGGGCCTGCCCC	0.0286422	0.2352	0.2198	0.1958	0.195	0.522956	0	0.00503152	-0.126219	0
ACTR6_+_100593235	ACTR6	chr12	100593228	100593267	+	CCCTTCTGTCGGCGCTCCTTGCCTCCCCTGGGGGCCTGCC	0.00774757	0.2356	0.2202	0.1962	0.1954	0.522956	0	0.00503152	-0.0341415	0
ACTR6_+_100593236	ACTR6	chr12	100593229	100593268	+	GCCCTTCTGTCGGCGCTCCTTGCCTCCCCTGGGGGCCTGC	0.016946	0.2358	0.2204	0.1964	0.1956	0.522956	0	0.00503152	-0.0746768	0
ACTR6_+_100593255	ACTR6	chr12	100593248	100593287	+	GCGCCCTGCAAGCGCCTGGGCCCTTCTGTCGGCGCTCCTT	0.00391382	0.2396	0.2242	0.2002	0.1994	0.522956	0	0.00503152	-0.0172472	0
ACTR6_+_100593267	ACTR6	chr12	100593260	100593299	+	AGGTGGGAACTCGCGCCCTGCAAGCGCCTGGGCCCTTCTG	-0.0137095	0.242	0.2266	0.2026	0.2018	0.522956	0	0.00503152	0.060414	0
ACTR6_+_100593268	ACTR6	chr12	100593261	100593300	+	GAGGTGGGAACTCGCGCCCTGCAAGCGCCTGGGCCCTTCT	-0.0203593	0.2422	0.2268	0.2028	0.202	0.522956	0	0.00503152	0.0897182	0
ACTR6_+_100593292	ACTR6	chr12	100593285	100593324	+	AGCGCGGGAGCCGCCACGGTGCTTGAGGTGGGAACTCGCG	0.00936073	0.247	0.2316	0.2076	0.2068	0.522956	0	0.00503152	-0.0412503	0
ACTR6_+_100593293	ACTR6	chr12	100593286	100593325	+	CAGCGCGGGAGCCGCCACGGTGCTTGAGGTGGGAACTCGC	0.00042646	0.2472	0.2318	0.2078	0.207	0.522956	0	0.00503152	-0.0018793	0
ACTR6_+_100593296	ACTR6	chr12	100593289	100593328	+	GCGCAGCGCGGGAGCCGCCACGGTGCTTGAGGTGGGAACT	0.00162453	0.2478	0.2324	0.2084	0.2076	0.522956	0	0.00503152	-0.00715887	0
ACTR6_+_100593305	ACTR6	chr12	100593298	100593337	+	CTTCCAGGTGCGCAGCGCGGGAGCCGCCACGGTGCTTGAG	-0.000800321	0.2496	0.2342	0.2102	0.2094	0.522956	0	0.00503152	0.0035268	0
ACTR6_+_100593316	ACTR6	chr12	100593309	100593348	+	CAGCCTGCGCACTTCCAGGTGCGCAGCGCGGGAGCCGCCA	0.00344811	0.2518	0.2364	0.2124	0.2116	0.522956	0	0.00503152	-0.0151949	0
ACTR6_+_100593317	ACTR6	chr12	100593310	100593349	+	GCAGCCTGCGCACTTCCAGGTGCGCAGCGCGGGAGCCGCC	-0.0045305	0.252	0.2366	0.2126	0.2118	0.522956	0	0.00503152	0.0199647	0
ACTR6_+_100593329	ACTR6	chr12	100593322	100593361	+	CGAGGCGGCGGAGCAGCCTGCGCACTTCCAGGTGCGCAGC	-0.0095761	0.2544	0.239	0.215	0.2142	0.522956	0	0.00503152	0.0421993	0
ACTR6_+_100593356	ACTR6	chr12	100593349	100593388	+	AGCCTGCTTCAGCTACCAGCGCGCCGACGAGGCGGCGGAG	0.0455358	0.2598	0.2444	0.2204	0.2196	0.522956	0	0.00503152	-0.200664	0
ACTR6_+_100593398	ACTR6	chr12	100593391	100593430	+	CCCCCACGACCCGCTGCCCCTCGGCCACCTGGACATAGCA	0.0157388	0.2682	0.2528	0.2288	0.228	0.522956	0	0.00503152	-0.0693565	0
ACTR6_+_100593459	ACTR6	chr12	100593452	100593491	+	GCTACCGCAGCCGTCGGTTCGTGTTGGACGGGCGCCGCTG	0.0451043	0.2804	0.265	0.241	0.2402	0.522956	0	0.00503152	-0.198763	0
ACTR6_+_100593460	ACTR6	chr12	100593453	100593492	+	GGCTACCGCAGCCGTCGGTTCGTGTTGGACGGGCGCCGCT	0.0286057	0.2806	0.2652	0.2412	0.2404	0.522956	0	0.00503152	-0.126058	0
ACTR6_+_100593464	ACTR6	chr12	100593457	100593496	+	GCGTGGCTACCGCAGCCGTCGGTTCGTGTTGGACGGGCGC	-0.0367295	0.2814	0.266	0.242	0.2412	0.522956	0	0.00503152	0.161857	0
ACTR6_+_100593474	ACTR6	chr12	100593467	100593506	+	CAGCGCGACTGCGTGGCTACCGCAGCCGTCGGTTCGTGTT	0.0036297	0.2834	0.268	0.244	0.2432	0.522956	0	0.00503152	-0.0159951	0
ACTR6_+_100593524	ACTR6	chr12	100593517	100593556	+	CGACGGCGATGGGGAGGCTGCAGAGCCCGGGGCGGGTACC	0.0268245	0.2934	0.278	0.254	0.2532	0.522956	0.0144444	0.00503152	-0.118208	0
ACTR6_+_100593539	ACTR6	chr12	100593532	100593571	+	GGCAGAGGAGGGCAGCGACGGCGATGGGGAGGCTGCAGAG	-0.0098744	0.2964	0.281	0.257	0.2562	0.522956	0.015	0.00503152	0.0435139	0
ACTR6_+_100593542	ACTR6	chr12	100593535	100593574	+	CCGGGCAGAGGAGGGCAGCGACGGCGATGGGGAGGCTGCA	0.0267746	0.297	0.2816	0.2576	0.2568	0.522956	0.0157143	0.00503152	-0.117989	0
ACTR6_+_100593543	ACTR6	chr12	100593536	100593575	+	CCCGGGCAGAGGAGGGCAGCGACGGCGATGGGGAGGCTGC	-0.027854	0.2972	0.2818	0.2578	0.257	0.522956	0.0157143	0.00503152	0.122745	0
ACTR6_+_100593544	ACTR6	chr12	100593537	100593576	+	ACCCGGGCAGAGGAGGGCAGCGACGGCGATGGGGAGGCTG	0.00488022	0.2974	0.282	0.258	0.2572	0.522956	0.0157143	0.00503152	-0.0215058	0
ACTR6_+_100593559	ACTR6	chr12	100593552	100593591	+	CATACCGGGGCCGGAACCCGGGCAGAGGAGGGCAGCGACG	0.0174603	0.3004	0.285	0.261	0.2602	0.522956	0.01	0.00503152	-0.0769429	0
ACTR6_+_100593563	ACTR6	chr12	100593556	100593595	+	CAGCCATACCGGGGCCGGAACCCGGGCAGAGGAGGGCAGC	0.0127162	0.3012	0.2858	0.2618	0.261	0.522956	0.02	0.00503152	-0.0560367	0
ACTR6_+_100593569	ACTR6	chr12	100593562	100593601	+	CGCAGGCAGCCATACCGGGGCCGGAACCCGGGCAGAGGAG	-0.0533699	0.3024	0.287	0.263	0.2622	0.522956	0.01	0.00503152	0.235187	0
ACTR6_+_100593570	ACTR6	chr12	100593563	100593602	+	GCGCAGGCAGCCATACCGGGGCCGGAACCCGGGCAGAGGA	-0.0212696	0.3026	0.2872	0.2632	0.2624	0.522956	0.01	0.00503152	0.0937293	0
ACTR6_+_100593577	ACTR6	chr12	100593570	100593609	+	GGTTGGCGCGCAGGCAGCCATACCGGGGCCGGAACCCGGG	0.00271102	0.304	0.2886	0.2646	0.2638	0.522956	0.00666667	0.00503152	-0.0119468	0
ACTR6_+_100593581	ACTR6	chr12	100593574	100593613	+	AAACGGTTGGCGCGCAGGCAGCCATACCGGGGCCGGAACC	-0.0256468	0.3048	0.2894	0.2654	0.2646	0.522956	0	0.00503152	0.113019	0
ACTR6_+_100593582	ACTR6	chr12	100593575	100593614	+	CAAACGGTTGGCGCGCAGGCAGCCATACCGGGGCCGGAAC	-0.0194243	0.305	0.2896	0.2656	0.2648	0.522956	0	0.00503152	0.0855977	0
ACTR6_+_100593583	ACTR6	chr12	100593576	100593615	+	ACAAACGGTTGGCGCGCAGGCAGCCATACCGGGGCCGGAA	-0.0133776	0.3052	0.2898	0.2658	0.265	0.522956	0	0.00503152	0.0589514	0
ACTR6_+_100593595	ACTR6	chr12	100593588	100593627	+	GGGGGCCGGGGAACAAACGGTTGGCGCGCAGGCAGCCATA	0.0339337	0.3076	0.2922	0.2682	0.2674	0.522956	0	0.00503152	-0.149537	0
ACTR6_+_100593603	ACTR6	chr12	100593596	100593635	+	GAAGGCGCGGGGGCCGGGGAACAAACGGTTGGCGCGCAGG	-0.00673223	0.3092	0.2938	0.2698	0.269	0.522956	0	0.00503152	0.0296671	0
ACTR6_+_100593607	ACTR6	chr12	100593600	100593639	+	GCGCGAAGGCGCGGGGGCCGGGGAACAAACGGTTGGCGCG	0.0165088	0.31	0.2946	0.2706	0.2698	0.522956	0	0.00503152	-0.0727501	0
ACTR6_+_100593618	ACTR6	chr12	100593611	100593650	+	CAGCAGCCGCAGCGCGAAGGCGCGGGGGCCGGGGAACAAA	-0.139081	0.3122	0.2968	0.2728	0.272	0.522956	0	0.00503152	0.612893	1
ACTR6_+_100593622	ACTR6	chr12	100593615	100593654	+	AGCGCAGCAGCCGCAGCGCGAAGGCGCGGGGGCCGGGGAA	0.0184935	0.313	0.2976	0.2736	0.2728	0.522956	0	0.00503152	-0.0814958	0
ACTR6_+_100593623	ACTR6	chr12	100593616	100593655	+	GAGCGCAGCAGCCGCAGCGCGAAGGCGCGGGGGCCGGGGA	-0.0109072	0.3132	0.2978	0.2738	0.273	0.522956	0	0.00503152	0.0480653	0
ACTR6_+_100593624	ACTR6	chr12	100593617	100593656	+	GGAGCGCAGCAGCCGCAGCGCGAAGGCGCGGGGGCCGGGG	-0.0300915	0.3134	0.298	0.274	0.2732	0.522956	0	0.00503152	0.132605	0
ACTR6_+_100593625	ACTR6	chr12	100593618	100593657	+	GGGAGCGCAGCAGCCGCAGCGCGAAGGCGCGGGGGCCGGG	0.0171054	0.3136	0.2982	0.2742	0.2734	0.522956	0	0.00503152	-0.0753788	0
ACTR6_+_100593630	ACTR6	chr12	100593623	100593662	+	GGGCAGGGAGCGCAGCAGCCGCAGCGCGAAGGCGCGGGGG	-0.0121877	0.3146	0.2992	0.2752	0.2744	0.522956	0	0.00503152	0.053708	0
ACTR6_+_100593654	ACTR6	chr12	100593647	100593686	+	GGCGGCGGGAAGGGGGCACCGCGGGGGCAGGGAGCGCAGC	-0.0023521	0.3194	0.304	0.28	0.2792	0.522956	0	0.00503152	0.0103651	0
ACTR6_+_100593659	ACTR6	chr12	100593652	100593691	+	AGCGGGGCGGCGGGAAGGGGGCACCGCGGGGGCAGGGAGC	-0.176023	0.3204	0.305	0.281	0.2802	0.522956	0	0.00503152	0.775689	1
ACTR6_+_100593684	ACTR6	chr12	100593677	100593716	+	GGCCACTTTGAGCGCCTGAGAGAGGAGCGGGGCGGCGGGA	-0.0548002	0.3254	0.31	0.286	0.2852	0.522956	0	0.00503152	0.24149	0
ACTR6_+_100593714	ACTR6	chr12	100593707	100593746	+	GGCTTGGAGGGGGGCGTTCTACAAATTCCAGGCCACTTTG	0.000939216	0.3314	0.316	0.292	0.2912	0.522956	0	0.00503152	-0.00413888	0
ACTR6_+_100593732	ACTR6	chr12	100593725	100593764	+	CTAGGACAACTGCCAACGGGCTTGGAGGGGGGCGTTCTAC	-0.000497009	0.335	0.3196	0.2956	0.2948	0.522956	0	0.00503152	0.00219019	0
ACTR6_+_100593734	ACTR6	chr12	100593727	100593766	+	GGCTAGGACAACTGCCAACGGGCTTGGAGGGGGGCGTTCT	0.0207926	0.3354	0.32	0.296	0.2952	0.522956	0	0.00503152	-0.0916274	0
ACTR6_+_100593735	ACTR6	chr12	100593728	100593767	+	GGGCTAGGACAACTGCCAACGGGCTTGGAGGGGGGCGTTC	-0.0180478	0.3356	0.3202	0.2962	0.2954	0.522956	0	0.00503152	0.0795317	0
ACTR6_+_100593736	ACTR6	chr12	100593729	100593768	+	CGGGCTAGGACAACTGCCAACGGGCTTGGAGGGGGGCGTT	0.0131603	0.3358	0.3204	0.2964	0.2956	0.522956	0	0.00503152	-0.0579941	0
ACTR6_+_100593739	ACTR6	chr12	100593732	100593771	+	CAGCGGGCTAGGACAACTGCCAACGGGCTTGGAGGGGGGC	-0.00931934	0.3364	0.321	0.297	0.2962	0.522956	0	0.00503152	0.0410679	0
ACTR6_+_100593744	ACTR6	chr12	100593737	100593776	+	AGGGCCAGCGGGCTAGGACAACTGCCAACGGGCTTGGAGG	0.00635278	0.3374	0.322	0.298	0.2972	0.522956	0	0.00503152	-0.027995	0
ACTR6_+_100593745	ACTR6	chr12	100593738	100593777	+	AAGGGCCAGCGGGCTAGGACAACTGCCAACGGGCTTGGAG	-0.00772621	0.3376	0.3222	0.2982	0.2974	0.522956	0	0.00503152	0.0340474	0
ACTR6_+_100593764	ACTR6	chr12	100593757	100593796	+	ACGGCCAGCGGGCGGGGGCAAGGGCCAGCGGGCTAGGACA	-0.00869423	0.3414	0.326	0.302	0.3012	0.522956	0	0.00503152	0.0383132	0
ACTR6_+_100593773	ACTR6	chr12	100593766	100593805	+	GCGGGGGCAACGGCCAGCGGGCGGGGGCAAGGGCCAGCGG	-0.0538651	0.3432	0.3278	0.3038	0.303	0.522956	0	0.00503152	0.237369	0
ACTR6_+_100593779	ACTR6	chr12	100593772	100593811	+	GGCGTCGCGGGGGCAACGGCCAGCGGGCGGGGGCAAGGGC	-0.00350792	0.3444	0.329	0.305	0.3042	0.522956	0	0.00503152	0.0154585	0
ACTR6_+_100593781	ACTR6	chr12	100593774	100593813	+	GGGGCGTCGCGGGGGCAACGGCCAGCGGGCGGGGGCAAGG	0.0211398	0.3448	0.3294	0.3054	0.3046	0.522956	0.05	0.00503152	-0.0931574	0
ACTR6_+_100593784	ACTR6	chr12	100593777	100593816	+	TCCGGGGCGTCGCGGGGGCAACGGCCAGCGGGCGGGGGCA	-0.018833	0.3454	0.33	0.306	0.3052	0.522956	0.05	0.00503152	0.0829919	0
ACTR6_+_100593785	ACTR6	chr12	100593778	100593817	+	TTCCGGGGCGTCGCGGGGGCAACGGCCAGCGGGCGGGGGC	0.00561257	0.3456	0.3302	0.3062	0.3054	0.522956	0.05	0.00503152	-0.0247331	0
ACTR6_+_100593792	ACTR6	chr12	100593785	100593824	+	ACCTGGCTTCCGGGGCGTCGCGGGGGCAACGGCCAGCGGG	-0.086191	0.347	0.3316	0.3076	0.3068	0.522956	0.05	0.00503152	0.379821	0
ACTR6_+_100593798	ACTR6	chr12	100593791	100593830	+	GGCAGGACCTGGCTTCCGGGGCGTCGCGGGGGCAACGGCC	-0.00847473	0.3482	0.3328	0.3088	0.308	0.522956	0.05	0.00503152	0.0373459	0
ACTR6_+_100593799	ACTR6	chr12	100593792	100593831	+	AGGCAGGACCTGGCTTCCGGGGCGTCGCGGGGGCAACGGC	0.0123199	0.3484	0.333	0.309	0.3082	0.522956	0.05	0.00503152	-0.0542904	0
ACTR6_+_100593800	ACTR6	chr12	100593793	100593832	+	GAGGCAGGACCTGGCTTCCGGGGCGTCGCGGGGGCAACGG	0.0107279	0.3486	0.3332	0.3092	0.3084	0.522956	0.05	0.00503152	-0.0472752	0
ACTR6_+_100593801	ACTR6	chr12	100593794	100593833	+	GGAGGCAGGACCTGGCTTCCGGGGCGTCGCGGGGGCAACG	0.00839072	0.3488	0.3334	0.3094	0.3086	0.522956	0.05	0.00503152	-0.0369757	0
ACTR6_+_100593809	ACTR6	chr12	100593802	100593841	+	CAGGTGCGGGAGGCAGGACCTGGCTTCCGGGGCGTCGCGG	0.00676076	0.3504	0.335	0.311	0.3102	0.522956	0.02	0.00503152	-0.0297929	0
ACTR6_+_100593828	ACTR6	chr12	100593821	100593860	+	CGGCAGGGCGGGGACTTGGCAGGTGCGGGAGGCAGGACCT	-0.01281	0.3542	0.3388	0.3148	0.314	0.522956	0.0175	0.00503152	0.0564502	0
ACTR6_+_100593837	ACTR6	chr12	100593830	100593869	+	GCGAGACTCCGGCAGGGCGGGGACTTGGCAGGTGCGGGAG	-0.0180679	0.356	0.3406	0.3166	0.3158	0.522956	0.0175	0.00503152	0.0796206	0
ACTR6_+_100593841	ACTR6	chr12	100593834	100593873	+	CAGAGCGAGACTCCGGCAGGGCGGGGACTTGGCAGGTGCG	-0.00484643	0.3568	0.3414	0.3174	0.3166	0.522956	0.0233333	0.00503152	0.0213569	0
ACTR6_+_100593847	ACTR6	chr12	100593840	100593879	+	GGGCGACAGAGCGAGACTCCGGCAGGGCGGGGACTTGGCA	0.00193703	0.358	0.3426	0.3186	0.3178	0.522956	0.03	0.00503152	-0.00853598	0
ACTR6_+_100593849	ACTR6	chr12	100593842	100593881	+	CTGGGCGACAGAGCGAGACTCCGGCAGGGCGGGGACTTGG	-0.0386484	0.3584	0.343	0.319	0.3182	0.522956	0.03	0.00503152	0.170313	0
ACTR6_+_100593852	ACTR6	chr12	100593845	100593884	+	AGCCTGGGCGACAGAGCGAGACTCCGGCAGGGCGGGGACT	-0.152138	0.359	0.3436	0.3196	0.3188	0.522956	0.03	0.00503152	0.670433	1
ACTR6_+_100594124	ACTR6	chr12	100594117	100594156	+	TCATCCAAAAAAGGCTTTTGGGCCGGACGCGGTGGCTCAC	-0.0157571	0.4134	0.398	0.374	0.3732	0.522956	0	0.00503152	0.0694375	0
ACTR6_+_100594134	ACTR6	chr12	100594127	100594166	+	TGAGTCTTTCTCATCCAAAAAAGGCTTTTGGGCCGGACGC	0.00482895	0.4154	0.4	0.376	0.3752	0.522956	0	0.00503152	-0.0212799	0
ACTR6_+_100594177	ACTR6	chr12	100594170	100594209	+	TCTCCTCTTCCCCAGCCCACTTGCTCTTCAGGACGAAGCT	-0.138532	0.424	0.4086	0.3846	0.3838	0.522956	0	0.00503152	0.610473	1
ACTR6_+_100594263	ACTR6	chr12	100594256	100594295	+	GTGTGTGTCTTCCAATCGCATTCTTCAGACGGTGACATTC	-0.040048	0.4412	0.4258	0.4018	0.401	0.522956	0	0.00503152	0.176481	0
ACTR6_+_100594422	ACTR6	chr12	100594415	100594454	+	GTGCTTCCAAACTTAACCTGTTTATGTGGTGGCGAGATTT	-0.0106989	0.473	0.4576	0.4336	0.4328	0.522956	0	0.00503152	0.0471471	0
ACTR6_+_100594457	ACTR6	chr12	100594450	100594489	+	TCGGAGATGCTAAGCAGCACCGAATGTTAGGGGCTGTGCT	-0.065258	0.48	0.4646	0.4406	0.4398	0.522956	0	0.00503152	0.287575	0
ACTR6_+_100594485	ACTR6	chr12	100594478	100594517	+	TCACCTTAGCAACGGAGGACGCCGGAAGTCGGAGATGCTA	0.0154589	0.4856	0.4702	0.4462	0.4454	0.522956	0.01	0.00503152	-0.0681235	0
ACTR6_+_100594492	ACTR6	chr12	100594485	100594524	+	CCTCTGGTCACCTTAGCAACGGAGGACGCCGGAAGTCGGA	0.00166782	0.487	0.4716	0.4476	0.4468	0.522956	0.01	0.00503152	-0.00734964	0
ACTR6_+_100594502	ACTR6	chr12	100594495	100594534	+	TTAGGACGCGCCTCTGGTCACCTTAGCAACGGAGGACGCC	-0.0414355	0.489	0.4736	0.4496	0.4488	0.522956	0.005	0.00503152	0.182595	0
ACTR6_+_100594517	ACTR6	chr12	100594510	100594549	+	TTGTTGGGCGGAGCGTTAGGACGCGCCTCTGGTCACCTTA	-0.0248673	0.492	0.4766	0.4526	0.4518	0.522956	0.0075	0.00503152	0.109584	0
ACTR6_+_100594529	ACTR6	chr12	100594522	100594561	+	GTACTCTATGGTTTGTTGGGCGGAGCGTTAGGACGCGCCT	-0.107167	0.4944	0.479	0.455	0.4542	0.522956	0.0075	0.00503152	0.472256	1
ACTR6_+_100594538	ACTR6	chr12	100594531	100594570	+	CTTTTTCCGGTACTCTATGGTTTGTTGGGCGGAGCGTTAG	0.0123762	0.4962	0.4808	0.4568	0.456	0.522956	0.00666667	0.00503152	-0.0545387	0
ACTR6_+_100594542	ACTR6	chr12	100594535	100594574	+	CGAGCTTTTTCCGGTACTCTATGGTTTGTTGGGCGGAGCG	0.0223286	0.497	0.4816	0.4576	0.4568	0.522956	0.00666667	0.00503152	-0.0983964	0
ACTR6_+_100594550	ACTR6	chr12	100594543	100594582	+	CCTCTGCTCGAGCTTTTTCCGGTACTCTATGGTTTGTTGG	-0.0166849	0.4986	0.4832	0.4592	0.4584	0.522956	0.01	0.00503152	0.0735261	0
ACTR6_+_100594560	ACTR6	chr12	100594553	100594592	+	CTTTCCGACCCCTCTGCTCGAGCTTTTTCCGGTACTCTAT	-0.0120785	0.5006	0.4852	0.4612	0.4604	0.522956	0.01	0.00503152	0.0532269	0
ACTR6_+_100594636	ACTR6	chr12	100594629	100594668	+	GGCGTTGTAAGCTCCATTATCCAGCACTAAGGTCGTCATC	-0.0941356	0.5158	0.5004	0.4764	0.4756	0.522956	0	0.00503152	0.414831	0
ACTR6_+_100594666	ACTR6	chr12	100594659	100594698	+	CGACACATTTTCATGGCTGTAACCGATTTTGGCGTTGTAA	0.0136406	0.5218	0.5064	0.4824	0.4816	0.522956	0	0.00503152	-0.0601106	0
ACTR6_+_100594682	ACTR6	chr12	100594675	100594714	+	AGAAAGAAAGTACTTACGACACATTTTCATGGCTGTAACC	0.00773022	0.525	0.5096	0.4856	0.4848	0.522956	0	0.00503152	-0.034065	0
ACTR6_+_100594735	ACTR6	chr12	100594728	100594767	+	GGAGATGAAACGTAGCACATGAAACCACTAGGCGTATATA	-0.0251503	0.5356	0.5202	0.4962	0.4954	0.522956	0	0.00503152	0.110831	0
ACTR6_+_100594789	ACTR6	chr12	100594782	100594821	+	ATCCCTCTGGCTAAGTCAGGGCCGCGCGGGGGTGTCTGCA	-0.119866	0.5464	0.531	0.507	0.5062	0.522956	0	0.00503152	0.528217	1
ACTR6_+_100594790	ACTR6	chr12	100594783	100594822	+	AATCCCTCTGGCTAAGTCAGGGCCGCGCGGGGGTGTCTGC	-0.0796701	0.5466	0.5312	0.5072	0.5064	0.522956	0	0.00503152	0.351085	0
ACTR6_+_100594791	ACTR6	chr12	100594784	100594823	+	GAATCCCTCTGGCTAAGTCAGGGCCGCGCGGGGGTGTCTG	0.0220232	0.5468	0.5314	0.5074	0.5066	0.522956	0	0.00503152	-0.0970503	0
ACTR6_+_100594792	ACTR6	chr12	100594785	100594824	+	GGAATCCCTCTGGCTAAGTCAGGGCCGCGCGGGGGTGTCT	-0.0114289	0.547	0.5316	0.5076	0.5068	0.522956	0	0.00503152	0.0503641	0
ACTR6_+_100594801	ACTR6	chr12	100594794	100594833	+	TCCAACCAGGGAATCCCTCTGGCTAAGTCAGGGCCGCGCG	-0.00953657	0.5488	0.5334	0.5094	0.5086	0.522956	0	0.00503152	0.0420251	0
ACTR6_+_100594811	ACTR6	chr12	100594804	100594843	+	CCCACCCAGCTCCAACCAGGGAATCCCTCTGGCTAAGTCA	-0.260845	0.5508	0.5354	0.5114	0.5106	0.522956	0	0.00503152	1.14947	1
ACTR6_+_100594822	ACTR6	chr12	100594815	100594854	+	CATCACAATCACCCACCCAGCTCCAACCAGGGAATCCCTC	-0.213333	0.553	0.5376	0.5136	0.5128	0.522956	0	0.00503152	0.940101	1
ACTR6_+_100594898	ACTR6	chr12	100594891	100594930	+	TACGAAATAAAACATATATCCCACTTCCGGGGCCTCGCAG	-0.0121855	0.5682	0.5528	0.5288	0.528	0.522956	0	0.00503152	0.0536983	0
ACTR6_+_100594899	ACTR6	chr12	100594892	100594931	+	TTACGAAATAAAACATATATCCCACTTCCGGGGCCTCGCA	0.0175641	0.5684	0.553	0.529	0.5282	0.522956	0	0.00503152	-0.0774004	0
ACTR6_+_100594941	ACTR6	chr12	100594934	100594973	+	GGAACGCATCTCTATAAGCCTATTTTCTTTGGCTATTTCC	-0.0152885	0.5768	0.5614	0.5374	0.5366	0.522956	0	0.00503152	0.0673722	0
ACTR6_+_100594971	ACTR6	chr12	100594964	100595003	+	GGCTGATGAACTTTACGGACCCTTCTGTCAGGAACGCATC	-0.0111066	0.5828	0.5674	0.5434	0.5426	0.522956	0	0.00503152	0.048944	0
ACTR6_+_100594985	ACTR6	chr12	100594978	100595017	+	CCATAGTTTCCAAAGGCTGATGAACTTTACGGACCCTTCT	-0.00933631	0.5856	0.5702	0.5462	0.5454	0.522956	0	0.00503152	0.0411426	0
ACTR6_+_100595045	ACTR6	chr12	100595038	100595077	+	AATCTAATGAAACCTATAATCTTGTACCCAGGAAAATCCG	-0.00316648	0.5976	0.5822	0.5582	0.5574	0.522956	0	0.00503152	0.0139538	0
ACTR6_+_100595094	ACTR6	chr12	100595087	100595126	+	CCTAAGACCGTGATTTTTAGACTTTTGGAGGGTCATAGAA	0.0232201	0.6074	0.592	0.568	0.5672	0.522956	0	0.00503152	-0.102325	0
ACTR6_+_100595095	ACTR6	chr12	100595088	100595127	+	TCCTAAGACCGTGATTTTTAGACTTTTGGAGGGTCATAGA	-0.00237882	0.6076	0.5922	0.5682	0.5674	0.522956	0	0.00503152	0.0104828	0
ACTR6_+_100595150	ACTR6	chr12	100595143	100595182	+	AATTGACCTTACCAACTAGGTCGGCCAGTAGGCCAAAGTC	0.000959922	0.6186	0.6032	0.5792	0.5784	0.522956	0	0.00503152	-0.00423012	0
ACTR6_+_100595158	ACTR6	chr12	100595151	100595190	+	TTCTGTTTAATTGACCTTACCAACTAGGTCGGCCAGTAGG	0.0275954	0.6202	0.6048	0.5808	0.58	0.522956	0	0.00503152	-0.121606	0
ACTR6_+_100595162	ACTR6	chr12	100595155	100595194	+	GTACTTCTGTTTAATTGACCTTACCAACTAGGTCGGCCAG	0.000375611	0.621	0.6056	0.5816	0.5808	0.522956	0	0.00503152	-0.00165522	0
ACTR6_+_100595258	ACTR6	chr12	100595251	100595290	+	TTAATTTGATAAAGGAAAGGCGTGTCTTTAGGTTTGCTTA	-0.0176516	0.6402	0.6248	0.6008	0.6	0.522956	0	0.00503152	0.077786	0
ACTR6_+_100595275	ACTR6	chr12	100595268	100595307	+	TTTTTTTTAATGCTCTGTTAATTTGATAAAGGAAAGGCGT	-0.00415809	0.6436	0.6282	0.6042	0.6034	0.522956	0	0.00503152	0.0183236	0
ACTR6_+_100595692	ACTR6	chr12	100595685	100595724	+	AAAAAAAAAAAAAAATTGCTTTGTCAGCTGGGTGTAGGGC	-0.0266629	0.727	0.7116	0.6876	0.6868	0	0	0.00503152	0.117496	0
ACTR6_+_100595996	ACTR6	chr12	100595989	100596028	+	TAACAGAATTGCTGTGTCATGGCCCGGTGCGGTGGCTCAC	-0.0184424	0.7878	0.7724	0.7484	0.7476	0.155667	0	0.00503152	0.0812708	0
ACTR6_+_100596006	ACTR6	chr12	100595999	100596038	+	CTCTAGGTAATAACAGAATTGCTGTGTCATGGCCCGGTGC	-0.00480983	0.7898	0.7744	0.7504	0.7496	0.155667	0	0.00503152	0.0211957	0
ACTR6_+_100596141	ACTR6	chr12	100596134	100596173	+	GAATTTGTTATCAGTCTCAGGTTGTATTTTGGTGTATTTA	-0.00785508	0.8168	0.8014	0.7774	0.7766	0.155667	0	0.00503152	0.0346153	0
ACTR6_+_100596280	ACTR6	chr12	100596273	100596312	+	GTGTCTGTATGTGTATACGAGATGACACTGGGATAATACT	-0.0148095	0.8446	0.8292	0.8052	0.8044	0.155667	0	0.00503152	0.0652617	0
ACTR6_+_100596281	ACTR6	chr12	100596274	100596313	+	TGTGTCTGTATGTGTATACGAGATGACACTGGGATAATAC	0.00766366	0.8448	0.8294	0.8054	0.8046	0.155667	0	0.00503152	-0.0337717	0
ACTR6_+_100596367	ACTR6	chr12	100596360	100596399	+	CTCTTGCTGCTTGCCATGAGCTTACAATCTGGTTTGGAAG	-0.00386815	0.862	0.8466	0.8226	0.8218	0.155667	0	0.00503152	0.0170459	0
ACTR6_+_100596667	ACTR6	chr12	100596660	100596699	+	CAAAAAGGTTGGAGACTGCTGCTGCTACAGGGTACAGAAG	-0.0098769	0.922	0.9066	0.8826	0.8818	0.155667	0	0.00503152	0.0435249	0
ACTR6_+_100596956	ACTR6	chr12	100596949	100596988	+	TCTGTTGGGAACCAAGCCTTCATAGCAAGAGGTGAGCACC	0.0130645	0.9798	0.9644	0.9404	0.9396	0.155667	0	0.00503152	-0.057572	0
ACTR6_+_100597001	ACTR6	chr12	100596994	100597033	+	AGGGATCCCCAACCGCAGGGCTTGTGGTCCGGTACCTGTC	0.00391731	0.9888	0.9734	0.9494	0.9486	0.155667	0	0.00503152	-0.0172625	0
ACTR6_+_100597006	ACTR6	chr12	100596999	100597038	+	AGGGCAGGGATCCCCAACCGCAGGGCTTGTGGTCCGGTAC	-0.00706053	0.9898	0.9744	0.9504	0.9496	0.155667	0	0.00503152	0.0311139	0
ACTR6_+_100597029	ACTR6	chr12	100597022	100597061	+	ATCTTCAATCAGCAAGATGCTATAGGGCAGGGATCCCCAA	0.00640633	0.9944	0.979	0.955	0.9542	0.155667	0	0.00503152	-0.028231	0
ACTR6_+_100597030	ACTR6	chr12	100597023	100597062	+	GATCTTCAATCAGCAAGATGCTATAGGGCAGGGATCCCCA	0.0152329	0.9946	0.9792	0.9552	0.9544	0.155667	0	0.00503152	-0.0671272	0
ACTR6_+_100597034	ACTR6	chr12	100597027	100597066	+	CAAAGATCTTCAATCAGCAAGATGCTATAGGGCAGGGATC	-0.0517928	0.9954	0.98	0.956	0.9552	0.155667	0	0.00503152	0.228237	0
ACTR6_+_100597035	ACTR6	chr12	100597028	100597067	+	CCAAAGATCTTCAATCAGCAAGATGCTATAGGGCAGGGAT	0.0164499	0.9956	0.9802	0.9562	0.9554	0.155667	0	0.00503152	-0.0724904	0
AFG3L2_-_12376245	AFG3L2	chr18	12376215	12376254	-	ACCTCAACCACCACCCGTACACCAGTGCAAGGCTGAGGAA	-0.0457515	0.6908	0.7036	0.6702	0.675	0.531564	0	0.0216287	0.12216	0
AFG3L2_-_12376251	AFG3L2	chr18	12376221	12376260	-	ACCACCACCCGTACACCAGTGCAAGGCTGAGGAACCGTGT	-0.0777267	0.6896	0.7024	0.669	0.6738	0.531564	0	0.0216287	0.207536	0
AFG3L2_-_12376324	AFG3L2	chr18	12376294	12376333	-	GAACCTTTCATTGAGACTGATCACGGCCATGGTTCTGTCA	-0.0120934	0.675	0.6878	0.6544	0.6592	0.531564	0	0.0216287	0.0322902	0
AFG3L2_-_12376366	AFG3L2	chr18	12376336	12376375	-	ACTCTATCATTATGTCAGAAACACGTATCAGGTCCCGTGT	-0.0520827	0.6666	0.6794	0.646	0.6508	0.531564	0	0.0216287	0.139065	0
AFG3L2_-_12376387	AFG3L2	chr18	12376357	12376396	-	CACGTATCAGGTCCCGTGTGTGTATCTAGAGGGATGGCTA	-0.0961342	0.6624	0.6752	0.6418	0.6466	0.531564	0	0.0216287	0.256685	0
AFG3L2_-_12376388	AFG3L2	chr18	12376358	12376397	-	ACGTATCAGGTCCCGTGTGTGTATCTAGAGGGATGGCTAC	-0.119774	0.6622	0.675	0.6416	0.6464	0.531564	0	0.0216287	0.319806	1
AFG3L2_-_12376469	AFG3L2	chr18	12376439	12376478	-	GCAACGAACACAGAGTCCCTGCTATGAAAAGGTGACATTC	-0.0251189	0.646	0.6588	0.6254	0.6302	0.531564	0	0.0216287	0.0670693	0
AFG3L2_-_12376509	AFG3L2	chr18	12376479	12376518	-	TTAATAATAATAGCTAATACTGCCAGTCCTGGAATGCCCG	0.0247034	0.638	0.6508	0.6174	0.6222	0.531564	0	0.0216287	-0.06596	0
AFG3L2_-_12376523	AFG3L2	chr18	12376493	12376532	-	TAATACTGCCAGTCCTGGAATGCCCGCAATGGCCCCATTC	-0.0720908	0.6352	0.648	0.6146	0.6194	0.531564	0	0.0216287	0.192488	0
AFG3L2_-_12376540	AFG3L2	chr18	12376510	12376549	-	GAATGCCCGCAATGGCCCCATTCAACAGACGGGAACACGG	-0.00186713	0.6318	0.6446	0.6112	0.616	0.531564	0	0.0216287	0.00498537	0
AFG3L2_-_12376541	AFG3L2	chr18	12376511	12376550	-	AATGCCCGCAATGGCCCCATTCAACAGACGGGAACACGGA	0.0142657	0.6316	0.6444	0.611	0.6158	0.531564	0	0.0216287	-0.0380904	0
AFG3L2_-_12376548	AFG3L2	chr18	12376518	12376557	-	GCAATGGCCCCATTCAACAGACGGGAACACGGAGACTCGG	-0.0653156	0.6302	0.643	0.6096	0.6144	0.531564	0	0.0216287	0.174398	0
AFG3L2_-_12376556	AFG3L2	chr18	12376526	12376565	-	CCCATTCAACAGACGGGAACACGGAGACTCGGAGAGGTTA	-0.0986849	0.6286	0.6414	0.608	0.6128	0.531564	0	0.0216287	0.263496	0
AFG3L2_-_12376561	AFG3L2	chr18	12376531	12376570	-	TCAACAGACGGGAACACGGAGACTCGGAGAGGTTAGGCAG	-0.190923	0.6276	0.6404	0.607	0.6118	0.531564	0	0.0216287	0.509779	1
AFG3L2_-_12376653	AFG3L2	chr18	12376623	12376662	-	AAAATTACAGACGCCTTCGTTCCGTGCTCCGGGGACACGA	0.00621721	0.6092	0.622	0.5886	0.5934	0.531564	0.015	0.0216287	-0.0166004	0
AFG3L2_-_12376654	AFG3L2	chr18	12376624	12376663	-	AAATTACAGACGCCTTCGTTCCGTGCTCCGGGGACACGAA	0.0125691	0.609	0.6218	0.5884	0.5932	0.531564	0.015	0.0216287	-0.0335605	0
AFG3L2_-_12376655	AFG3L2	chr18	12376625	12376664	-	AATTACAGACGCCTTCGTTCCGTGCTCCGGGGACACGAAA	0.00893518	0.6088	0.6216	0.5882	0.593	0.531564	0.015	0.0216287	-0.0238576	0
AFG3L2_-_12376667	AFG3L2	chr18	12376637	12376676	-	CTTCGTTCCGTGCTCCGGGGACACGAAAGCGGGGACAAGG	-0.0357074	0.6064	0.6192	0.5858	0.5906	0.531564	0.01	0.0216287	0.0953414	0
AFG3L2_-_12376668	AFG3L2	chr18	12376638	12376677	-	TTCGTTCCGTGCTCCGGGGACACGAAAGCGGGGACAAGGA	-0.0242619	0.6062	0.619	0.5856	0.5904	0.531564	0.01	0.0216287	0.064781	0
AFG3L2_-_12376669	AFG3L2	chr18	12376639	12376678	-	TCGTTCCGTGCTCCGGGGACACGAAAGCGGGGACAAGGAC	0.0053817	0.606	0.6188	0.5854	0.5902	0.531564	0.0075	0.0216287	-0.0143696	0
AFG3L2_-_12376675	AFG3L2	chr18	12376645	12376684	-	CGTGCTCCGGGGACACGAAAGCGGGGACAAGGACGGCCAC	-0.063854	0.6048	0.6176	0.5842	0.589	0.531564	0.0075	0.0216287	0.170495	0
AFG3L2_-_12376679	AFG3L2	chr18	12376649	12376688	-	CTCCGGGGACACGAAAGCGGGGACAAGGACGGCCACCAAG	-0.0381026	0.604	0.6168	0.5834	0.5882	0.531564	0.0075	0.0216287	0.101737	0
AFG3L2_-_12376705	AFG3L2	chr18	12376675	12376714	-	GGACGGCCACCAAGCCAACATGACCTTCGAGGCTTCAACC	-0.012976	0.5988	0.6116	0.5782	0.583	0.531564	0	0.0216287	0.034647	0
AFG3L2_-_12376720	AFG3L2	chr18	12376690	12376729	-	CAACATGACCTTCGAGGCTTCAACCGCCCCGGTGAAGCGC	-0.012166	0.5958	0.6086	0.5752	0.58	0.531564	0.01	0.0216287	0.0324843	0
AFG3L2_-_12376738	AFG3L2	chr18	12376708	12376747	-	TTCAACCGCCCCGGTGAAGCGCGAAAACCCGGCTCTACTG	-0.0573524	0.5922	0.605	0.5716	0.5764	0.531564	0.01	0.0216287	0.153135	0
AFG3L2_-_12376780	AFG3L2	chr18	12376750	12376789	-	GCTGCGCGTTTTCAAAACTTGAATCCCACAGGCAGGGCTG	0.0211735	0.5838	0.5966	0.5632	0.568	0.531564	0	0.0216287	-0.056535	0
AFG3L2_-_12376784	AFG3L2	chr18	12376754	12376793	-	CGCGTTTTCAAAACTTGAATCCCACAGGCAGGGCTGAGCG	-0.0332129	0.583	0.5958	0.5624	0.5672	0.531564	0	0.0216287	0.0886809	0
AFG3L2_-_12376785	AFG3L2	chr18	12376755	12376794	-	GCGTTTTCAAAACTTGAATCCCACAGGCAGGGCTGAGCGC	-0.147807	0.5828	0.5956	0.5622	0.567	0.531564	0	0.0216287	0.394655	1
AFG3L2_-_12376810	AFG3L2	chr18	12376780	12376819	-	GGCAGGGCTGAGCGCGAATCGGCGCTCCCGGGGCCGGCTG	0.0405092	0.5778	0.5906	0.5572	0.562	0.531564	0.00333333	0.0216287	-0.108163	0
AFG3L2_-_12376811	AFG3L2	chr18	12376781	12376820	-	GCAGGGCTGAGCGCGAATCGGCGCTCCCGGGGCCGGCTGA	-0.0100448	0.5776	0.5904	0.557	0.5618	0.531564	0.00333333	0.0216287	0.0268204	0
AFG3L2_-_12376815	AFG3L2	chr18	12376785	12376824	-	GGCTGAGCGCGAATCGGCGCTCCCGGGGCCGGCTGAGAGA	-0.145585	0.5768	0.5896	0.5562	0.561	0.531564	0.00333333	0.0216287	0.388723	1
AFG3L2_-_12376832	AFG3L2	chr18	12376802	12376841	-	CGCTCCCGGGGCCGGCTGAGAGACAGCGCAGGGCGCCCAG	-0.230366	0.5734	0.5862	0.5528	0.5576	0.531564	0	0.0216287	0.615094	1
AFG3L2_-_12376833	AFG3L2	chr18	12376803	12376842	-	GCTCCCGGGGCCGGCTGAGAGACAGCGCAGGGCGCCCAGG	-0.216601	0.5732	0.586	0.5526	0.5574	0.531564	0	0.0216287	0.578341	1
AFG3L2_-_12376841	AFG3L2	chr18	12376811	12376850	-	GGCCGGCTGAGAGACAGCGCAGGGCGCCCAGGCCCTCGGC	-0.142921	0.5716	0.5844	0.551	0.5558	0.531564	0	0.0216287	0.38161	1
AFG3L2_-_12376853	AFG3L2	chr18	12376823	12376862	-	GACAGCGCAGGGCGCCCAGGCCCTCGGCAGGGACGGCCCG	-0.221464	0.5692	0.582	0.5486	0.5534	0.531564	0	0.0216287	0.591326	1
AFG3L2_-_12376868	AFG3L2	chr18	12376838	12376877	-	CCAGGCCCTCGGCAGGGACGGCCCGCGTGCGGCCGGAGGG	-0.0132875	0.5662	0.579	0.5456	0.5504	0.531564	0.0075	0.0216287	0.0354785	0
AFG3L2_-_12376875	AFG3L2	chr18	12376845	12376884	-	CTCGGCAGGGACGGCCCGCGTGCGGCCGGAGGGCGGGGGC	0.014013	0.5648	0.5776	0.5442	0.549	0.531564	0.01	0.0216287	-0.0374157	0
AFG3L2_-_12376876	AFG3L2	chr18	12376846	12376885	-	TCGGCAGGGACGGCCCGCGTGCGGCCGGAGGGCGGGGGCC	-0.0427015	0.5646	0.5774	0.544	0.5488	0.531564	0.01	0.0216287	0.114016	0
AFG3L2_-_12376880	AFG3L2	chr18	12376850	12376889	-	CAGGGACGGCCCGCGTGCGGCCGGAGGGCGGGGGCCAGTG	-0.00882306	0.5638	0.5766	0.5432	0.548	0.531564	0.0128571	0.0216287	0.0235582	0
AFG3L2_-_12376915	AFG3L2	chr18	12376885	12376924	-	CAGTGACCTTGACGTCCGCTCTCCCGAGCCGGAAGTGGGC	-0.0166543	0.5568	0.5696	0.5362	0.541	0.531564	0.00333333	0.0216287	0.0444683	0
AFG3L2_-_12376921	AFG3L2	chr18	12376891	12376930	-	CCTTGACGTCCGCTCTCCCGAGCCGGAAGTGGGCCCGAGG	0.00684154	0.5556	0.5684	0.535	0.5398	0.531564	0.00333333	0.0216287	-0.0182674	0
AFG3L2_-_12376922	AFG3L2	chr18	12376892	12376931	-	CTTGACGTCCGCTCTCCCGAGCCGGAAGTGGGCCCGAGGC	-0.0334073	0.5554	0.5682	0.5348	0.5396	0.531564	0.00333333	0.0216287	0.0892	0
AFG3L2_-_12376929	AFG3L2	chr18	12376899	12376938	-	TCCGCTCTCCCGAGCCGGAAGTGGGCCCGAGGCAGGGTGG	0.00051487	0.554	0.5668	0.5334	0.5382	0.531564	0.005	0.0216287	-0.00137474	0
AFG3L2_-_12376933	AFG3L2	chr18	12376903	12376942	-	CTCTCCCGAGCCGGAAGTGGGCCCGAGGCAGGGTGGAGGG	-0.0983018	0.5532	0.566	0.5326	0.5374	0.531564	0.01	0.0216287	0.262473	0
AFG3L2_-_12376934	AFG3L2	chr18	12376904	12376943	-	TCTCCCGAGCCGGAAGTGGGCCCGAGGCAGGGTGGAGGGC	-0.106696	0.553	0.5658	0.5324	0.5372	0.531564	0.01	0.0216287	0.284886	1
AFG3L2_-_12376937	AFG3L2	chr18	12376907	12376946	-	CCCGAGCCGGAAGTGGGCCCGAGGCAGGGTGGAGGGCGCC	-0.188976	0.5524	0.5652	0.5318	0.5366	0.531564	0.01	0.0216287	0.504581	1
AFG3L2_-_12376948	AFG3L2	chr18	12376918	12376957	-	AGTGGGCCCGAGGCAGGGTGGAGGGCGCCGGGCGCCCAGG	-0.00571693	0.5502	0.563	0.5296	0.5344	0.531564	0	0.0216287	0.0152646	0
AFG3L2_-_12376973	AFG3L2	chr18	12376943	12376982	-	CGCCGGGCGCCCAGGTAGGACTCACCGTCCGGAGGCAGGG	-0.141961	0.5452	0.558	0.5246	0.5294	0.531564	0	0.0216287	0.379047	1
AFG3L2_-_12376976	AFG3L2	chr18	12376946	12376985	-	CGGGCGCCCAGGTAGGACTCACCGTCCGGAGGCAGGGCTG	-0.245066	0.5446	0.5574	0.524	0.5288	0.531564	0	0.0216287	0.654346	1
AFG3L2_-_12376980	AFG3L2	chr18	12376950	12376989	-	CGCCCAGGTAGGACTCACCGTCCGGAGGCAGGGCTGCTCG	-0.0285563	0.5438	0.5566	0.5232	0.528	0.531564	0	0.0216287	0.0762476	0
AFG3L2_-_12376981	AFG3L2	chr18	12376951	12376990	-	GCCCAGGTAGGACTCACCGTCCGGAGGCAGGGCTGCTCGC	-0.21777	0.5436	0.5564	0.523	0.5278	0.531564	0	0.0216287	0.581462	1
AFG3L2_-_12377008	AFG3L2	chr18	12376978	12377017	-	CAGGGCTGCTCGCCCGGGCCCACGCCGCCAGGCACGAGGA	-0.0177562	0.5382	0.551	0.5176	0.5224	0.531564	0.005	0.0216287	0.0474105	0
AFG3L2_-_12377015	AFG3L2	chr18	12376985	12377024	-	GCTCGCCCGGGCCCACGCCGCCAGGCACGAGGAGCTGCTG	-0.170147	0.5368	0.5496	0.5162	0.521	0.531564	0.005	0.0216287	0.454306	1
AFG3L2_-_12377034	AFG3L2	chr18	12377004	12377043	-	GCCAGGCACGAGGAGCTGCTGTAGGCCGCGGGGCCAGCAG	-0.0508369	0.533	0.5458	0.5124	0.5172	0.531564	0	0.0216287	0.135738	0
AFG3L2_-_12377035	AFG3L2	chr18	12377005	12377044	-	CCAGGCACGAGGAGCTGCTGTAGGCCGCGGGGCCAGCAGC	-0.103246	0.5328	0.5456	0.5122	0.517	0.531564	0	0.0216287	0.275673	1
AFG3L2_-_12377051	AFG3L2	chr18	12377021	12377060	-	GCTGTAGGCCGCGGGGCCAGCAGCCGCCCCGGCCCCACAG	-9.91e-05	0.5296	0.5424	0.509	0.5138	0.531564	0.032	0.0216287	0.000264604	0
AFG3L2_-_12377072	AFG3L2	chr18	12377042	12377081	-	AGCCGCCCCGGCCCCACAGCCGCAAACAGCGGTGCGCCAT	-0.167974	0.5254	0.5382	0.5048	0.5096	0.531564	0.0314286	0.0216287	0.448503	1
AFG3L2_-_12377082	AFG3L2	chr18	12377052	12377091	-	GCCCCACAGCCGCAAACAGCGGTGCGCCATGGCCGCCGCC	0.0503054	0.5234	0.5362	0.5028	0.5076	0.531564	0.01	0.0216287	-0.134319	0
AFG3L2_-_12377108	AFG3L2	chr18	12377078	12377117	-	CCATGGCCGCCGCCGTGGCCCTCTCGGCCCGGGACGCTGC	0.0242256	0.5182	0.531	0.4976	0.5024	0.531564	0.02125	0.0216287	-0.0646841	0
AFG3L2_-_12377109	AFG3L2	chr18	12377079	12377118	-	CATGGCCGCCGCCGTGGCCCTCTCGGCCCGGGACGCTGCG	-0.0356181	0.518	0.5308	0.4974	0.5022	0.531564	0.02125	0.0216287	0.0951029	0
AFG3L2_-_12377141	AFG3L2	chr18	12377111	12377150	-	ACGCTGCGCAGGCGCGGGCAGGCGACGACTGGCGGCCTCG	-0.153943	0.5116	0.5244	0.491	0.4958	0.531564	0.0166667	0.0216287	0.411038	1
AFG3L2_-_12377144	AFG3L2	chr18	12377114	12377153	-	CTGCGCAGGCGCGGGCAGGCGACGACTGGCGGCCTCGGGA	-0.11763	0.511	0.5238	0.4904	0.4952	0.531564	0.02	0.0216287	0.314081	1
AFG3L2_-_12377150	AFG3L2	chr18	12377120	12377159	-	AGGCGCGGGCAGGCGACGACTGGCGGCCTCGGGAAGCGGG	-0.0133458	0.5098	0.5226	0.4892	0.494	0.531564	0.025	0.0216287	0.0356342	0
AFG3L2_-_12377151	AFG3L2	chr18	12377121	12377160	-	GGCGCGGGCAGGCGACGACTGGCGGCCTCGGGAAGCGGGC	-0.0677492	0.5096	0.5224	0.489	0.4938	0.531564	0.025	0.0216287	0.180895	0
AFG3L2_-_12377157	AFG3L2	chr18	12377127	12377166	-	GGCAGGCGACGACTGGCGGCCTCGGGAAGCGGGCTCGGCT	-0.242821	0.5084	0.5212	0.4878	0.4926	0.531564	0	0.0216287	0.648351	1
AFG3L2_-_12377163	AFG3L2	chr18	12377133	12377172	-	CGACGACTGGCGGCCTCGGGAAGCGGGCTCGGCTCGGGGA	-0.185254	0.5072	0.52	0.4866	0.4914	0.531564	0	0.0216287	0.494642	1
AFG3L2_-_12377168	AFG3L2	chr18	12377138	12377177	-	ACTGGCGGCCTCGGGAAGCGGGCTCGGCTCGGGGAAAGGC	-0.178992	0.5062	0.519	0.4856	0.4904	0.531564	0	0.0216287	0.477922	1
AFG3L2_-_12377169	AFG3L2	chr18	12377139	12377178	-	CTGGCGGCCTCGGGAAGCGGGCTCGGCTCGGGGAAAGGCC	-0.112569	0.506	0.5188	0.4854	0.4902	0.531564	0	0.0216287	0.300568	1
AFG3L2_-_12377170	AFG3L2	chr18	12377140	12377179	-	TGGCGGCCTCGGGAAGCGGGCTCGGCTCGGGGAAAGGCCG	0.0138101	0.5058	0.5186	0.4852	0.49	0.531564	0	0.0216287	-0.036874	0
AFG3L2_-_12377183	AFG3L2	chr18	12377153	12377192	-	AAGCGGGCTCGGCTCGGGGAAAGGCCGCCAGGCAGCGAAG	-0.173228	0.5032	0.516	0.4826	0.4874	0.531564	0	0.0216287	0.462533	1
AFG3L2_-_12377199	AFG3L2	chr18	12377169	12377208	-	GGGAAAGGCCGCCAGGCAGCGAAGCGCGCCGGCGGCTCAC	-0.196188	0.5	0.5128	0.4794	0.4842	0.531564	0.02125	0.0216287	0.523836	1
AFG3L2_-_12377202	AFG3L2	chr18	12377172	12377211	-	AAAGGCCGCCAGGCAGCGAAGCGCGCCGGCGGCTCACGGA	-0.20182	0.4994	0.5122	0.4788	0.4836	0.531564	0.02125	0.0216287	0.538875	1
AFG3L2_-_12377209	AFG3L2	chr18	12377179	12377218	-	GCCAGGCAGCGAAGCGCGCCGGCGGCTCACGGAGGAGCCC	-0.167315	0.498	0.5108	0.4774	0.4822	0.531564	0.0242857	0.0216287	0.446743	1
AFG3L2_-_12377212	AFG3L2	chr18	12377182	12377221	-	AGGCAGCGAAGCGCGCCGGCGGCTCACGGAGGAGCCCAAG	-0.24369	0.4974	0.5102	0.4768	0.4816	0.531564	0.0242857	0.0216287	0.650672	1
AFG3L2_-_12377232	AFG3L2	chr18	12377202	12377241	-	GGCTCACGGAGGAGCCCAAGCTCTCAACGCGGCGTCTCCT	-0.14966	0.4934	0.5062	0.4728	0.4776	0.531564	0.005	0.0216287	0.399604	1
AFG3L2_-_12377273	AFG3L2	chr18	12377243	12377282	-	CCGCCAGCCCCGCCCCGGCGCGCTGACGTCGGCGTCTCCT	-0.248312	0.4852	0.498	0.4646	0.4694	0.531564	0	0.0216287	0.663012	1
AFG3L2_-_12377289	AFG3L2	chr18	12377259	12377298	-	GGCGCGCTGACGTCGGCGTCTCCTCTCCGAGGCCCGCCGC	-0.246248	0.482	0.4948	0.4614	0.4662	0.531564	0.0416667	0.0216287	0.6575	1
AFG3L2_-_12377322	AFG3L2	chr18	12377292	12377331	-	CCGCCGCGACCTCCGCCAGTGCAGAAGACAGGACCAAATG	-0.532343	0.4754	0.4882	0.4548	0.4596	0.531564	0	0.0216287	1.42139	1
AFG3L2_-_12377332	AFG3L2	chr18	12377302	12377341	-	CTCCGCCAGTGCAGAAGACAGGACCAAATGGGAGGAGCAT	-0.189297	0.4734	0.4862	0.4528	0.4576	0.531564	0	0.0216287	0.505438	1
AFG3L2_-_12377342	AFG3L2	chr18	12377312	12377351	-	GCAGAAGACAGGACCAAATGGGAGGAGCATGGGGGCGGGA	0.0126504	0.4714	0.4842	0.4508	0.4556	0.531564	0	0.0216287	-0.0337775	0
AFG3L2_-_12377343	AFG3L2	chr18	12377313	12377352	-	CAGAAGACAGGACCAAATGGGAGGAGCATGGGGGCGGGAC	-0.0137684	0.4712	0.484	0.4506	0.4554	0.531564	0	0.0216287	0.0367626	0
AFG3L2_-_12377344	AFG3L2	chr18	12377314	12377353	-	AGAAGACAGGACCAAATGGGAGGAGCATGGGGGCGGGACC	-0.0762864	0.471	0.4838	0.4504	0.4552	0.531564	0	0.0216287	0.20369	0
AFG3L2_-_12377345	AFG3L2	chr18	12377315	12377354	-	GAAGACAGGACCAAATGGGAGGAGCATGGGGGCGGGACCG	-0.0829231	0.4708	0.4836	0.4502	0.455	0.531564	0	0.0216287	0.221411	0
AFG3L2_-_12377354	AFG3L2	chr18	12377324	12377363	-	ACCAAATGGGAGGAGCATGGGGGCGGGACCGGAGGCGGGG	0.00205397	0.469	0.4818	0.4484	0.4532	0.531564	0	0.0216287	-0.00548425	0
AFG3L2_-_12377357	AFG3L2	chr18	12377327	12377366	-	AAATGGGAGGAGCATGGGGGCGGGACCGGAGGCGGGGGCC	-0.0530493	0.4684	0.4812	0.4478	0.4526	0.531564	0	0.0216287	0.141645	0
AFG3L2_-_12377360	AFG3L2	chr18	12377330	12377369	-	TGGGAGGAGCATGGGGGCGGGACCGGAGGCGGGGGCCGAC	-0.0191958	0.4678	0.4806	0.4472	0.452	0.531564	0	0.0216287	0.0512541	0
AFG3L2_-_12377381	AFG3L2	chr18	12377351	12377390	-	ACCGGAGGCGGGGGCCGACGGAGCAGCGTTGGGGGCGCGG	0.00480761	0.4636	0.4764	0.443	0.4478	0.531564	0	0.0216287	-0.0128367	0
AFG3L2_-_12377382	AFG3L2	chr18	12377352	12377391	-	CCGGAGGCGGGGGCCGACGGAGCAGCGTTGGGGGCGCGGC	-0.0591195	0.4634	0.4762	0.4428	0.4476	0.531564	0	0.0216287	0.157853	0
AFG3L2_-_12377383	AFG3L2	chr18	12377353	12377392	-	CGGAGGCGGGGGCCGACGGAGCAGCGTTGGGGGCGCGGCA	-0.0543239	0.4632	0.476	0.4426	0.4474	0.531564	0	0.0216287	0.145049	0
AFG3L2_-_12377384	AFG3L2	chr18	12377354	12377393	-	GGAGGCGGGGGCCGACGGAGCAGCGTTGGGGGCGCGGCAG	-0.103333	0.463	0.4758	0.4424	0.4472	0.531564	0	0.0216287	0.275906	1
AFG3L2_-_12377389	AFG3L2	chr18	12377359	12377398	-	CGGGGGCCGACGGAGCAGCGTTGGGGGCGCGGCAGGAGGC	0.00584836	0.462	0.4748	0.4414	0.4462	0.531564	0	0.0216287	-0.0156156	0
AFG3L2_-_12377393	AFG3L2	chr18	12377363	12377402	-	GGCCGACGGAGCAGCGTTGGGGGCGCGGCAGGAGGCGGGG	0.00519083	0.4612	0.474	0.4406	0.4454	0.531564	0	0.0216287	-0.0138599	0
AFG3L2_-_12377396	AFG3L2	chr18	12377366	12377405	-	CGACGGAGCAGCGTTGGGGGCGCGGCAGGAGGCGGGGCCG	-0.0126034	0.4606	0.4734	0.44	0.4448	0.531564	0	0.0216287	0.033652	0
AFG3L2_-_12377417	AFG3L2	chr18	12377387	12377426	-	GCGGCAGGAGGCGGGGCCGAGAAGGACCCTGGAGGGCAAG	0.0173863	0.4564	0.4692	0.4358	0.4406	0.531564	0	0.0216287	-0.0464227	0
AFG3L2_-_12377421	AFG3L2	chr18	12377391	12377430	-	CAGGAGGCGGGGCCGAGAAGGACCCTGGAGGGCAAGGGGG	-0.0607133	0.4556	0.4684	0.435	0.4398	0.531564	0	0.0216287	0.162109	0
AFG3L2_-_12377438	AFG3L2	chr18	12377408	12377447	-	AAGGACCCTGGAGGGCAAGGGGGAGCTAGAGGCGGGGACC	-0.0696988	0.4522	0.465	0.4316	0.4364	0.531564	0	0.0216287	0.186101	0
AFG3L2_-_12377441	AFG3L2	chr18	12377411	12377450	-	GACCCTGGAGGGCAAGGGGGAGCTAGAGGCGGGGACCGGG	-0.0882959	0.4516	0.4644	0.431	0.4358	0.531564	0.5	0.0216287	0.235757	0
AFG3L2_-_12377442	AFG3L2	chr18	12377412	12377451	-	ACCCTGGAGGGCAAGGGGGAGCTAGAGGCGGGGACCGGGC	-0.0319009	0.4514	0.4642	0.4308	0.4356	0.531564	0.5	0.0216287	0.0851777	0
AFG3L2_-_12377443	AFG3L2	chr18	12377413	12377452	-	CCCTGGAGGGCAAGGGGGAGCTAGAGGCGGGGACCGGGCC	-0.0655887	0.4512	0.464	0.4306	0.4354	0.531564	0.5	0.0216287	0.175127	0
AFG3L2_-_12377449	AFG3L2	chr18	12377419	12377458	-	AGGGCAAGGGGGAGCTAGAGGCGGGGACCGGGCCGAGGGA	-0.17361	0.45	0.4628	0.4294	0.4342	0.531564	0.5	0.0216287	0.463551	1
AFG3L2_-_12377456	AFG3L2	chr18	12377426	12377465	-	GGGGGAGCTAGAGGCGGGGACCGGGCCGAGGGAGGACTCG	-0.0642027	0.4486	0.4614	0.428	0.4328	0.531564	0.5	0.0216287	0.171426	0
AFG3L2_-_12377465	AFG3L2	chr18	12377435	12377474	-	AGAGGCGGGGACCGGGCCGAGGGAGGACTCGGGAGGGCGA	-0.170394	0.4468	0.4596	0.4262	0.431	0.531564	0.5	0.0216287	0.454964	1
AFG3L2_-_12377492	AFG3L2	chr18	12377462	12377501	-	CTCGGGAGGGCGAGCGAGAGCTGGGGGCGGGGCTGATGGC	0.0244661	0.4414	0.4542	0.4208	0.4256	0.531564	0	0.0216287	-0.0653264	0
AFG3L2_-_12377508	AFG3L2	chr18	12377478	12377517	-	AGAGCTGGGGGCGGGGCTGATGGCGCACGTGGGGGGCGTG	-0.0122805	0.4382	0.451	0.4176	0.4224	0.531564	0	0.0216287	0.0327898	0
AFG3L2_-_12377509	AFG3L2	chr18	12377479	12377518	-	GAGCTGGGGGCGGGGCTGATGGCGCACGTGGGGGGCGTGG	-0.00487226	0.438	0.4508	0.4174	0.4222	0.531564	0	0.0216287	0.0130093	0
AFG3L2_-_12377510	AFG3L2	chr18	12377480	12377519	-	AGCTGGGGGCGGGGCTGATGGCGCACGTGGGGGGCGTGGC	-0.0118914	0.4378	0.4506	0.4172	0.422	0.531564	0	0.0216287	0.0317509	0
AFG3L2_-_12377511	AFG3L2	chr18	12377481	12377520	-	GCTGGGGGCGGGGCTGATGGCGCACGTGGGGGGCGTGGCT	0.00908656	0.4376	0.4504	0.417	0.4218	0.531564	0	0.0216287	-0.0242618	0
AFG3L2_-_12377512	AFG3L2	chr18	12377482	12377521	-	CTGGGGGCGGGGCTGATGGCGCACGTGGGGGGCGTGGCTG	-0.0139666	0.4374	0.4502	0.4168	0.4216	0.531564	0	0.0216287	0.0372918	0
AFG3L2_-_12377517	AFG3L2	chr18	12377487	12377526	-	GGCGGGGCTGATGGCGCACGTGGGGGGCGTGGCTGGAGGT	-0.0246551	0.4364	0.4492	0.4158	0.4206	0.531564	0	0.0216287	0.065831	0
AFG3L2_-_12377521	AFG3L2	chr18	12377491	12377530	-	GGGCTGATGGCGCACGTGGGGGGCGTGGCTGGAGGTGGGG	0.0142047	0.4356	0.4484	0.415	0.4198	0.531564	0	0.0216287	-0.0379277	0
AFG3L2_-_12377545	AFG3L2	chr18	12377515	12377554	-	GTGGCTGGAGGTGGGGCCGAGGAAGGACTAGGAGAGCGAG	-0.086309	0.4308	0.4436	0.4102	0.415	0.531564	0	0.0216287	0.230451	0
AFG3L2_-_12377557	AFG3L2	chr18	12377527	12377566	-	GGGGCCGAGGAAGGACTAGGAGAGCGAGCAGGAGCTGGAG	-0.0124541	0.4284	0.4412	0.4078	0.4126	0.531564	0	0.0216287	0.0332535	0
AFG3L2_-_12377563	AFG3L2	chr18	12377533	12377572	-	GAGGAAGGACTAGGAGAGCGAGCAGGAGCTGGAGGCGGGG	-0.0141389	0.4272	0.44	0.4066	0.4114	0.531564	0	0.0216287	0.0377518	0
AFG3L2_-_12377571	AFG3L2	chr18	12377541	12377580	-	ACTAGGAGAGCGAGCAGGAGCTGGAGGCGGGGCCGACGGA	-0.0588538	0.4256	0.4384	0.405	0.4098	0.531564	0	0.0216287	0.157144	0
AFG3L2_-_12377581	AFG3L2	chr18	12377551	12377590	-	CGAGCAGGAGCTGGAGGCGGGGCCGACGGAGGGGTGTGGG	-0.0536999	0.4236	0.4364	0.403	0.4078	0.531564	0	0.0216287	0.143383	0
AFG3L2_-_12377582	AFG3L2	chr18	12377552	12377591	-	GAGCAGGAGCTGGAGGCGGGGCCGACGGAGGGGTGTGGGG	-0.0232164	0.4234	0.4362	0.4028	0.4076	0.531564	0	0.0216287	0.0619895	0
AFG3L2_-_12377588	AFG3L2	chr18	12377558	12377597	-	GAGCTGGAGGCGGGGCCGACGGAGGGGTGTGGGGGGCGTG	-0.0588471	0.4222	0.435	0.4016	0.4064	0.531564	0	0.0216287	0.157126	0
AFG3L2_-_12377616	AFG3L2	chr18	12377586	12377625	-	GTGGGGGGCGTGGCTGGAGGCGGGGACTAAGGGGAGACGC	-0.00141823	0.4166	0.4294	0.396	0.4008	0.531564	0	0.0216287	0.00378678	0
AFG3L2_-_12377617	AFG3L2	chr18	12377587	12377626	-	TGGGGGGCGTGGCTGGAGGCGGGGACTAAGGGGAGACGCG	0.0467345	0.4164	0.4292	0.3958	0.4006	0.531564	0	0.0216287	-0.124785	0
AFG3L2_-_12377618	AFG3L2	chr18	12377588	12377627	-	GGGGGGCGTGGCTGGAGGCGGGGACTAAGGGGAGACGCGT	-0.0178745	0.4162	0.429	0.3956	0.4004	0.531564	0	0.0216287	0.0477263	0
AFG3L2_-_12377632	AFG3L2	chr18	12377602	12377641	-	GAGGCGGGGACTAAGGGGAGACGCGTGACTGGGATCCTGG	0.00221975	0.4134	0.4262	0.3928	0.3976	0.531564	0	0.0216287	-0.0059269	0
AFG3L2_-_12377633	AFG3L2	chr18	12377603	12377642	-	AGGCGGGGACTAAGGGGAGACGCGTGACTGGGATCCTGGG	0.000361474	0.4132	0.426	0.3926	0.3974	0.531564	0	0.0216287	-0.000965163	0
AFG3L2_-_12377640	AFG3L2	chr18	12377610	12377649	-	GACTAAGGGGAGACGCGTGACTGGGATCCTGGGCTTCCGA	-0.0117328	0.4118	0.4246	0.3912	0.396	0.531564	0	0.0216287	0.0313274	0
AFG3L2_-_12377654	AFG3L2	chr18	12377624	12377663	-	GCGTGACTGGGATCCTGGGCTTCCGAGCCTGGGCAGCCGG	0.00884258	0.409	0.4218	0.3884	0.3932	0.531564	0	0.0216287	-0.0236103	0
AFG3L2_-_12377655	AFG3L2	chr18	12377625	12377664	-	CGTGACTGGGATCCTGGGCTTCCGAGCCTGGGCAGCCGGG	0.00970058	0.4088	0.4216	0.3882	0.393	0.531564	0	0.0216287	-0.0259013	0
AFG3L2_-_12377662	AFG3L2	chr18	12377632	12377671	-	GGGATCCTGGGCTTCCGAGCCTGGGCAGCCGGGTGGGCCA	-0.00117267	0.4074	0.4202	0.3868	0.3916	0.531564	0	0.0216287	0.00313113	0
AFG3L2_-_12377667	AFG3L2	chr18	12377637	12377676	-	CCTGGGCTTCCGAGCCTGGGCAGCCGGGTGGGCCAGCCAG	-0.0298785	0.4064	0.4192	0.3858	0.3906	0.531564	0	0.0216287	0.0797779	0
AFG3L2_-_12377679	AFG3L2	chr18	12377649	12377688	-	AGCCTGGGCAGCCGGGTGGGCCAGCCAGTAGGAGCGAGGG	-0.0139999	0.404	0.4168	0.3834	0.3882	0.531564	0	0.0216287	0.0373806	0
AFG3L2_-_12377686	AFG3L2	chr18	12377656	12377695	-	GCAGCCGGGTGGGCCAGCCAGTAGGAGCGAGGGGGAAGTA	-0.00700735	0.4026	0.4154	0.382	0.3868	0.531564	0	0.0216287	0.0187101	0
AFG3L2_-_12377689	AFG3L2	chr18	12377659	12377698	-	GCCGGGTGGGCCAGCCAGTAGGAGCGAGGGGGAAGTAGCG	-0.038283	0.402	0.4148	0.3814	0.3862	0.531564	0	0.0216287	0.102218	0
AFG3L2_-_12377710	AFG3L2	chr18	12377680	12377719	-	GAGCGAGGGGGAAGTAGCGAAGGCCCCAGCGGCGGCAGAT	-0.0488497	0.3978	0.4106	0.3772	0.382	0.531564	0	0.0216287	0.130432	0
AFG3L2_-_12377713	AFG3L2	chr18	12377683	12377722	-	CGAGGGGGAAGTAGCGAAGGCCCCAGCGGCGGCAGATGGA	-0.1829	0.3972	0.41	0.3766	0.3814	0.531564	0	0.0216287	0.488357	1
AFG3L2_-_12377720	AFG3L2	chr18	12377690	12377729	-	GAAGTAGCGAAGGCCCCAGCGGCGGCAGATGGAAGGACCC	-0.00503434	0.3958	0.4086	0.3752	0.38	0.531564	0	0.0216287	0.0134421	0
AFG3L2_-_12377751	AFG3L2	chr18	12377721	12377760	-	GAAGGACCCTCCGAGCGCCAGCTGAGTCATGGGGTGGTGC	-0.00414061	0.3896	0.4024	0.369	0.3738	0.531564	0	0.0216287	0.0110557	0
AFG3L2_-_12377752	AFG3L2	chr18	12377722	12377761	-	AAGGACCCTCCGAGCGCCAGCTGAGTCATGGGGTGGTGCT	-0.0122979	0.3894	0.4022	0.3688	0.3736	0.531564	0	0.0216287	0.0328363	0
AFG3L2_-_12377753	AFG3L2	chr18	12377723	12377762	-	AGGACCCTCCGAGCGCCAGCTGAGTCATGGGGTGGTGCTA	-0.0532902	0.3892	0.402	0.3686	0.3734	0.531564	0	0.0216287	0.142289	0
AFG3L2_-_12377756	AFG3L2	chr18	12377726	12377765	-	ACCCTCCGAGCGCCAGCTGAGTCATGGGGTGGTGCTAGGC	-0.0528766	0.3886	0.4014	0.368	0.3728	0.531564	0	0.0216287	0.141184	0
AFG3L2_-_12377800	AFG3L2	chr18	12377770	12377809	-	GAGACACCGAAGCACACATTCCTGACCCCTGGGAGGGCGA	-0.00335163	0.3798	0.3926	0.3592	0.364	0.531564	0	0.0216287	0.0089491	0
AFG3L2_-_12377804	AFG3L2	chr18	12377774	12377813	-	CACCGAAGCACACATTCCTGACCCCTGGGAGGGCGATGCG	-0.0397843	0.379	0.3918	0.3584	0.3632	0.531564	0	0.0216287	0.106227	0
AFG3L2_-_12377832	AFG3L2	chr18	12377802	12377841	-	GAGGGCGATGCGAAGATTCACAAGCAGCAGGGAATGTTGG	0.00323536	0.3734	0.3862	0.3528	0.3576	0.531564	0	0.0216287	-0.00863865	0
AFG3L2_-_12377840	AFG3L2	chr18	12377810	12377849	-	TGCGAAGATTCACAAGCAGCAGGGAATGTTGGGGCTGTGC	-0.0694192	0.3718	0.3846	0.3512	0.356	0.531564	0	0.0216287	0.185354	0
AFG3L2_-_12377842	AFG3L2	chr18	12377812	12377851	-	CGAAGATTCACAAGCAGCAGGGAATGTTGGGGCTGTGCCG	-0.00355804	0.3714	0.3842	0.3508	0.3556	0.531564	0	0.0216287	0.00950023	0
AFG3L2_-_12377868	AFG3L2	chr18	12377838	12377877	-	TTGGGGCTGTGCCGTGCAGCCTGCGCTCTAGGAACCCTGT	-0.00515414	0.3662	0.379	0.3456	0.3504	0.531564	0	0.0216287	0.0137619	0
AFG3L2_-_12377880	AFG3L2	chr18	12377850	12377889	-	CGTGCAGCCTGCGCTCTAGGAACCCTGTCGGGGAACTGGT	-0.106247	0.3638	0.3766	0.3432	0.348	0.531564	0	0.0216287	0.283686	1
AFG3L2_-_12377881	AFG3L2	chr18	12377851	12377890	-	GTGCAGCCTGCGCTCTAGGAACCCTGTCGGGGAACTGGTT	0.0194512	0.3636	0.3764	0.343	0.3478	0.531564	0	0.0216287	-0.0519363	0
AFG3L2_-_12377887	AFG3L2	chr18	12377857	12377896	-	CCTGCGCTCTAGGAACCCTGTCGGGGAACTGGTTCTCGGA	-0.027982	0.3624	0.3752	0.3418	0.3466	0.531564	0	0.0216287	0.074714	0
AFG3L2_-_12377894	AFG3L2	chr18	12377864	12377903	-	TCTAGGAACCCTGTCGGGGAACTGGTTCTCGGAGAGCAAG	-0.00600452	0.361	0.3738	0.3404	0.3452	0.531564	0	0.0216287	0.0160325	0
AFG3L2_-_12377916	AFG3L2	chr18	12377886	12377925	-	TGGTTCTCGGAGAGCAAGTCGAGTCTTCCAGGTAGTGGAA	0.00596826	0.3566	0.3694	0.336	0.3408	0.531564	0	0.0216287	-0.0159357	0
AFG3L2_-_12377922	AFG3L2	chr18	12377892	12377931	-	TCGGAGAGCAAGTCGAGTCTTCCAGGTAGTGGAAACTACA	-0.0160666	0.3554	0.3682	0.3348	0.3396	0.531564	0	0.0216287	0.042899	0
AFG3L2_-_12377956	AFG3L2	chr18	12377926	12377965	-	ACTACACATTGTTTCCTGTACCGTGACAGCGGAGGAAAAA	0.0189835	0.3486	0.3614	0.328	0.3328	0.531564	0	0.0216287	-0.0506873	0
AFG3L2_-_12377959	AFG3L2	chr18	12377929	12377968	-	ACACATTGTTTCCTGTACCGTGACAGCGGAGGAAAAAGGA	-0.0767526	0.348	0.3608	0.3274	0.3322	0.531564	0	0.0216287	0.204935	0
AFG3L2_-_12377966	AFG3L2	chr18	12377936	12377975	-	GTTTCCTGTACCGTGACAGCGGAGGAAAAAGGAGAGGTCT	-0.005323	0.3466	0.3594	0.326	0.3308	0.531564	0	0.0216287	0.0142128	0
AFG3L2_-_12377985	AFG3L2	chr18	12377955	12377994	-	CGGAGGAAAAAGGAGAGGTCTTTGAACTGAGGTGGGGGAC	-0.00504141	0.3428	0.3556	0.3222	0.327	0.531564	0	0.0216287	0.0134609	0
AFG3L2_-_12377988	AFG3L2	chr18	12377958	12377997	-	AGGAAAAAGGAGAGGTCTTTGAACTGAGGTGGGGGACTTG	-0.021439	0.3422	0.355	0.3216	0.3264	0.531564	0	0.0216287	0.0572437	0
AFG3L2_-_12377989	AFG3L2	chr18	12377959	12377998	-	GGAAAAAGGAGAGGTCTTTGAACTGAGGTGGGGGACTTGG	-0.0515586	0.342	0.3548	0.3214	0.3262	0.531564	0	0.0216287	0.137665	0
AFG3L2_-_12377991	AFG3L2	chr18	12377961	12378000	-	AAAAAGGAGAGGTCTTTGAACTGAGGTGGGGGACTTGGGG	0.00312743	0.3416	0.3544	0.321	0.3258	0.531564	0	0.0216287	-0.00835048	0
AFG3L2_-_12377997	AFG3L2	chr18	12377967	12378006	-	GAGAGGTCTTTGAACTGAGGTGGGGGACTTGGGGGTTTTT	-0.0293924	0.3404	0.3532	0.3198	0.3246	0.531564	0	0.0216287	0.07848	0
AFG3L2_-_12377998	AFG3L2	chr18	12377968	12378007	-	AGAGGTCTTTGAACTGAGGTGGGGGACTTGGGGGTTTTTC	0.00841104	0.3402	0.353	0.3196	0.3244	0.531564	0	0.0216287	-0.0224581	0
AFG3L2_-_12377999	AFG3L2	chr18	12377969	12378008	-	GAGGTCTTTGAACTGAGGTGGGGGACTTGGGGGTTTTTCT	-0.00914842	0.34	0.3528	0.3194	0.3242	0.531564	0	0.0216287	0.024427	0
AFG3L2_-_12378048	AFG3L2	chr18	12378018	12378057	-	TCTCGCTCTGTCGCCCAGGCTGGCGACGCTGGACCTCAGG	0.00967709	0.3302	0.343	0.3096	0.3144	0.531564	0	0.0216287	-0.0258386	0
AFG3L2_-_12378056	AFG3L2	chr18	12378026	12378065	-	TGTCGCCCAGGCTGGCGACGCTGGACCTCAGGCAAAGGAC	-0.00472138	0.3286	0.3414	0.308	0.3128	0.531564	0	0.0216287	0.0126064	0
AFG3L2_-_12378121	AFG3L2	chr18	12378091	12378130	-	AAACCAGGTGAGTCCTGTGATTACCCCAGTGGCAGTAAAA	-0.0128922	0.3156	0.3284	0.295	0.2998	0.531564	0	0.0216287	0.0344233	0
AFG3L2_-_12378209	AFG3L2	chr18	12378179	12378218	-	AAAGAAAACTGAGTAGACAAATAGATTTTAGGGCAAGGAA	-0.00961374	0.298	0.3108	0.2774	0.2822	0.531564	0	0.0216287	0.0256694	0
AFG3L2_-_12378215	AFG3L2	chr18	12378185	12378224	-	AACTGAGTAGACAAATAGATTTTAGGGCAAGGAAATTCCA	-0.0407893	0.2968	0.3096	0.2762	0.281	0.531564	0	0.0216287	0.108911	0
AFG3L2_-_12378260	AFG3L2	chr18	12378230	12378269	-	AATTAATTGCAGGGAAAAGAATATCACTAAGGATGAAGAG	0.0168863	0.2878	0.3006	0.2672	0.272	0.531564	0	0.0216287	-0.0450877	0
AFG3L2_+_12376203	AFG3L2	chr18	12376196	12376235	+	TGTACGGGTGGTGGTTGAGGTCCCCGGGTCGGCCACGGGA	-0.116181	0.6992	0.712	0.6786	0.6834	0	0	0.0216287	0.310212	1
AFG3L2_+_12376215	AFG3L2	chr18	12376208	12376247	+	GCCTTGCACTGGTGTACGGGTGGTGGTTGAGGTCCCCGGG	-0.0307159	0.6968	0.7096	0.6762	0.681	0	0	0.0216287	0.0820138	0
AFG3L2_+_12376221	AFG3L2	chr18	12376214	12376253	+	TCCTCAGCCTTGCACTGGTGTACGGGTGGTGGTTGAGGTC	-0.0528908	0.6956	0.7084	0.675	0.6798	0.531564	0	0.0216287	0.141222	0
AFG3L2_+_12376224	AFG3L2	chr18	12376217	12376256	+	GGTTCCTCAGCCTTGCACTGGTGTACGGGTGGTGGTTGAG	-0.0785075	0.695	0.7078	0.6744	0.6792	0.531564	0	0.0216287	0.209621	0
AFG3L2_+_12376227	AFG3L2	chr18	12376220	12376259	+	CACGGTTCCTCAGCCTTGCACTGGTGTACGGGTGGTGGTT	-0.0424663	0.6944	0.7072	0.6738	0.6786	0.531564	0	0.0216287	0.113388	0
AFG3L2_+_12376235	AFG3L2	chr18	12376228	12376267	+	TTAAGTGACACGGTTCCTCAGCCTTGCACTGGTGTACGGG	-0.0837659	0.6928	0.7056	0.6722	0.677	0.531564	0	0.0216287	0.223661	0
AFG3L2_+_12376254	AFG3L2	chr18	12376247	12376286	+	GAATAGTCGCTCTCACTGTTTAAGTGACACGGTTCCTCAG	-0.0317438	0.689	0.7018	0.6684	0.6732	0.531564	0	0.0216287	0.0847583	0
AFG3L2_+_12376296	AFG3L2	chr18	12376289	12376328	+	GAACCATGGCCGTGATCAGTCTCAATGAAAGGTTCACGTG	0.0108949	0.6806	0.6934	0.66	0.6648	0.531564	0	0.0216287	-0.0290903	0
AFG3L2_+_12376319	AFG3L2	chr18	12376312	12376351	+	GACATAATGATAGAGTGTTGACAGAACCATGGCCGTGATC	-0.065571	0.676	0.6888	0.6554	0.6602	0.531564	0	0.0216287	0.17508	0
AFG3L2_+_12376368	AFG3L2	chr18	12376361	12376400	+	TTGGTAGCCATCCCTCTAGATACACACACGGGACCTGATA	-0.0598488	0.6662	0.679	0.6456	0.6504	0.531564	0	0.0216287	0.159801	0
AFG3L2_+_12376369	AFG3L2	chr18	12376362	12376401	+	GTTGGTAGCCATCCCTCTAGATACACACACGGGACCTGAT	-0.112504	0.666	0.6788	0.6454	0.6502	0.531564	0	0.0216287	0.300395	1
AFG3L2_+_12376414	AFG3L2	chr18	12376407	12376446	+	TTCGTTGCATATCAGGGCCTGCTCTCAGCAGGAGGCTCTT	-0.0168493	0.657	0.6698	0.6364	0.6412	0.531564	0	0.0216287	0.0449888	0
AFG3L2_+_12376429	AFG3L2	chr18	12376422	12376461	+	AGCAGGGACTCTGTGTTCGTTGCATATCAGGGCCTGCTCT	0.0132326	0.654	0.6668	0.6334	0.6382	0.531564	0	0.0216287	-0.0353319	0
AFG3L2_+_12376430	AFG3L2	chr18	12376423	12376462	+	TAGCAGGGACTCTGTGTTCGTTGCATATCAGGGCCTGCTC	-0.0191705	0.6538	0.6666	0.6332	0.638	0.531564	0	0.0216287	0.0511867	0
AFG3L2_+_12376454	AFG3L2	chr18	12376447	12376486	+	ATTATTAAGAATGTCACCTTTTCATAGCAGGGACTCTGTG	-0.0161383	0.649	0.6618	0.6284	0.6332	0.531564	0	0.0216287	0.0430904	0
AFG3L2_+_12376500	AFG3L2	chr18	12376493	12376532	+	GAATGGGGCCATTGCGGGCATTCCAGGACTGGCAGTATTA	-0.00423907	0.6398	0.6526	0.6192	0.624	0.531564	0	0.0216287	0.0113186	0
AFG3L2_+_12376505	AFG3L2	chr18	12376498	12376537	+	CTGTTGAATGGGGCCATTGCGGGCATTCCAGGACTGGCAG	-0.00831838	0.6388	0.6516	0.6182	0.623	0.531564	0	0.0216287	0.0222107	0
AFG3L2_+_12376515	AFG3L2	chr18	12376508	12376547	+	GTGTTCCCGTCTGTTGAATGGGGCCATTGCGGGCATTCCA	-0.0326019	0.6368	0.6496	0.6162	0.621	0.531564	0	0.0216287	0.0870495	0
AFG3L2_+_12376524	AFG3L2	chr18	12376517	12376556	+	CGAGTCTCCGTGTTCCCGTCTGTTGAATGGGGCCATTGCG	0.0126901	0.635	0.6478	0.6144	0.6192	0.531564	0	0.0216287	-0.0338834	0
AFG3L2_+_12376525	AFG3L2	chr18	12376518	12376557	+	CCGAGTCTCCGTGTTCCCGTCTGTTGAATGGGGCCATTGC	0.00250301	0.6348	0.6476	0.6142	0.619	0.531564	0	0.0216287	-0.00668322	0
AFG3L2_+_12376526	AFG3L2	chr18	12376519	12376558	+	TCCGAGTCTCCGTGTTCCCGTCTGTTGAATGGGGCCATTG	-0.00660579	0.6346	0.6474	0.614	0.6188	0.531564	0	0.0216287	0.017638	0
AFG3L2_+_12376571	AFG3L2	chr18	12376564	12376603	+	GATGTAGTCGCAAGGACGGGTTTTGGAGTCGGGCTGCCTA	-0.0458688	0.6256	0.6384	0.605	0.6098	0.531564	0	0.0216287	0.122473	0
AFG3L2_+_12376577	AFG3L2	chr18	12376570	12376609	+	GAGCACGATGTAGTCGCAAGGACGGGTTTTGGAGTCGGGC	-0.0470201	0.6244	0.6372	0.6038	0.6086	0.531564	0	0.0216287	0.125547	0
AFG3L2_+_12376583	AFG3L2	chr18	12376576	12376615	+	CAGCACGAGCACGATGTAGTCGCAAGGACGGGTTTTGGAG	-0.0728219	0.6232	0.636	0.6026	0.6074	0.531564	0	0.0216287	0.19444	0
AFG3L2_+_12376584	AFG3L2	chr18	12376577	12376616	+	GCAGCACGAGCACGATGTAGTCGCAAGGACGGGTTTTGGA	-0.0359446	0.623	0.6358	0.6024	0.6072	0.531564	0	0.0216287	0.0959746	0
AFG3L2_+_12376588	AFG3L2	chr18	12376581	12376620	+	GTCAGCAGCACGAGCACGATGTAGTCGCAAGGACGGGTTT	-0.0419972	0.6222	0.635	0.6016	0.6064	0.531564	0	0.0216287	0.112136	0
AFG3L2_+_12376635	AFG3L2	chr18	12376628	12376667	+	CGCTTTCGTGTCCCCGGAGCACGGAACGAAGGCGTCTGTA	-0.166368	0.6128	0.6256	0.5922	0.597	0.531564	0.01	0.0216287	0.444214	1
AFG3L2_+_12376643	AFG3L2	chr18	12376636	12376675	+	CTTGTCCCCGCTTTCGTGTCCCCGGAGCACGGAACGAAGG	-0.04365	0.6112	0.624	0.5906	0.5954	0.531564	0.01	0.0216287	0.116549	0
AFG3L2_+_12376650	AFG3L2	chr18	12376643	12376682	+	GGCCGTCCTTGTCCCCGCTTTCGTGTCCCCGGAGCACGGA	-0.000414169	0.6098	0.6226	0.5892	0.594	0.531564	0.0075	0.0216287	0.00110586	0
AFG3L2_+_12376688	AFG3L2	chr18	12376681	12376720	+	CGGGGCGGTTGAAGCCTCGAAGGTCATGTTGGCTTGGTGG	-0.079636	0.6022	0.615	0.5816	0.5864	0.531564	0.01	0.0216287	0.212634	0
AFG3L2_+_12376697	AFG3L2	chr18	12376690	12376729	+	GCGCTTCACCGGGGCGGTTGAAGCCTCGAAGGTCATGTTG	-0.00959595	0.6004	0.6132	0.5798	0.5846	0.531564	0.01	0.0216287	0.0256219	0
AFG3L2_+_12376712	AFG3L2	chr18	12376705	12376744	+	TAGAGCCGGGTTTTCGCGCTTCACCGGGGCGGTTGAAGCC	-0.156757	0.5974	0.6102	0.5768	0.5816	0.531564	0.01	0.0216287	0.418553	1
AFG3L2_+_12376715	AFG3L2	chr18	12376708	12376747	+	CAGTAGAGCCGGGTTTTCGCGCTTCACCGGGGCGGTTGAA	0.026135	0.5968	0.6096	0.5762	0.581	0.531564	0.01	0.0216287	-0.0697824	0
AFG3L2_+_12376716	AFG3L2	chr18	12376709	12376748	+	TCAGTAGAGCCGGGTTTTCGCGCTTCACCGGGGCGGTTGA	0.00265504	0.5966	0.6094	0.576	0.5808	0.531564	0.01	0.0216287	-0.00708917	0
AFG3L2_+_12376717	AFG3L2	chr18	12376710	12376749	+	TTCAGTAGAGCCGGGTTTTCGCGCTTCACCGGGGCGGTTG	-5.76e-05	0.5964	0.6092	0.5758	0.5806	0.531564	0.01	0.0216287	0.000153796	0
AFG3L2_+_12376734	AFG3L2	chr18	12376727	12376766	+	TTTTGAAAACGCGCAGCTTCAGTAGAGCCGGGTTTTCGCG	0.00590789	0.593	0.6058	0.5724	0.5772	0.531564	0	0.0216287	-0.0157745	0
AFG3L2_+_12376735	AFG3L2	chr18	12376728	12376767	+	GTTTTGAAAACGCGCAGCTTCAGTAGAGCCGGGTTTTCGC	0.0145258	0.5928	0.6056	0.5722	0.577	0.531564	0	0.0216287	-0.038785	0
AFG3L2_+_12376805	AFG3L2	chr18	12376798	12376837	+	GCGCCCTGCGCTGTCTCTCAGCCGGCCCCGGGAGCGCCGA	-0.21662	0.5788	0.5916	0.5582	0.563	0.531564	0.00333333	0.0216287	0.578391	1
AFG3L2_+_12376842	AFG3L2	chr18	12376835	12376874	+	TCCGGCCGCACGCGGGCCGTCCCTGCCGAGGGCCTGGGCG	-0.0527726	0.5714	0.5842	0.5508	0.5556	0.531564	0.0075	0.0216287	0.140907	0
AFG3L2_+_12376843	AFG3L2	chr18	12376836	12376875	+	CTCCGGCCGCACGCGGGCCGTCCCTGCCGAGGGCCTGGGC	-0.00526618	0.5712	0.584	0.5506	0.5554	0.531564	0.0075	0.0216287	0.0140611	0
AFG3L2_+_12376858	AFG3L2	chr18	12376851	12376890	+	TCACTGGCCCCCGCCCTCCGGCCGCACGCGGGCCGTCCCT	-0.0156601	0.5682	0.581	0.5476	0.5524	0.531564	0.0128571	0.0216287	0.0418136	0
AFG3L2_+_12376859	AFG3L2	chr18	12376852	12376891	+	GTCACTGGCCCCCGCCCTCCGGCCGCACGCGGGCCGTCCC	0.0157391	0.568	0.5808	0.5474	0.5522	0.531564	0.0128571	0.0216287	-0.0420245	0
AFG3L2_+_12376869	AFG3L2	chr18	12376862	12376901	+	GGACGTCAAGGTCACTGGCCCCCGCCCTCCGGCCGCACGC	-0.0488657	0.566	0.5788	0.5454	0.5502	0.531564	0.01125	0.0216287	0.130475	0
AFG3L2_+_12376883	AFG3L2	chr18	12376876	12376915	+	CGGCTCGGGAGAGCGGACGTCAAGGTCACTGGCCCCCGCC	-0.122866	0.5632	0.576	0.5426	0.5474	0.531564	0.00714286	0.0216287	0.328062	1
AFG3L2_+_12376890	AFG3L2	chr18	12376883	12376922	+	CCACTTCCGGCTCGGGAGAGCGGACGTCAAGGTCACTGGC	-0.12649	0.5618	0.5746	0.5412	0.546	0.531564	0.00333333	0.0216287	0.337737	1
AFG3L2_+_12376899	AFG3L2	chr18	12376892	12376931	+	GCCTCGGGCCCACTTCCGGCTCGGGAGAGCGGACGTCAAG	0.00608262	0.56	0.5728	0.5394	0.5442	0.531564	0.00333333	0.0216287	-0.016241	0
AFG3L2_+_12376906	AFG3L2	chr18	12376899	12376938	+	CCACCCTGCCTCGGGCCCACTTCCGGCTCGGGAGAGCGGA	0.00195475	0.5586	0.5714	0.538	0.5428	0.531564	0.005	0.0216287	-0.00521934	0
AFG3L2_+_12376907	AFG3L2	chr18	12376900	12376939	+	TCCACCCTGCCTCGGGCCCACTTCCGGCTCGGGAGAGCGG	0.00297747	0.5584	0.5712	0.5378	0.5426	0.531564	0.005	0.0216287	-0.00795006	0
AFG3L2_+_12376912	AFG3L2	chr18	12376905	12376944	+	CGCCCTCCACCCTGCCTCGGGCCCACTTCCGGCTCGGGAG	-0.0172792	0.5574	0.5702	0.5368	0.5416	0.531564	0.01	0.0216287	0.0461366	0
AFG3L2_+_12376923	AFG3L2	chr18	12376916	12376955	+	TGGGCGCCCGGCGCCCTCCACCCTGCCTCGGGCCCACTTC	-0.143451	0.5552	0.568	0.5346	0.5394	0.531564	0	0.0216287	0.383026	1
AFG3L2_+_12376944	AFG3L2	chr18	12376937	12376976	+	CTCCGGACGGTGAGTCCTACCTGGGCGCCCGGCGCCCTCC	0.0039092	0.551	0.5638	0.5304	0.5352	0.531564	0	0.0216287	-0.0104379	0
AFG3L2_+_12376951	AFG3L2	chr18	12376944	12376983	+	GCCCTGCCTCCGGACGGTGAGTCCTACCTGGGCGCCCGGC	-0.0788951	0.5496	0.5624	0.529	0.5338	0.531564	0	0.0216287	0.210656	0
AFG3L2_+_12376952	AFG3L2	chr18	12376945	12376984	+	AGCCCTGCCTCCGGACGGTGAGTCCTACCTGGGCGCCCGG	0.0162635	0.5494	0.5622	0.5288	0.5336	0.531564	0	0.0216287	-0.0434247	0
AFG3L2_+_12376966	AFG3L2	chr18	12376959	12376998	+	GGGCCCGGGCGAGCAGCCCTGCCTCCGGACGGTGAGTCCT	-0.186789	0.5466	0.5594	0.526	0.5308	0.531564	0.02	0.0216287	0.498741	1
AFG3L2_+_12376989	AFG3L2	chr18	12376982	12377021	+	CAGCTCCTCGTGCCTGGCGGCGTGGGCCCGGGCGAGCAGC	-0.130227	0.542	0.5548	0.5214	0.5262	0.531564	0.005	0.0216287	0.347716	1
AFG3L2_+_12376990	AFG3L2	chr18	12376983	12377022	+	GCAGCTCCTCGTGCCTGGCGGCGTGGGCCCGGGCGAGCAG	0.0123681	0.5418	0.5546	0.5212	0.526	0.531564	0.005	0.0216287	-0.0330237	0
AFG3L2_+_12376995	AFG3L2	chr18	12376988	12377027	+	CTACAGCAGCTCCTCGTGCCTGGCGGCGTGGGCCCGGGCG	-0.0195252	0.5408	0.5536	0.5202	0.525	0.531564	0.005	0.0216287	0.0521337	0
AFG3L2_+_12376996	AFG3L2	chr18	12376989	12377028	+	CCTACAGCAGCTCCTCGTGCCTGGCGGCGTGGGCCCGGGC	-0.0161017	0.5406	0.5534	0.52	0.5248	0.531564	0.005	0.0216287	0.0429927	0
AFG3L2_+_12377001	AFG3L2	chr18	12376994	12377033	+	CGCGGCCTACAGCAGCTCCTCGTGCCTGGCGGCGTGGGCC	-0.03049	0.5396	0.5524	0.519	0.5238	0.531564	0	0.0216287	0.0814106	0
AFG3L2_+_12377004	AFG3L2	chr18	12376997	12377036	+	CCCCGCGGCCTACAGCAGCTCCTCGTGCCTGGCGGCGTGG	-0.0504504	0.539	0.5518	0.5184	0.5232	0.531564	0	0.0216287	0.134706	0
AFG3L2_+_12377028	AFG3L2	chr18	12377021	12377060	+	CTGTGGGGCCGGGGCGGCTGCTGGCCCCGCGGCCTACAGC	0.0214912	0.5342	0.547	0.5136	0.5184	0.531564	0.032	0.0216287	-0.057383	0
AFG3L2_+_12377047	AFG3L2	chr18	12377040	12377079	+	GGCGCACCGCTGTTTGCGGCTGTGGGGCCGGGGCGGCTGC	-0.00951896	0.5304	0.5432	0.5098	0.5146	0.531564	0.0314286	0.0216287	0.0254163	0
AFG3L2_+_12377048	AFG3L2	chr18	12377041	12377080	+	TGGCGCACCGCTGTTTGCGGCTGTGGGGCCGGGGCGGCTG	-0.123878	0.5302	0.543	0.5096	0.5144	0.531564	0.0314286	0.0216287	0.330763	1
AFG3L2_+_12377052	AFG3L2	chr18	12377045	12377084	+	GCCATGGCGCACCGCTGTTTGCGGCTGTGGGGCCGGGGCG	-0.0338898	0.5294	0.5422	0.5088	0.5136	0.531564	0.0314286	0.0216287	0.0904884	0
AFG3L2_+_12377053	AFG3L2	chr18	12377046	12377085	+	GGCCATGGCGCACCGCTGTTTGCGGCTGTGGGGCCGGGGC	0.00901898	0.5292	0.542	0.5086	0.5134	0.531564	0.0366667	0.0216287	-0.0240813	0
AFG3L2_+_12377054	AFG3L2	chr18	12377047	12377086	+	CGGCCATGGCGCACCGCTGTTTGCGGCTGTGGGGCCGGGG	-0.00521866	0.529	0.5418	0.5084	0.5132	0.531564	0.0314286	0.0216287	0.0139342	0
AFG3L2_+_12377060	AFG3L2	chr18	12377053	12377092	+	CGGCGGCGGCCATGGCGCACCGCTGTTTGCGGCTGTGGGG	-0.0151174	0.5278	0.5406	0.5072	0.512	0.531564	0.00857143	0.0216287	0.0403646	0
AFG3L2_+_12377086	AFG3L2	chr18	12377079	12377118	+	CGCAGCGTCCCGGGCCGAGAGGGCCACGGCGGCGGCCATG	-0.276446	0.5226	0.5354	0.502	0.5068	0.531564	0.02125	0.0216287	0.738132	1
AFG3L2_+_12377089	AFG3L2	chr18	12377082	12377121	+	CTGCGCAGCGTCCCGGGCCGAGAGGGCCACGGCGGCGGCC	-0.163246	0.522	0.5348	0.5014	0.5062	0.531564	0.02125	0.0216287	0.435879	1
AFG3L2_+_12377095	AFG3L2	chr18	12377088	12377127	+	CCGCGCCTGCGCAGCGTCCCGGGCCGAGAGGGCCACGGCG	-0.148969	0.5208	0.5336	0.5002	0.505	0.531564	0.03	0.0216287	0.397757	1
AFG3L2_+_12377096	AFG3L2	chr18	12377089	12377128	+	CCCGCGCCTGCGCAGCGTCCCGGGCCGAGAGGGCCACGGC	-0.183637	0.5206	0.5334	0.5	0.5048	0.531564	0.03375	0.0216287	0.490325	1
AFG3L2_+_12377176	AFG3L2	chr18	12377169	12377208	+	GTGAGCCGCCGGCGCGCTTCGCTGCCTGGCGGCCTTTCCC	-0.0603794	0.5046	0.5174	0.484	0.4888	0.531564	0.02125	0.0216287	0.161218	0
AFG3L2_+_12377179	AFG3L2	chr18	12377172	12377211	+	TCCGTGAGCCGCCGGCGCGCTTCGCTGCCTGGCGGCCTTT	-0.0139464	0.504	0.5168	0.4834	0.4882	0.531564	0.02125	0.0216287	0.037238	0
AFG3L2_+_12377215	AFG3L2	chr18	12377208	12377247	+	GGCGGCAGGAGACGCCGCGTTGAGAGCTTGGGCTCCTCCG	-0.314775	0.4968	0.5096	0.4762	0.481	0.531564	0.005	0.0216287	0.840473	1
AFG3L2_+_12377216	AFG3L2	chr18	12377209	12377248	+	TGGCGGCAGGAGACGCCGCGTTGAGAGCTTGGGCTCCTCC	-0.224323	0.4966	0.5094	0.476	0.4808	0.531564	0.005	0.0216287	0.598958	1
AFG3L2_+_12377250	AFG3L2	chr18	12377243	12377282	+	AGGAGACGCCGACGTCAGCGCGCCGGGGCGGGGCTGGCGG	-0.0223765	0.4898	0.5026	0.4692	0.474	0.531564	0	0.0216287	0.059747	0
AFG3L2_+_12377251	AFG3L2	chr18	12377244	12377283	+	GAGGAGACGCCGACGTCAGCGCGCCGGGGCGGGGCTGGCG	-0.0988277	0.4896	0.5024	0.469	0.4738	0.531564	0	0.0216287	0.263877	0
AFG3L2_+_12377256	AFG3L2	chr18	12377249	12377288	+	TCGGAGAGGAGACGCCGACGTCAGCGCGCCGGGGCGGGGC	0.00832632	0.4886	0.5014	0.468	0.4728	0.531564	0.0277778	0.0216287	-0.0222319	0
AFG3L2_+_12377279	AFG3L2	chr18	12377272	12377311	+	ACTGGCGGAGGTCGCGGCGGGCCTCGGAGAGGAGACGCCG	-0.106967	0.484	0.4968	0.4634	0.4682	0.531564	0.125	0.0216287	0.28561	1
AFG3L2_+_12377284	AFG3L2	chr18	12377277	12377316	+	TCTGCACTGGCGGAGGTCGCGGCGGGCCTCGGAGAGGAGA	0.00110932	0.483	0.4958	0.4624	0.4672	0.531564	0.25	0.0216287	-0.00296196	0
AFG3L2_+_12377290	AFG3L2	chr18	12377283	12377322	+	CTGTCTTCTGCACTGGCGGAGGTCGCGGCGGGCCTCGGAG	-0.234589	0.4818	0.4946	0.4612	0.466	0.531564	0.25	0.0216287	0.626371	1
AFG3L2_+_12377291	AFG3L2	chr18	12377284	12377323	+	CCTGTCTTCTGCACTGGCGGAGGTCGCGGCGGGCCTCGGA	-0.15824	0.4816	0.4944	0.461	0.4658	0.531564	0.25	0.0216287	0.422512	1
AFG3L2_+_12377294	AFG3L2	chr18	12377287	12377326	+	GGTCCTGTCTTCTGCACTGGCGGAGGTCGCGGCGGGCCTC	-0.166567	0.481	0.4938	0.4604	0.4652	0.531564	0	0.0216287	0.444747	1
AFG3L2_+_12377300	AFG3L2	chr18	12377293	12377332	+	CCATTTGGTCCTGTCTTCTGCACTGGCGGAGGTCGCGGCG	-0.171216	0.4798	0.4926	0.4592	0.464	0.531564	0	0.0216287	0.457161	1
AFG3L2_+_12377303	AFG3L2	chr18	12377296	12377335	+	CTCCCATTTGGTCCTGTCTTCTGCACTGGCGGAGGTCGCG	-0.184545	0.4792	0.492	0.4586	0.4634	0.531564	0	0.0216287	0.49275	1
AFG3L2_+_12377306	AFG3L2	chr18	12377299	12377338	+	CTCCTCCCATTTGGTCCTGTCTTCTGCACTGGCGGAGGTC	-0.228199	0.4786	0.4914	0.458	0.4628	0.531564	0	0.0216287	0.609308	1
AFG3L2_+_12377324	AFG3L2	chr18	12377317	12377356	+	TCCGGTCCCGCCCCCATGCTCCTCCCATTTGGTCCTGTCT	-0.0451771	0.475	0.4878	0.4544	0.4592	0.531564	0	0.0216287	0.120626	0
AFG3L2_+_12377413	AFG3L2	chr18	12377406	12377445	+	TCCCCGCCTCTAGCTCCCCCTTGCCCTCCAGGGTCCTTCT	-0.00211227	0.4572	0.47	0.4366	0.4414	0.531564	0	0.0216287	0.00563992	0
AFG3L2_+_12377445	AFG3L2	chr18	12377438	12377477	+	CGCTCGCCCTCCCGAGTCCTCCCTCGGCCCGGTCCCCGCC	0.00239736	0.4508	0.4636	0.4302	0.435	0.531564	0.5	0.0216287	-0.00640113	0
AFG3L2_+_12377450	AFG3L2	chr18	12377443	12377482	+	GCTCTCGCTCGCCCTCCCGAGTCCTCCCTCGGCCCGGTCC	-0.09187	0.4498	0.4626	0.4292	0.434	0.531564	1	0.0216287	0.2453	0
AFG3L2_+_12377530	AFG3L2	chr18	12377523	12377562	+	AGCTCCTGCTCGCTCTCCTAGTCCTTCCTCGGCCCCACCT	0.00743446	0.4338	0.4466	0.4132	0.418	0.531564	0	0.0216287	-0.0198506	0
AFG3L2_+_12377572	AFG3L2	chr18	12377565	12377604	+	CTCCAGCCACGCCCCCCACACCCCTCCGTCGGCCCCGCCT	0.00413388	0.4254	0.4382	0.4048	0.4096	0.531564	0	0.0216287	-0.0110378	0
AFG3L2_+_12377636	AFG3L2	chr18	12377629	12377668	+	CCCACCCGGCTGCCCAGGCTCGGAAGCCCAGGATCCCAGT	-0.0483936	0.4126	0.4254	0.392	0.3968	0.531564	0	0.0216287	0.129215	0
AFG3L2_+_12377672	AFG3L2	chr18	12377665	12377704	+	GGCCTTCGCTACTTCCCCCTCGCTCCTACTGGCTGGCCCA	-0.0149473	0.4054	0.4182	0.3848	0.3896	0.531564	0	0.0216287	0.0399104	0
AFG3L2_+_12377702	AFG3L2	chr18	12377695	12377734	+	TCGGAGGGTCCTTCCATCTGCCGCCGCTGGGGCCTTCGCT	-0.0403961	0.3994	0.4122	0.3788	0.3836	0.531564	0	0.0216287	0.107861	0
AFG3L2_+_12377703	AFG3L2	chr18	12377696	12377735	+	CTCGGAGGGTCCTTCCATCTGCCGCCGCTGGGGCCTTCGC	0.0122593	0.3992	0.412	0.3786	0.3834	0.531564	0	0.0216287	-0.0327332	0
AFG3L2_+_12377704	AFG3L2	chr18	12377697	12377736	+	GCTCGGAGGGTCCTTCCATCTGCCGCCGCTGGGGCCTTCG	0.0258576	0.399	0.4118	0.3784	0.3832	0.531564	0	0.0216287	-0.0690417	0
AFG3L2_+_12377726	AFG3L2	chr18	12377719	12377758	+	ACCACCCCATGACTCAGCTGGCGCTCGGAGGGTCCTTCCA	-0.00641864	0.3946	0.4074	0.374	0.3788	0.531564	0	0.0216287	0.0171383	0
AFG3L2_+_12377727	AFG3L2	chr18	12377720	12377759	+	CACCACCCCATGACTCAGCTGGCGCTCGGAGGGTCCTTCC	0.0147671	0.3944	0.4072	0.3738	0.3786	0.531564	0	0.0216287	-0.0394292	0
AFG3L2_+_12377730	AFG3L2	chr18	12377723	12377762	+	TAGCACCACCCCATGACTCAGCTGGCGCTCGGAGGGTCCT	-0.00868828	0.3938	0.4066	0.3732	0.378	0.531564	0	0.0216287	0.0231984	0
AFG3L2_+_12377737	AFG3L2	chr18	12377730	12377769	+	CAGAGCCTAGCACCACCCCATGACTCAGCTGGCGCTCGGA	-0.0220315	0.3924	0.4052	0.3718	0.3766	0.531564	0	0.0216287	0.0588259	0
AFG3L2_+_12377794	AFG3L2	chr18	12377787	12377826	+	GCTTGTGAATCTTCGCATCGCCCTCCCAGGGGTCAGGAAT	-0.0523007	0.381	0.3938	0.3604	0.3652	0.531564	0	0.0216287	0.139647	0
AFG3L2_+_12377795	AFG3L2	chr18	12377788	12377827	+	TGCTTGTGAATCTTCGCATCGCCCTCCCAGGGGTCAGGAA	-0.0672594	0.3808	0.3936	0.3602	0.365	0.531564	0	0.0216287	0.179588	0
AFG3L2_+_12377796	AFG3L2	chr18	12377789	12377828	+	CTGCTTGTGAATCTTCGCATCGCCCTCCCAGGGGTCAGGA	-0.0560198	0.3806	0.3934	0.36	0.3648	0.531564	0	0.0216287	0.149577	0
AFG3L2_+_12377848	AFG3L2	chr18	12377841	12377880	+	CCGACAGGGTTCCTAGAGCGCAGGCTGCACGGCACAGCCC	-0.00453785	0.3702	0.383	0.3496	0.3544	0.531564	0	0.0216287	0.0121164	0
AFG3L2_+_12377856	AFG3L2	chr18	12377849	12377888	+	CCAGTTCCCCGACAGGGTTCCTAGAGCGCAGGCTGCACGG	0.063514	0.3686	0.3814	0.348	0.3528	0.531564	0	0.0216287	-0.169587	0
AFG3L2_+_12377871	AFG3L2	chr18	12377864	12377903	+	CTTGCTCTCCGAGAACCAGTTCCCCGACAGGGTTCCTAGA	0.00105045	0.3656	0.3784	0.345	0.3498	0.531564	0	0.0216287	-0.00280479	0
AFG3L2_+_12377872	AFG3L2	chr18	12377865	12377904	+	ACTTGCTCTCCGAGAACCAGTTCCCCGACAGGGTTCCTAG	0.0122682	0.3654	0.3782	0.3448	0.3496	0.531564	0	0.0216287	-0.0327569	0
AFG3L2_+_12377912	AFG3L2	chr18	12377905	12377944	+	ACAGGAAACAATGTGTAGTTTCCACTACCTGGAAGACTCG	-0.00340844	0.3574	0.3702	0.3368	0.3416	0.531564	0	0.0216287	0.00910078	0
AFG3L2_+_12377939	AFG3L2	chr18	12377932	12377971	+	CTCTCCTTTTTCCTCCGCTGTCACGGTACAGGAAACAATG	0.00613418	0.352	0.3648	0.3314	0.3362	0.531564	0	0.0216287	-0.0163787	0
AFG3L2_+_12377945	AFG3L2	chr18	12377938	12377977	+	AAAGACCTCTCCTTTTTCCTCCGCTGTCACGGTACAGGAA	0.0233619	0.3508	0.3636	0.3302	0.335	0.531564	0	0.0216287	-0.0623781	0
AFG3L2_+_12378031	AFG3L2	chr18	12378024	12378063	+	CCTTTGCCTGAGGTCCAGCGTCGCCAGCCTGGGCGACAGA	0.00845	0.3336	0.3464	0.313	0.3178	0.531564	0	0.0216287	-0.0225621	0
AFG3L2_+_12378050	AFG3L2	chr18	12378043	12378082	+	GTCTCTCAAGGATTACTGTCCTTTGCCTGAGGTCCAGCGT	0.0136108	0.3298	0.3426	0.3092	0.314	0.531564	0	0.0216287	-0.0363417	0
AFG3L2_+_12378093	AFG3L2	chr18	12378086	12378125	+	CTGCCACTGGGGTAATCACAGGACTCACCTGGTTTTGTCT	0.00978865	0.3212	0.334	0.3006	0.3054	0.531564	0	0.0216287	-0.0261364	0
AFG3L2_+_12378114	AFG3L2	chr18	12378107	12378146	+	TATCTTTTTGTTATTGTTTTACTGCCACTGGGGTAATCAC	-0.0178616	0.317	0.3298	0.2964	0.3012	0.531564	0	0.0216287	0.0476917	0
AFG3L2_+_12378115	AFG3L2	chr18	12378108	12378147	+	ATATCTTTTTGTTATTGTTTTACTGCCACTGGGGTAATCA	0.0145027	0.3168	0.3296	0.2962	0.301	0.531564	0	0.0216287	-0.0387232	0
AFG3L2_+_12378148	AFG3L2	chr18	12378141	12378180	+	TTTGTGTGAGCATGGTATGATGGTGTATCTGGTATATCTT	0.026959	0.3102	0.323	0.2896	0.2944	0.531564	0	0.0216287	-0.0719824	0
AFG3L2_+_12378157	AFG3L2	chr18	12378150	12378189	+	CAGTTTTCTTTTGTGTGAGCATGGTATGATGGTGTATCTG	-0.0238376	0.3084	0.3212	0.2878	0.2926	0.531564	0	0.0216287	0.0636481	0
AFG3L2_+_12378165	AFG3L2	chr18	12378158	12378197	+	TGTCTACTCAGTTTTCTTTTGTGTGAGCATGGTATGATGG	-0.009365	0.3068	0.3196	0.2862	0.291	0.531564	0	0.0216287	0.0250053	0
ANAPC13_-_134203961	ANAPC13	chr3	134203931	134203970	-	AATGCCACTCTTCCTTTCAAGATAAACGCAGGCGTCAGCT	0.00325434	0.6708	0.6756	0.6156	0.6258	0.52439	0	0.0119616	-0.00709692	0
ANAPC13_-_134203977	ANAPC13	chr3	134203947	134203986	-	TCAAGATAAACGCAGGCGTCAGCTCTTGAAGGTCAACATC	0.0319067	0.6676	0.6724	0.6124	0.6226	0.52439	0	0.0119616	-0.0695807	0
ANAPC13_-_134203995	ANAPC13	chr3	134203965	134204004	-	TCAGCTCTTGAAGGTCAACATCCCATTTCCGGGATTAGGC	0.0200568	0.664	0.6688	0.6088	0.619	0.52439	0	0.0119616	-0.0437391	0
ANAPC13_-_134203996	ANAPC13	chr3	134203966	134204005	-	CAGCTCTTGAAGGTCAACATCCCATTTCCGGGATTAGGCG	0.035317	0.6638	0.6686	0.6086	0.6188	0.52439	0	0.0119616	-0.0770179	0
ANAPC13_-_134204002	ANAPC13	chr3	134203972	134204011	-	TTGAAGGTCAACATCCCATTTCCGGGATTAGGCGCGAAGG	0.0245191	0.6626	0.6674	0.6074	0.6176	0.52439	0	0.0119616	-0.0534703	0
ANAPC13_-_134204010	ANAPC13	chr3	134203980	134204019	-	CAACATCCCATTTCCGGGATTAGGCGCGAAGGTGCCTTCC	-0.0127641	0.661	0.6658	0.6058	0.616	0.52439	0	0.0119616	0.0278353	0
ANAPC13_-_134204028	ANAPC13	chr3	134203998	134204037	-	ATTAGGCGCGAAGGTGCCTTCCCTCATAAGGGGCTGGAAG	-0.189161	0.6574	0.6622	0.6022	0.6124	0.52439	0	0.0119616	0.412514	1
ANAPC13_-_134204029	ANAPC13	chr3	134203999	134204038	-	TTAGGCGCGAAGGTGCCTTCCCTCATAAGGGGCTGGAAGG	-0.205154	0.6572	0.662	0.602	0.6122	0.52439	0	0.0119616	0.447391	1
ANAPC13_-_134204033	ANAPC13	chr3	134204003	134204042	-	GCGCGAAGGTGCCTTCCCTCATAAGGGGCTGGAAGGATGG	-0.0210071	0.6564	0.6612	0.6012	0.6114	0.52439	0	0.0119616	0.0458114	0
ANAPC13_-_134204037	ANAPC13	chr3	134204007	134204046	-	GAAGGTGCCTTCCCTCATAAGGGGCTGGAAGGATGGGAAG	0.0242994	0.6556	0.6604	0.6004	0.6106	0.52439	0	0.0119616	-0.0529912	0
ANAPC13_-_134204042	ANAPC13	chr3	134204012	134204051	-	TGCCTTCCCTCATAAGGGGCTGGAAGGATGGGAAGCATCA	-0.22005	0.6546	0.6594	0.5994	0.6096	0.52439	0	0.0119616	0.479876	1
ANAPC13_-_134204068	ANAPC13	chr3	134204038	134204077	-	GATGGGAAGCATCAAGATAATCAATGCCCAGGGCACACTG	-0.0267398	0.6494	0.6542	0.5942	0.6044	0.52439	0	0.0119616	0.0583129	0
ANAPC13_-_134204069	ANAPC13	chr3	134204039	134204078	-	ATGGGAAGCATCAAGATAATCAATGCCCAGGGCACACTGA	-0.027819	0.6492	0.654	0.594	0.6042	0.52439	0	0.0119616	0.0606664	0
ANAPC13_-_134204241	ANAPC13	chr3	134204211	134204250	-	AGTGAACCCACAGTCAGTCTAAAAATCTTAGGTCCCAGGT	0.00915806	0.6148	0.6196	0.5596	0.5698	0.52439	0	0.0119616	-0.0199715	0
ANAPC13_-_134204248	ANAPC13	chr3	134204218	134204257	-	CCACAGTCAGTCTAAAAATCTTAGGTCCCAGGTCGCTTCC	-0.00768559	0.6134	0.6182	0.5582	0.5684	0.52439	0	0.0119616	0.0167604	0
ANAPC13_-_134204262	ANAPC13	chr3	134204232	134204271	-	AAAATCTTAGGTCCCAGGTCGCTTCCTATAGGAGGCCGCC	-0.184914	0.6106	0.6154	0.5554	0.5656	0.52439	0	0.0119616	0.403253	1
ANAPC13_-_134204265	ANAPC13	chr3	134204235	134204274	-	ATCTTAGGTCCCAGGTCGCTTCCTATAGGAGGCCGCCTCC	0.00892871	0.61	0.6148	0.5548	0.565	0.52439	0	0.0119616	-0.0194713	0
ANAPC13_-_134204299	ANAPC13	chr3	134204269	134204308	-	GCCTCCAAACCCCAGGCTGAGTGCGGTCCCGGTACCCACC	-0.0550558	0.6032	0.608	0.548	0.5582	0.52439	0	0.0119616	0.120063	0
ANAPC13_-_134204356	ANAPC13	chr3	134204326	134204365	-	GTTCCCTAAGCACAGAGCATGGCACCAACTGGGGAGTCTG	-0.0201607	0.5918	0.5966	0.5366	0.5468	0.52439	0	0.0119616	0.0439655	0
ANAPC13_-_134204358	ANAPC13	chr3	134204328	134204367	-	TCCCTAAGCACAGAGCATGGCACCAACTGGGGAGTCTGTC	-0.182864	0.5914	0.5962	0.5362	0.5464	0.52439	0	0.0119616	0.398781	1
ANAPC13_-_134204401	ANAPC13	chr3	134204371	134204410	-	CAGCCCAGATGAATGTCTTTCCAAACACGCGGTGCCTGCG	0.0193752	0.5828	0.5876	0.5276	0.5378	0.52439	0	0.0119616	-0.0422527	0
ANAPC13_-_134204418	ANAPC13	chr3	134204388	134204427	-	TTTCCAAACACGCGGTGCCTGCGTTTCCAGGGACAGGGAC	-0.0361547	0.5794	0.5842	0.5242	0.5344	0.52439	0	0.0119616	0.0788446	0
ANAPC13_-_134204423	ANAPC13	chr3	134204393	134204432	-	AAACACGCGGTGCCTGCGTTTCCAGGGACAGGGACACGTC	-0.0623075	0.5784	0.5832	0.5232	0.5334	0.52439	0	0.0119616	0.135877	0
ANAPC13_-_134204525	ANAPC13	chr3	134204495	134204534	-	CCTTGTTCCTTGCTAGAAATGAGCCTCGCAGGCCACCACC	-0.0144403	0.558	0.5628	0.5028	0.513	0.52439	0	0.0119616	0.0314909	0
ANAPC13_-_134204552	ANAPC13	chr3	134204522	134204561	-	GCAGGCCACCACCATCCGCACCGTACGACAGGCCGTCCCT	-0.0047156	0.5526	0.5574	0.4974	0.5076	0.52439	0	0.0119616	0.0102836	0
ANAPC13_-_134204569	ANAPC13	chr3	134204539	134204578	-	GCACCGTACGACAGGCCGTCCCTCAGCTGCGGCTTCCTGC	-0.221346	0.5492	0.554	0.494	0.5042	0.52439	0	0.0119616	0.482701	1
ANAPC13_-_134204583	ANAPC13	chr3	134204553	134204592	-	GCCGTCCCTCAGCTGCGGCTTCCTGCCTCAGGCAGGATGT	-0.250078	0.5464	0.5512	0.4912	0.5014	0.52439	0	0.0119616	0.545358	1
ANAPC13_-_134204587	ANAPC13	chr3	134204557	134204596	-	TCCCTCAGCTGCGGCTTCCTGCCTCAGGCAGGATGTACCA	-0.180958	0.5456	0.5504	0.4904	0.5006	0.52439	0	0.0119616	0.394626	1
ANAPC13_-_134204602	ANAPC13	chr3	134204572	134204611	-	TTCCTGCCTCAGGCAGGATGTACCAAACGTGGAAGCGGAG	-0.25091	0.5426	0.5474	0.4874	0.4976	0.52439	0	0.0119616	0.547175	1
ANAPC13_-_134204608	ANAPC13	chr3	134204578	134204617	-	CCTCAGGCAGGATGTACCAAACGTGGAAGCGGAGACGGGG	-0.199256	0.5414	0.5462	0.4862	0.4964	0.52439	0	0.0119616	0.434529	1
ANAPC13_-_134204614	ANAPC13	chr3	134204584	134204623	-	GCAGGATGTACCAAACGTGGAAGCGGAGACGGGGAGGTCT	-0.251156	0.5402	0.545	0.485	0.4952	0.52439	0	0.0119616	0.547711	1
ANAPC13_-_134204615	ANAPC13	chr3	134204585	134204624	-	CAGGATGTACCAAACGTGGAAGCGGAGACGGGGAGGTCTG	-0.308806	0.54	0.5448	0.4848	0.495	0.52439	0	0.0119616	0.67343	1
ANAPC13_-_134204616	ANAPC13	chr3	134204586	134204625	-	AGGATGTACCAAACGTGGAAGCGGAGACGGGGAGGTCTGG	-0.267276	0.5398	0.5446	0.4846	0.4948	0.52439	0	0.0119616	0.582865	1
ANAPC13_-_134204624	ANAPC13	chr3	134204594	134204633	-	CCAAACGTGGAAGCGGAGACGGGGAGGTCTGGGGGTGCCA	-0.12321	0.5382	0.543	0.483	0.4932	0.52439	0	0.0119616	0.268692	1
ANAPC13_-_134204625	ANAPC13	chr3	134204595	134204634	-	CAAACGTGGAAGCGGAGACGGGGAGGTCTGGGGGTGCCAC	-0.097426	0.538	0.5428	0.4828	0.493	0.52439	0	0.0119616	0.212462	0
ANAPC13_-_134204627	ANAPC13	chr3	134204597	134204636	-	AACGTGGAAGCGGAGACGGGGAGGTCTGGGGGTGCCACGC	-0.238188	0.5376	0.5424	0.4824	0.4926	0.52439	0	0.0119616	0.519429	1
ANAPC13_-_134204677	ANAPC13	chr3	134204647	134204686	-	CCTCCCGACACGAGTGCAGTAAAGAAAAACGGTTATGAGC	-0.0633892	0.5276	0.5324	0.4724	0.4826	0.52439	0	0.0119616	0.138236	0
ANAPC13_-_134204710	ANAPC13	chr3	134204680	134204719	-	TATGAGCGTAAAGTGACAGCCTCGGCCGATGGGAATAGGG	0.00256629	0.521	0.5258	0.4658	0.476	0.52439	0	0.0119616	-0.00559645	0
ANAPC13_-_134204711	ANAPC13	chr3	134204681	134204720	-	ATGAGCGTAAAGTGACAGCCTCGGCCGATGGGAATAGGGG	0.0070487	0.5208	0.5256	0.4656	0.4758	0.52439	0	0.0119616	-0.0153715	0
ANAPC13_-_134204717	ANAPC13	chr3	134204687	134204726	-	GTAAAGTGACAGCCTCGGCCGATGGGAATAGGGGGAAGTC	-0.33745	0.5196	0.5244	0.4644	0.4746	0.52439	0	0.0119616	0.735897	1
ANAPC13_-_134204718	ANAPC13	chr3	134204688	134204727	-	TAAAGTGACAGCCTCGGCCGATGGGAATAGGGGGAAGTCC	-0.155666	0.5194	0.5242	0.4642	0.4744	0.52439	0	0.0119616	0.33947	1
ANAPC13_-_134204719	ANAPC13	chr3	134204689	134204728	-	AAAGTGACAGCCTCGGCCGATGGGAATAGGGGGAAGTCCG	-0.336957	0.5192	0.524	0.464	0.4742	0.52439	0	0.0119616	0.734822	1
ANAPC13_-_134204720	ANAPC13	chr3	134204690	134204729	-	AAGTGACAGCCTCGGCCGATGGGAATAGGGGGAAGTCCGA	-0.323794	0.519	0.5238	0.4638	0.474	0.52439	0	0.0119616	0.706116	1
ANAPC13_-_134204769	ANAPC13	chr3	134204739	134204778	-	ACGAACGCATTCCCGCGCCTCCAAAACCTAGGCCGGGGGC	-0.170662	0.5092	0.514	0.454	0.4642	0.52439	0	0.0119616	0.372172	1
ANAPC13_-_134204773	ANAPC13	chr3	134204743	134204782	-	ACGCATTCCCGCGCCTCCAAAACCTAGGCCGGGGGCGCTG	-0.180618	0.5084	0.5132	0.4532	0.4634	0.52439	0	0.0119616	0.393884	1
ANAPC13_-_134204774	ANAPC13	chr3	134204744	134204783	-	CGCATTCCCGCGCCTCCAAAACCTAGGCCGGGGGCGCTGG	-0.381719	0.5082	0.513	0.453	0.4632	0.52439	0	0.0119616	0.832437	1
ANAPC13_-_134204775	ANAPC13	chr3	134204745	134204784	-	GCATTCCCGCGCCTCCAAAACCTAGGCCGGGGGCGCTGGA	-0.0453341	0.508	0.5128	0.4528	0.463	0.52439	0	0.0119616	0.0988627	0
ANAPC13_-_134204776	ANAPC13	chr3	134204746	134204785	-	CATTCCCGCGCCTCCAAAACCTAGGCCGGGGGCGCTGGAA	-0.293684	0.5078	0.5126	0.4526	0.4628	0.52439	0	0.0119616	0.640454	1
ANAPC13_-_134204782	ANAPC13	chr3	134204752	134204791	-	CGCGCCTCCAAAACCTAGGCCGGGGGCGCTGGAAACCCTT	-0.181534	0.5066	0.5114	0.4514	0.4616	0.52439	0	0.0119616	0.395881	1
ANAPC13_-_134204795	ANAPC13	chr3	134204765	134204804	-	CCTAGGCCGGGGGCGCTGGAAACCCTTACCGGCACCCGGC	-0.250271	0.504	0.5088	0.4488	0.459	0.52439	0.1	0.0119616	0.545779	1
ANAPC13_-_134204802	ANAPC13	chr3	134204772	134204811	-	CGGGGGCGCTGGAAACCCTTACCGGCACCCGGCCACCGCG	-0.0149095	0.5026	0.5074	0.4474	0.4576	0.52439	0.0333333	0.0119616	0.032514	0
ANAPC13_-_134204811	ANAPC13	chr3	134204781	134204820	-	TGGAAACCCTTACCGGCACCCGGCCACCGCGGCAGACGCT	-0.347332	0.5008	0.5056	0.4456	0.4558	0.52439	0.025	0.0119616	0.757446	1
ANAPC13_-_134204879	ANAPC13	chr3	134204849	134204888	-	CCGCATCACGTGTCTGCACTCGCTTTCCTCGGATTCCCGG	-0.210601	0.4872	0.492	0.432	0.4422	0.52439	0.0225	0.0119616	0.459269	1
ANAPC13_-_134204887	ANAPC13	chr3	134204857	134204896	-	CGTGTCTGCACTCGCTTTCCTCGGATTCCCGGATGTGGGT	-0.23883	0.4856	0.4904	0.4304	0.4406	0.52439	0.0225	0.0119616	0.520829	1
ANAPC13_-_134204893	ANAPC13	chr3	134204863	134204902	-	TGCACTCGCTTTCCTCGGATTCCCGGATGTGGGTGAGTTC	-0.340053	0.4844	0.4892	0.4292	0.4394	0.52439	0	0.0119616	0.741572	1
ANAPC13_-_134204894	ANAPC13	chr3	134204864	134204903	-	GCACTCGCTTTCCTCGGATTCCCGGATGTGGGTGAGTTCA	-0.296701	0.4842	0.489	0.429	0.4392	0.52439	0	0.0119616	0.647034	1
ANAPC13_-_134204918	ANAPC13	chr3	134204888	134204927	-	GATGTGGGTGAGTTCATTTGCTCGCGTGCAGGGGAAGTCT	0.0127807	0.4794	0.4842	0.4242	0.4344	0.52439	0	0.0119616	-0.0278716	0
ANAPC13_-_134204919	ANAPC13	chr3	134204889	134204928	-	ATGTGGGTGAGTTCATTTGCTCGCGTGCAGGGGAAGTCTG	0.00332086	0.4792	0.484	0.424	0.4342	0.52439	0	0.0119616	-0.00724198	0
ANAPC13_-_134204920	ANAPC13	chr3	134204890	134204929	-	TGTGGGTGAGTTCATTTGCTCGCGTGCAGGGGAAGTCTGG	0.0123436	0.479	0.4838	0.4238	0.434	0.52439	0	0.0119616	-0.0269183	0
ANAPC13_-_134204928	ANAPC13	chr3	134204898	134204937	-	AGTTCATTTGCTCGCGTGCAGGGGAAGTCTGGAGAAGGCA	-0.290955	0.4774	0.4822	0.4222	0.4324	0.52439	0	0.0119616	0.634502	1
ANAPC13_-_134204934	ANAPC13	chr3	134204904	134204943	-	TTTGCTCGCGTGCAGGGGAAGTCTGGAGAAGGCATTGTTT	-0.217219	0.4762	0.481	0.421	0.4312	0.52439	0	0.0119616	0.473702	1
ANAPC13_-_134204962	ANAPC13	chr3	134204932	134204971	-	AAGGCATTGTTTCAATTATTAAAAGTGTGGGGGCAGTGGG	0.0349629	0.4706	0.4754	0.4154	0.4256	0.52439	0	0.0119616	-0.0762456	0
ANAPC13_-_134204996	ANAPC13	chr3	134204966	134205005	-	AGTGGGCGGAACAAACGCGCCGACTACAGAGGCTGGACGT	-0.286361	0.4638	0.4686	0.4086	0.4188	0.52439	0	0.0119616	0.624484	1
ANAPC13_-_134205000	ANAPC13	chr3	134204970	134205009	-	GGCGGAACAAACGCGCCGACTACAGAGGCTGGACGTAAGC	-0.256954	0.463	0.4678	0.4078	0.418	0.52439	0	0.0119616	0.560354	1
ANAPC13_-_134205015	ANAPC13	chr3	134204985	134205024	-	CCGACTACAGAGGCTGGACGTAAGCTTAGCGGTGGCGCGC	-0.305846	0.46	0.4648	0.4048	0.415	0.52439	0	0.0119616	0.666975	1
ANAPC13_-_134205037	ANAPC13	chr3	134205007	134205046	-	AGCTTAGCGGTGGCGCGCGTGCGCAGCGCCGGCCCGAGGT	0.0464553	0.4556	0.4604	0.4004	0.4106	0.52439	0.035	0.0119616	-0.101308	0
ANAPC13_-_134205044	ANAPC13	chr3	134205014	134205053	-	CGGTGGCGCGCGTGCGCAGCGCCGGCCCGAGGTAACGGCG	-0.0394383	0.4542	0.459	0.399	0.4092	0.52439	0.0275	0.0119616	0.0860054	0
ANAPC13_-_134205050	ANAPC13	chr3	134205020	134205059	-	CGCGCGTGCGCAGCGCCGGCCCGAGGTAACGGCGGGAAGG	-0.320152	0.453	0.4578	0.3978	0.408	0.52439	0.0275	0.0119616	0.698174	1
ANAPC13_-_134205053	ANAPC13	chr3	134205023	134205062	-	GCGTGCGCAGCGCCGGCCCGAGGTAACGGCGGGAAGGCTC	-0.219321	0.4524	0.4572	0.3972	0.4074	0.52439	0.0275	0.0119616	0.478285	1
ANAPC13_-_134205054	ANAPC13	chr3	134205024	134205063	-	CGTGCGCAGCGCCGGCCCGAGGTAACGGCGGGAAGGCTCA	-0.0119537	0.4522	0.457	0.397	0.4072	0.52439	0.0275	0.0119616	0.0260681	0
ANAPC13_-_134205058	ANAPC13	chr3	134205028	134205067	-	CGCAGCGCCGGCCCGAGGTAACGGCGGGAAGGCTCAGGGG	-0.229899	0.4514	0.4562	0.3962	0.4064	0.52439	0.0275	0.0119616	0.501355	1
ANAPC13_-_134205064	ANAPC13	chr3	134205034	134205073	-	GCCGGCCCGAGGTAACGGCGGGAAGGCTCAGGGGCGTGCT	-0.256559	0.4502	0.455	0.395	0.4052	0.52439	0.0216667	0.0119616	0.559493	1
ANAPC13_-_134205065	ANAPC13	chr3	134205035	134205074	-	CCGGCCCGAGGTAACGGCGGGAAGGCTCAGGGGCGTGCTT	-0.316842	0.45	0.4548	0.3948	0.405	0.52439	0.0216667	0.0119616	0.690956	1
ANAPC13_-_134205066	ANAPC13	chr3	134205036	134205075	-	CGGCCCGAGGTAACGGCGGGAAGGCTCAGGGGCGTGCTTG	-0.430772	0.4498	0.4546	0.3946	0.4048	0.52439	0.012	0.0119616	0.939409	1
ANAPC13_-_134205077	ANAPC13	chr3	134205047	134205086	-	AACGGCGGGAAGGCTCAGGGGCGTGCTTGCGGCAACCCTG	-0.00370335	0.4476	0.4524	0.3924	0.4026	0.52439	0.016	0.0119616	0.00807611	0
ANAPC13_-_134205095	ANAPC13	chr3	134205065	134205104	-	GGGCGTGCTTGCGGCAACCCTGTAACCGCCGGTGCGCAAG	-0.186807	0.444	0.4488	0.3888	0.399	0.52439	0.00857143	0.0119616	0.40738	1
ANAPC13_-_134205107	ANAPC13	chr3	134205077	134205116	-	GGCAACCCTGTAACCGCCGGTGCGCAAGTTGGAGGGGCAA	-0.2082	0.4416	0.4464	0.3864	0.3966	0.52439	0.005	0.0119616	0.454034	1
ANAPC13_-_134205110	ANAPC13	chr3	134205080	134205119	-	AACCCTGTAACCGCCGGTGCGCAAGTTGGAGGGGCAAGGG	-0.235651	0.441	0.4458	0.3858	0.396	0.52439	0.005	0.0119616	0.513898	1
ANAPC13_-_134205111	ANAPC13	chr3	134205081	134205120	-	ACCCTGTAACCGCCGGTGCGCAAGTTGGAGGGGCAAGGGG	-0.186114	0.4408	0.4456	0.3856	0.3958	0.52439	0.005	0.0119616	0.40587	1
ANAPC13_-_134205112	ANAPC13	chr3	134205082	134205121	-	CCCTGTAACCGCCGGTGCGCAAGTTGGAGGGGCAAGGGGC	-0.34117	0.4406	0.4454	0.3854	0.3956	0.52439	0.005	0.0119616	0.744009	1
ANAPC13_-_134205118	ANAPC13	chr3	134205088	134205127	-	AACCGCCGGTGCGCAAGTTGGAGGGGCAAGGGGCTGCCGT	-0.27129	0.4394	0.4442	0.3842	0.3944	0.52439	0.004	0.0119616	0.591617	1
ANAPC13_-_134205119	ANAPC13	chr3	134205089	134205128	-	ACCGCCGGTGCGCAAGTTGGAGGGGCAAGGGGCTGCCGTG	-0.249639	0.4392	0.444	0.384	0.3942	0.52439	0.004	0.0119616	0.544401	1
ANAPC13_-_134205133	ANAPC13	chr3	134205103	134205142	-	AGTTGGAGGGGCAAGGGGCTGCCGTGTCCTGGTCTGGAGG	-0.127278	0.4364	0.4412	0.3812	0.3914	0.52439	0	0.0119616	0.277563	1
ANAPC13_-_134205141	ANAPC13	chr3	134205111	134205150	-	GGGCAAGGGGCTGCCGTGTCCTGGTCTGGAGGCGGCCCAG	-0.243355	0.4348	0.4396	0.3796	0.3898	0.52439	0	0.0119616	0.530699	1
ANAPC13_-_134205176	ANAPC13	chr3	134205146	134205185	-	CCCAGGCTGCCTTGGTGATTCTGGCTTCGCGGCCTCATGG	-0.00446966	0.4278	0.4326	0.3726	0.3828	0.52439	0	0.0119616	0.00974725	0
ANAPC13_-_134205184	ANAPC13	chr3	134205154	134205193	-	GCCTTGGTGATTCTGGCTTCGCGGCCTCATGGCTTGCGGC	0.00138053	0.4262	0.431	0.371	0.3812	0.52439	0	0.0119616	-0.00301061	0
ANAPC13_-_134205191	ANAPC13	chr3	134205161	134205200	-	TGATTCTGGCTTCGCGGCCTCATGGCTTGCGGCCGGTTTG	0.0231451	0.4248	0.4296	0.3696	0.3798	0.52439	0.1	0.0119616	-0.0504739	0
ANAPC13_-_134205195	ANAPC13	chr3	134205165	134205204	-	TCTGGCTTCGCGGCCTCATGGCTTGCGGCCGGTTTGCGCA	-0.0350891	0.424	0.4288	0.3688	0.379	0.52439	0.05	0.0119616	0.0765209	0
ANAPC13_-_134205207	ANAPC13	chr3	134205177	134205216	-	GCCTCATGGCTTGCGGCCGGTTTGCGCAACGGCCTGCGAA	-0.0148446	0.4216	0.4264	0.3664	0.3766	0.52439	0.0166667	0.0119616	0.0323725	0
ANAPC13_-_134205223	ANAPC13	chr3	134205193	134205232	-	CCGGTTTGCGCAACGGCCTGCGAACCACCAGGCGCGTCCC	-0.0118344	0.4184	0.4232	0.3632	0.3734	0.52439	0.015	0.0119616	0.025808	0
ANAPC13_-_134205242	ANAPC13	chr3	134205212	134205251	-	GCGAACCACCAGGCGCGTCCCCGCCGGCTTGGGTCCGCCC	0.0234152	0.4146	0.4194	0.3594	0.3696	0.52439	0.01	0.0119616	-0.0510628	0
ANAPC13_-_134205243	ANAPC13	chr3	134205213	134205252	-	CGAACCACCAGGCGCGTCCCCGCCGGCTTGGGTCCGCCCC	-0.0123409	0.4144	0.4192	0.3592	0.3694	0.52439	0.01	0.0119616	0.0269124	0
ANAPC13_-_134205273	ANAPC13	chr3	134205243	134205282	-	GGTCCGCCCCGAAGCCCAGTCCCTCGGCCTGGCCCGCTAT	-0.00588605	0.4084	0.4132	0.3532	0.3634	0.52439	0	0.0119616	0.012836	0
ANAPC13_-_134205305	ANAPC13	chr3	134205275	134205314	-	CCCGCTATGCCCTGCACACTGGCGGAGTCTGGCGTGGCGC	-0.0246222	0.402	0.4068	0.3468	0.357	0.52439	0	0.0119616	0.0536951	0
ANAPC13_-_134205310	ANAPC13	chr3	134205280	134205319	-	TATGCCCTGCACACTGGCGGAGTCTGGCGTGGCGCAGCCC	-0.186979	0.401	0.4058	0.3458	0.356	0.52439	0	0.0119616	0.407755	1
ANAPC13_-_134205320	ANAPC13	chr3	134205290	134205329	-	ACACTGGCGGAGTCTGGCGTGGCGCAGCCCGGCGTGGGGT	0.00859039	0.399	0.4038	0.3438	0.354	0.52439	0	0.0119616	-0.0187336	0
ANAPC13_-_134205325	ANAPC13	chr3	134205295	134205334	-	GGCGGAGTCTGGCGTGGCGCAGCCCGGCGTGGGGTTCGGC	-0.021785	0.398	0.4028	0.3428	0.353	0.52439	0	0.0119616	0.0475077	0
ANAPC13_-_134205326	ANAPC13	chr3	134205296	134205335	-	GCGGAGTCTGGCGTGGCGCAGCCCGGCGTGGGGTTCGGCC	-0.00123906	0.3978	0.4026	0.3426	0.3528	0.52439	0	0.0119616	0.00270209	0
ANAPC13_-_134205327	ANAPC13	chr3	134205297	134205336	-	CGGAGTCTGGCGTGGCGCAGCCCGGCGTGGGGTTCGGCCC	-0.0611319	0.3976	0.4024	0.3424	0.3526	0.52439	0	0.0119616	0.133314	0
ANAPC13_-_134205332	ANAPC13	chr3	134205302	134205341	-	TCTGGCGTGGCGCAGCCCGGCGTGGGGTTCGGCCCCGCCA	-0.192432	0.3966	0.4014	0.3414	0.3516	0.52439	0	0.0119616	0.419648	1
ANAPC13_-_134205342	ANAPC13	chr3	134205312	134205351	-	CGCAGCCCGGCGTGGGGTTCGGCCCCGCCAGGTGGTCAGC	0.00193832	0.3946	0.3994	0.3394	0.3496	0.52439	0	0.0119616	-0.00422701	0
ANAPC13_-_134205345	ANAPC13	chr3	134205315	134205354	-	AGCCCGGCGTGGGGTTCGGCCCCGCCAGGTGGTCAGCCCT	-0.0107474	0.394	0.3988	0.3388	0.349	0.52439	0	0.0119616	0.0234374	0
ANAPC13_-_134205376	ANAPC13	chr3	134205346	134205385	-	GTCAGCCCTTCCTCGGAGTCCAGGTGGCTGGGGGCGCTTC	0.00095572	0.3878	0.3926	0.3326	0.3428	0.52439	0	0.0119616	-0.00208419	0
ANAPC13_-_134205386	ANAPC13	chr3	134205356	134205395	-	CCTCGGAGTCCAGGTGGCTGGGGGCGCTTCGGAGAGTGGC	-0.107224	0.3858	0.3906	0.3306	0.3408	0.52439	0	0.0119616	0.23383	1
ANAPC13_-_134205398	ANAPC13	chr3	134205368	134205407	-	GGTGGCTGGGGGCGCTTCGGAGAGTGGCCAGGTGGGCGAG	0.0134902	0.3834	0.3882	0.3282	0.3384	0.52439	0	0.0119616	-0.0294189	0
ANAPC13_-_134205402	ANAPC13	chr3	134205372	134205411	-	GCTGGGGGCGCTTCGGAGAGTGGCCAGGTGGGCGAGCGAG	-0.134296	0.3826	0.3874	0.3274	0.3376	0.52439	0	0.0119616	0.292866	1
ANAPC13_-_134205436	ANAPC13	chr3	134205406	134205445	-	AGCGAGCTGCGCCCAGTACTCACCTTCCCCGGCGGACCCA	-0.101067	0.3758	0.3806	0.3206	0.3308	0.52439	0	0.0119616	0.220403	1
ANAPC13_-_134205439	ANAPC13	chr3	134205409	134205448	-	GAGCTGCGCCCAGTACTCACCTTCCCCGGCGGACCCACCT	-0.143847	0.3752	0.38	0.32	0.3302	0.52439	0	0.0119616	0.313696	1
ANAPC13_-_134205514	ANAPC13	chr3	134205484	134205523	-	TGCCAGGGCTGCTGTCTAGCTAGCGCTGTTGGGACTACTT	0.0106628	0.3602	0.365	0.305	0.3152	0.52439	0	0.0119616	-0.023253	0
ANAPC13_-_134205515	ANAPC13	chr3	134205485	134205524	-	GCCAGGGCTGCTGTCTAGCTAGCGCTGTTGGGACTACTTC	-0.12958	0.36	0.3648	0.3048	0.315	0.52439	0	0.0119616	0.282581	1
ANAPC13_-_134205531	ANAPC13	chr3	134205501	134205540	-	AGCTAGCGCTGTTGGGACTACTTCATTCACGGCACAAGGG	-0.0719798	0.3568	0.3616	0.3016	0.3118	0.52439	0	0.0119616	0.15697	0
ANAPC13_-_134205538	ANAPC13	chr3	134205508	134205547	-	GCTGTTGGGACTACTTCATTCACGGCACAAGGGGACCCGC	-0.00692129	0.3554	0.3602	0.3002	0.3104	0.52439	0	0.0119616	0.0150936	0
ANAPC13_-_134205539	ANAPC13	chr3	134205509	134205548	-	CTGTTGGGACTACTTCATTCACGGCACAAGGGGACCCGCT	0.0332889	0.3552	0.36	0.3	0.3102	0.52439	0	0.0119616	-0.0725949	0
ANAPC13_-_134205540	ANAPC13	chr3	134205510	134205549	-	TGTTGGGACTACTTCATTCACGGCACAAGGGGACCCGCTC	0.000446999	0.355	0.3598	0.2998	0.31	0.52439	0	0.0119616	-0.000974796	0
ANAPC13_-_134205559	ANAPC13	chr3	134205529	134205568	-	ACGGCACAAGGGGACCCGCTCATTTAGTGTGGCATGTTAA	-0.0867079	0.3512	0.356	0.296	0.3062	0.52439	0	0.0119616	0.189089	0
ANAPC13_-_134205569	ANAPC13	chr3	134205539	134205578	-	GGGACCCGCTCATTTAGTGTGGCATGTTAAGGTTGGCAGC	0.00706547	0.3492	0.354	0.294	0.3042	0.52439	0	0.0119616	-0.0154081	0
ANAPC13_-_134205573	ANAPC13	chr3	134205543	134205582	-	CCCGCTCATTTAGTGTGGCATGTTAAGGTTGGCAGCTTTT	-0.0768097	0.3484	0.3532	0.2932	0.3034	0.52439	0	0.0119616	0.167503	0
ANAPC13_-_134205605	ANAPC13	chr3	134205575	134205614	-	CAGCTTTTAAAATAGTGAGTTGGTTTAAACGGTTATGTTA	-0.0315988	0.342	0.3468	0.2868	0.297	0.52439	0	0.0119616	0.0689093	0
ANAPC13_-_134205623	ANAPC13	chr3	134205593	134205632	-	GTTGGTTTAAACGGTTATGTTAGTACAAGAGGTACGGAAA	0.029782	0.3384	0.3432	0.2832	0.2934	0.52439	0	0.0119616	-0.0649473	0
ANAPC13_-_134205628	ANAPC13	chr3	134205598	134205637	-	TTTAAACGGTTATGTTAGTACAAGAGGTACGGAAATGTGG	-0.0404144	0.3374	0.3422	0.2822	0.2924	0.52439	0	0.0119616	0.0881341	0
ANAPC13_-_134205648	ANAPC13	chr3	134205618	134205657	-	CAAGAGGTACGGAAATGTGGCATAAATCGTGGACTGAAAT	0.00581421	0.3334	0.3382	0.2782	0.2884	0.52439	0	0.0119616	-0.0126794	0
ANAPC13_-_134205659	ANAPC13	chr3	134205629	134205668	-	GAAATGTGGCATAAATCGTGGACTGAAATTGGAGAACCCT	0.00681239	0.3312	0.336	0.276	0.2862	0.52439	0	0.0119616	-0.0148562	0
ANAPC13_-_134205677	ANAPC13	chr3	134205647	134205686	-	TGGACTGAAATTGGAGAACCCTGAACTAACGGCTCCATGC	-0.0487208	0.3276	0.3324	0.2724	0.2826	0.52439	0	0.0119616	0.106248	0
ANAPC13_-_134205697	ANAPC13	chr3	134205667	134205706	-	CTGAACTAACGGCTCCATGCACACAAATGAGGGATAGAAA	-0.0301188	0.3236	0.3284	0.2684	0.2786	0.52439	0	0.0119616	0.0656817	0
ANAPC13_-_134205698	ANAPC13	chr3	134205668	134205707	-	TGAACTAACGGCTCCATGCACACAAATGAGGGATAGAAAG	-0.0930274	0.3234	0.3282	0.2682	0.2784	0.52439	0	0.0119616	0.20287	0
ANAPC13_-_134205714	ANAPC13	chr3	134205684	134205723	-	TGCACACAAATGAGGGATAGAAAGAAATAAGGACGGTTTC	-0.0754407	0.3202	0.325	0.265	0.2752	0.52439	0	0.0119616	0.164518	0
ANAPC13_-_134205727	ANAPC13	chr3	134205697	134205736	-	GGGATAGAAAGAAATAAGGACGGTTTCTTAGGAACACTTT	-0.0879904	0.3176	0.3224	0.2624	0.2726	0.52439	0	0.0119616	0.191886	0
ANAPC13_-_134205743	ANAPC13	chr3	134205713	134205752	-	AGGACGGTTTCTTAGGAACACTTTAATCATGGAGATACTT	-0.0495168	0.3144	0.3192	0.2592	0.2694	0.52439	0	0.0119616	0.107984	0
ANAPC13_-_134205781	ANAPC13	chr3	134205751	134205790	-	TTGAAGACAGTACATTTAGGCTTATAATGTGGTTTTTCTT	-0.048158	0.3068	0.3116	0.2516	0.2618	0.52439	0	0.0119616	0.105021	0
ANAPC13_-_134205809	ANAPC13	chr3	134205779	134205818	-	GTGGTTTTTCTTACGTCCCTTACGACATCAGGAGAGTAAA	-0.0180042	0.3012	0.306	0.246	0.2562	0.52439	0	0.0119616	0.0392628	0
ANAPC13_+_134203864	ANAPC13	chr3	134203857	134203896	+	CTGGAAAATGTGACAGGGTTGGAGGTGTTTGGAGAAGGGA	-0.0138336	0.6902	0.695	0.635	0.6452	0	0	0.0119616	0.0301677	0
ANAPC13_+_134203871	ANAPC13	chr3	134203864	134203903	+	GTCAAGGCTGGAAAATGTGACAGGGTTGGAGGTGTTTGGA	0.00124716	0.6888	0.6936	0.6336	0.6438	0	0	0.0119616	-0.00271976	0
ANAPC13_+_134203874	ANAPC13	chr3	134203867	134203906	+	ACTGTCAAGGCTGGAAAATGTGACAGGGTTGGAGGTGTTT	-0.0287218	0.6882	0.693	0.633	0.6432	0	0	0.0119616	0.0626353	0
ANAPC13_+_134203892	ANAPC13	chr3	134203885	134203924	+	GTGGAAAAGGGGGTTTTAACTGTCAAGGCTGGAAAATGTG	0.0176975	0.6846	0.6894	0.6294	0.6396	0	0	0.0119616	-0.0385939	0
ANAPC13_+_134203896	ANAPC13	chr3	134203889	134203928	+	TGATGTGGAAAAGGGGGTTTTAACTGTCAAGGCTGGAAAA	-0.0202651	0.6838	0.6886	0.6286	0.6388	0	0	0.0119616	0.0441933	0
ANAPC13_+_134203911	ANAPC13	chr3	134203904	134203943	+	GAAGAGTGGCATTAGTGATGTGGAAAAGGGGGTTTTAACT	-0.0444567	0.6808	0.6856	0.6256	0.6358	0	0	0.0119616	0.0969493	0
ANAPC13_+_134203914	ANAPC13	chr3	134203907	134203946	+	AAGGAAGAGTGGCATTAGTGATGTGGAAAAGGGGGTTTTA	0.0133933	0.6802	0.685	0.625	0.6352	0	0	0.0119616	-0.0292076	0
ANAPC13_+_134203920	ANAPC13	chr3	134203913	134203952	+	TCTTGAAAGGAAGAGTGGCATTAGTGATGTGGAAAAGGGG	0.0234925	0.679	0.6838	0.6238	0.634	0	0	0.0119616	-0.0512315	0
ANAPC13_+_134203934	ANAPC13	chr3	134203927	134203966	+	GACGCCTGCGTTTATCTTGAAAGGAAGAGTGGCATTAGTG	-0.115679	0.6762	0.681	0.621	0.6312	0	0	0.0119616	0.252268	1
ANAPC13_+_134203942	ANAPC13	chr3	134203935	134203974	+	CAAGAGCTGACGCCTGCGTTTATCTTGAAAGGAAGAGTGG	0.0111324	0.6746	0.6794	0.6194	0.6296	0.52439	0	0.0119616	-0.024277	0
ANAPC13_+_134203985	ANAPC13	chr3	134203978	134204017	+	AAGGCACCTTCGCGCCTAATCCCGGAAATGGGATGTTGAC	-0.00183012	0.666	0.6708	0.6108	0.621	0.52439	0	0.0119616	0.00399104	0
ANAPC13_+_134203986	ANAPC13	chr3	134203979	134204018	+	GAAGGCACCTTCGCGCCTAATCCCGGAAATGGGATGTTGA	-0.0104758	0.6658	0.6706	0.6106	0.6208	0.52439	0	0.0119616	0.0228452	0
ANAPC13_+_134203992	ANAPC13	chr3	134203985	134204024	+	ATGAGGGAAGGCACCTTCGCGCCTAATCCCGGAAATGGGA	0.00872165	0.6646	0.6694	0.6094	0.6196	0.52439	0	0.0119616	-0.0190198	0
ANAPC13_+_134204013	ANAPC13	chr3	134204006	134204045	+	TTCCCATCCTTCCAGCCCCTTATGAGGGAAGGCACCTTCG	0.0182444	0.6604	0.6652	0.6052	0.6154	0.52439	0	0.0119616	-0.0397866	0
ANAPC13_+_134204063	ANAPC13	chr3	134204056	134204095	+	TTTAATACACAAGATAATCAGTGTGCCCTGGGCATTGATT	-0.00438223	0.6504	0.6552	0.5952	0.6054	0.52439	0	0.0119616	0.00955658	0
ANAPC13_+_134204064	ANAPC13	chr3	134204057	134204096	+	CTTTAATACACAAGATAATCAGTGTGCCCTGGGCATTGAT	0.0182894	0.6502	0.655	0.595	0.6052	0.52439	0	0.0119616	-0.0398846	0
ANAPC13_+_134204096	ANAPC13	chr3	134204089	134204128	+	TCGTACTGGGTGACGAGTACTTGGGACGGTGGCTTTAATA	-0.0415004	0.6438	0.6486	0.5886	0.5988	0.52439	0	0.0119616	0.0905024	0
ANAPC13_+_134204099	ANAPC13	chr3	134204092	134204131	+	TGGTCGTACTGGGTGACGAGTACTTGGGACGGTGGCTTTA	-0.166652	0.6432	0.648	0.588	0.5982	0.52439	0	0.0119616	0.363427	1
ANAPC13_+_134204103	ANAPC13	chr3	134204096	134204135	+	ACAGTGGTCGTACTGGGTGACGAGTACTTGGGACGGTGGC	-0.0184756	0.6424	0.6472	0.5872	0.5974	0.52439	0	0.0119616	0.0402908	0
ANAPC13_+_134204104	ANAPC13	chr3	134204097	134204136	+	AACAGTGGTCGTACTGGGTGACGAGTACTTGGGACGGTGG	0.00680759	0.6422	0.647	0.587	0.5972	0.52439	0	0.0119616	-0.0148457	0
ANAPC13_+_134204118	ANAPC13	chr3	134204111	134204150	+	AAGTTTGTTCAGGAAACAGTGGTCGTACTGGGTGACGAGT	-0.130426	0.6394	0.6442	0.5842	0.5944	0.52439	0	0.0119616	0.284428	1
ANAPC13_+_134204119	ANAPC13	chr3	134204112	134204151	+	AAAGTTTGTTCAGGAAACAGTGGTCGTACTGGGTGACGAG	-0.0712361	0.6392	0.644	0.584	0.5942	0.52439	0	0.0119616	0.155349	0
ANAPC13_+_134204137	ANAPC13	chr3	134204130	134204169	+	ACTGTCACGTGAGTAAGAAAAGTTTGTTCAGGAAACAGTG	0.015927	0.6356	0.6404	0.5804	0.5906	0.52439	0	0.0119616	-0.034733	0
ANAPC13_+_134204169	ANAPC13	chr3	134204162	134204201	+	AGGAAGAAACAAAGAGCATTGCAGGCATCGGGACTGTCAC	-0.00908862	0.6292	0.634	0.574	0.5842	0.52439	0	0.0119616	0.0198201	0
ANAPC13_+_134204170	ANAPC13	chr3	134204163	134204202	+	AAGGAAGAAACAAAGAGCATTGCAGGCATCGGGACTGTCA	0.0107435	0.629	0.6338	0.5738	0.584	0.52439	0	0.0119616	-0.0234289	0
ANAPC13_+_134204208	ANAPC13	chr3	134204201	134204240	+	TAAGATTTTTAGACTGACTGTGGGTTCACTGGAATAAAAA	-0.0561169	0.6214	0.6262	0.5662	0.5764	0.52439	0	0.0119616	0.122377	0
ANAPC13_+_134204216	ANAPC13	chr3	134204209	134204248	+	CTGGGACCTAAGATTTTTAGACTGACTGTGGGTTCACTGG	0.00555196	0.6198	0.6246	0.5646	0.5748	0.52439	0	0.0119616	-0.0121075	0
ANAPC13_+_134204217	ANAPC13	chr3	134204210	134204249	+	CCTGGGACCTAAGATTTTTAGACTGACTGTGGGTTCACTG	-0.0086854	0.6196	0.6244	0.5644	0.5746	0.52439	0	0.0119616	0.0189407	0
ANAPC13_+_134204243	ANAPC13	chr3	134204236	134204275	+	TGGAGGCGGCCTCCTATAGGAAGCGACCTGGGACCTAAGA	-0.10172	0.6144	0.6192	0.5592	0.5694	0.52439	0	0.0119616	0.221828	1
ANAPC13_+_134204244	ANAPC13	chr3	134204237	134204276	+	TTGGAGGCGGCCTCCTATAGGAAGCGACCTGGGACCTAAG	-0.0398552	0.6142	0.619	0.559	0.5692	0.52439	0	0.0119616	0.0869144	0
ANAPC13_+_134204255	ANAPC13	chr3	134204248	134204287	+	CAGCCTGGGGTTTGGAGGCGGCCTCCTATAGGAAGCGACC	-0.211939	0.612	0.6168	0.5568	0.567	0.52439	0	0.0119616	0.462188	1
ANAPC13_+_134204269	ANAPC13	chr3	134204262	134204301	+	ACCGGGACCGCACTCAGCCTGGGGTTTGGAGGCGGCCTCC	-0.214199	0.6092	0.614	0.554	0.5642	0.52439	0	0.0119616	0.467116	1
ANAPC13_+_134204277	ANAPC13	chr3	134204270	134204309	+	GGGTGGGTACCGGGACCGCACTCAGCCTGGGGTTTGGAGG	-0.0493648	0.6076	0.6124	0.5524	0.5626	0.52439	0	0.0119616	0.107653	0
ANAPC13_+_134204278	ANAPC13	chr3	134204271	134204310	+	GGGGTGGGTACCGGGACCGCACTCAGCCTGGGGTTTGGAG	0.0110263	0.6074	0.6122	0.5522	0.5624	0.52439	0	0.0119616	-0.0240457	0
ANAPC13_+_134204279	ANAPC13	chr3	134204272	134204311	+	AGGGGTGGGTACCGGGACCGCACTCAGCCTGGGGTTTGGA	0.0080992	0.6072	0.612	0.552	0.5622	0.52439	0	0.0119616	-0.0176624	0
ANAPC13_+_134204306	ANAPC13	chr3	134204299	134204338	+	GTGCTTAGGGAACTGTGAGACCCCTGGAGGGGTGGGTACC	-0.233812	0.6018	0.6066	0.5466	0.5568	0.52439	0	0.0119616	0.509887	1
ANAPC13_+_134204307	ANAPC13	chr3	134204300	134204339	+	TGTGCTTAGGGAACTGTGAGACCCCTGGAGGGGTGGGTAC	-0.190636	0.6016	0.6064	0.5464	0.5566	0.52439	0	0.0119616	0.41573	1
ANAPC13_+_134204308	ANAPC13	chr3	134204301	134204340	+	CTGTGCTTAGGGAACTGTGAGACCCCTGGAGGGGTGGGTA	-0.048516	0.6014	0.6062	0.5462	0.5564	0.52439	0	0.0119616	0.105802	0
ANAPC13_+_134204311	ANAPC13	chr3	134204304	134204343	+	GCTCTGTGCTTAGGGAACTGTGAGACCCCTGGAGGGGTGG	-0.190523	0.6008	0.6056	0.5456	0.5558	0.52439	0	0.0119616	0.415485	1
ANAPC13_+_134204329	ANAPC13	chr3	134204322	134204361	+	CTCCCCAGTTGGTGCCATGCTCTGTGCTTAGGGAACTGTG	-0.0142239	0.5972	0.602	0.542	0.5522	0.52439	0	0.0119616	0.0310189	0
ANAPC13_+_134204373	ANAPC13	chr3	134204366	134204405	+	GCACCGCGTGTTTGGAAAGACATTCATCTGGGCTGTTTGA	-0.0253538	0.5884	0.5932	0.5332	0.5434	0.52439	0	0.0119616	0.0552906	0
ANAPC13_+_134204374	ANAPC13	chr3	134204367	134204406	+	GGCACCGCGTGTTTGGAAAGACATTCATCTGGGCTGTTTG	0.0130511	0.5882	0.593	0.533	0.5432	0.52439	0	0.0119616	-0.0284613	0
ANAPC13_+_134204390	ANAPC13	chr3	134204383	134204422	+	TGTCCCTGGAAACGCAGGCACCGCGTGTTTGGAAAGACAT	-0.071568	0.585	0.5898	0.5298	0.54	0.52439	0	0.0119616	0.156072	0
ANAPC13_+_134204404	ANAPC13	chr3	134204397	134204436	+	ATAAGACGTGTCCCTGTCCCTGGAAACGCAGGCACCGCGT	-0.136244	0.5822	0.587	0.527	0.5372	0.52439	0	0.0119616	0.297116	1
ANAPC13_+_134204494	ANAPC13	chr3	134204487	134204526	+	CCTGCGAGGCTCATTTCTAGCAAGGAACAAGGCTTTCCCG	-0.0437474	0.5642	0.569	0.509	0.5192	0.52439	0	0.0119616	0.0954024	0
ANAPC13_+_134204501	ANAPC13	chr3	134204494	134204533	+	GTGGTGGCCTGCGAGGCTCATTTCTAGCAAGGAACAAGGC	-0.00474453	0.5628	0.5676	0.5076	0.5178	0.52439	0	0.0119616	0.0103467	0
ANAPC13_+_134204517	ANAPC13	chr3	134204510	134204549	+	TCGTACGGTGCGGATGGTGGTGGCCTGCGAGGCTCATTTC	-0.207229	0.5596	0.5644	0.5044	0.5146	0.52439	0	0.0119616	0.451917	1
ANAPC13_+_134204526	ANAPC13	chr3	134204519	134204558	+	GACGGCCTGTCGTACGGTGCGGATGGTGGTGGCCTGCGAG	-0.231935	0.5578	0.5626	0.5026	0.5128	0.52439	0	0.0119616	0.505793	1
ANAPC13_+_134204529	ANAPC13	chr3	134204522	134204561	+	AGGGACGGCCTGTCGTACGGTGCGGATGGTGGTGGCCTGC	-0.267676	0.5572	0.562	0.502	0.5122	0.52439	0	0.0119616	0.583737	1
ANAPC13_+_134204532	ANAPC13	chr3	134204525	134204564	+	CTGAGGGACGGCCTGTCGTACGGTGCGGATGGTGGTGGCC	-0.2205	0.5566	0.5614	0.5014	0.5116	0.52439	0	0.0119616	0.480858	1
ANAPC13_+_134204536	ANAPC13	chr3	134204529	134204568	+	GCAGCTGAGGGACGGCCTGTCGTACGGTGCGGATGGTGGT	-0.30828	0.5558	0.5606	0.5006	0.5108	0.52439	0	0.0119616	0.672284	1
ANAPC13_+_134204541	ANAPC13	chr3	134204534	134204573	+	AAGCCGCAGCTGAGGGACGGCCTGTCGTACGGTGCGGATG	-0.156528	0.5548	0.5596	0.4996	0.5098	0.52439	0	0.0119616	0.341349	1
ANAPC13_+_134204557	ANAPC13	chr3	134204550	134204589	+	TCCTGCCTGAGGCAGGAAGCCGCAGCTGAGGGACGGCCTG	-0.227719	0.5516	0.5564	0.4964	0.5066	0.52439	0	0.0119616	0.496601	1
ANAPC13_+_134204573	ANAPC13	chr3	134204566	134204605	+	TTCCACGTTTGGTACATCCTGCCTGAGGCAGGAAGCCGCA	-0.151057	0.5484	0.5532	0.4932	0.5034	0.52439	0	0.0119616	0.329418	1
ANAPC13_+_134204577	ANAPC13	chr3	134204570	134204609	+	CCGCTTCCACGTTTGGTACATCCTGCCTGAGGCAGGAAGC	0.00124211	0.5476	0.5524	0.4924	0.5026	0.52439	0	0.0119616	-0.00270874	0
ANAPC13_+_134204593	ANAPC13	chr3	134204586	134204625	+	CCAGACCTCCCCGTCTCCGCTTCCACGTTTGGTACATCCT	-0.0687582	0.5444	0.5492	0.4892	0.4994	0.52439	0	0.0119616	0.149945	0
ANAPC13_+_134204640	ANAPC13	chr3	134204633	134204672	+	TTCTTTACTGCACTCGTGTCGGGAGGAAAGGGACTTGCGT	-0.166075	0.535	0.5398	0.4798	0.49	0.52439	0	0.0119616	0.362169	1
ANAPC13_+_134204641	ANAPC13	chr3	134204634	134204673	+	TTTCTTTACTGCACTCGTGTCGGGAGGAAAGGGACTTGCG	-0.241435	0.5348	0.5396	0.4796	0.4898	0.52439	0	0.0119616	0.52651	1
ANAPC13_+_134204646	ANAPC13	chr3	134204639	134204678	+	CCGTTTTTCTTTACTGCACTCGTGTCGGGAGGAAAGGGAC	-0.0212692	0.5338	0.5386	0.4786	0.4888	0.52439	0	0.0119616	0.046383	0
ANAPC13_+_134204649	ANAPC13	chr3	134204642	134204681	+	TAACCGTTTTTCTTTACTGCACTCGTGTCGGGAGGAAAGG	-0.0114951	0.5332	0.538	0.478	0.4882	0.52439	0	0.0119616	0.025068	0
ANAPC13_+_134204650	ANAPC13	chr3	134204643	134204682	+	ATAACCGTTTTTCTTTACTGCACTCGTGTCGGGAGGAAAG	0.00919858	0.533	0.5378	0.4778	0.488	0.52439	0	0.0119616	-0.0200599	0
ANAPC13_+_134204698	ANAPC13	chr3	134204691	134204730	+	GTCGGACTTCCCCCTATTCCCATCGGCCGAGGCTGTCACT	-0.017827	0.5234	0.5282	0.4682	0.4784	0.52439	0	0.0119616	0.0388763	0
ANAPC13_+_134204725	ANAPC13	chr3	134204718	134204757	+	GGCGCGGGAATGCGTTCGTTGCTCAGTGTCGGACTTCCCC	-0.0174743	0.518	0.5228	0.4628	0.473	0.52439	0	0.0119616	0.0381073	0
ANAPC13_+_134204749	ANAPC13	chr3	134204742	134204781	+	AGCGCCCCCGGCCTAGGTTTTGGAGGCGCGGGAATGCGTT	-0.120695	0.5132	0.518	0.458	0.4682	0.52439	0	0.0119616	0.263206	1
ANAPC13_+_134204750	ANAPC13	chr3	134204743	134204782	+	CAGCGCCCCCGGCCTAGGTTTTGGAGGCGCGGGAATGCGT	-0.0221014	0.513	0.5178	0.4578	0.468	0.52439	0	0.0119616	0.0481978	0
ANAPC13_+_134204755	ANAPC13	chr3	134204748	134204787	+	GTTTCCAGCGCCCCCGGCCTAGGTTTTGGAGGCGCGGGAA	-0.366423	0.512	0.5168	0.4568	0.467	0.52439	0	0.0119616	0.799079	1
ANAPC13_+_134204758	ANAPC13	chr3	134204751	134204790	+	AGGGTTTCCAGCGCCCCCGGCCTAGGTTTTGGAGGCGCGG	-0.291104	0.5114	0.5162	0.4562	0.4664	0.52439	0	0.0119616	0.634826	1
ANAPC13_+_134204764	ANAPC13	chr3	134204757	134204796	+	CCGGTAAGGGTTTCCAGCGCCCCCGGCCTAGGTTTTGGAG	0.00750659	0.5102	0.515	0.455	0.4652	0.52439	0	0.0119616	-0.01637	0
ANAPC13_+_134204770	ANAPC13	chr3	134204763	134204802	+	CGGGTGCCGGTAAGGGTTTCCAGCGCCCCCGGCCTAGGTT	-0.563178	0.509	0.5138	0.4538	0.464	0.52439	0.1	0.0119616	1.22815	1
ANAPC13_+_134204786	ANAPC13	chr3	134204779	134204818	+	CGTCTGCCGCGGTGGCCGGGTGCCGGTAAGGGTTTCCAGC	-0.207565	0.5058	0.5106	0.4506	0.4608	0.52439	0.025	0.0119616	0.45265	1
ANAPC13_+_134204787	ANAPC13	chr3	134204780	134204819	+	GCGTCTGCCGCGGTGGCCGGGTGCCGGTAAGGGTTTCCAG	-0.259094	0.5056	0.5104	0.4504	0.4606	0.52439	0.025	0.0119616	0.565021	1
ANAPC13_+_134204798	ANAPC13	chr3	134204791	134204830	+	GGCAGGAGCAAGCGTCTGCCGCGGTGGCCGGGTGCCGGTA	-0.0200953	0.5034	0.5082	0.4482	0.4584	0.52439	0.025	0.0119616	0.043823	0
ANAPC13_+_134204799	ANAPC13	chr3	134204792	134204831	+	TGGCAGGAGCAAGCGTCTGCCGCGGTGGCCGGGTGCCGGT	-0.262554	0.5032	0.508	0.448	0.4582	0.52439	0.025	0.0119616	0.572567	1
ANAPC13_+_134204803	ANAPC13	chr3	134204796	134204835	+	GGCGTGGCAGGAGCAAGCGTCTGCCGCGGTGGCCGGGTGC	-0.307214	0.5024	0.5072	0.4472	0.4574	0.52439	0.02	0.0119616	0.669958	1
ANAPC13_+_134204806	ANAPC13	chr3	134204799	134204838	+	GGGGGCGTGGCAGGAGCAAGCGTCTGCCGCGGTGGCCGGG	-0.261235	0.5018	0.5066	0.4466	0.4568	0.52439	0.02	0.0119616	0.569689	1
ANAPC13_+_134204839	ANAPC13	chr3	134204832	134204871	+	GCGAGTGCAGACACGTGATGCGGGGGAGGGGGGGGGGGCG	-0.0168101	0.4952	0.5	0.44	0.4502	0.52439	0.045	0.0119616	0.0366588	0
ANAPC13_+_134204840	ANAPC13	chr3	134204833	134204872	+	AGCGAGTGCAGACACGTGATGCGGGGGAGGGGGGGGGGGC	0.0276176	0.495	0.4998	0.4398	0.45	0.52439	0.045	0.0119616	-0.0602273	0
ANAPC13_+_134204841	ANAPC13	chr3	134204834	134204873	+	AAGCGAGTGCAGACACGTGATGCGGGGGAGGGGGGGGGGG	-0.0218578	0.4948	0.4996	0.4396	0.4498	0.52439	0.045	0.0119616	0.0476666	0
ANAPC13_+_134204845	ANAPC13	chr3	134204838	134204877	+	AGGAAAGCGAGTGCAGACACGTGATGCGGGGGAGGGGGGG	-0.0104271	0.494	0.4988	0.4388	0.449	0.52439	0.045	0.0119616	0.0227389	0
ANAPC13_+_134204846	ANAPC13	chr3	134204839	134204878	+	GAGGAAAGCGAGTGCAGACACGTGATGCGGGGGAGGGGGG	-0.0163941	0.4938	0.4986	0.4386	0.4488	0.52439	0.045	0.0119616	0.0357515	0
ANAPC13_+_134204847	ANAPC13	chr3	134204840	134204879	+	CGAGGAAAGCGAGTGCAGACACGTGATGCGGGGGAGGGGG	0.0186703	0.4936	0.4984	0.4384	0.4486	0.52439	0.03	0.0119616	-0.0407153	0
ANAPC13_+_134204848	ANAPC13	chr3	134204841	134204880	+	CCGAGGAAAGCGAGTGCAGACACGTGATGCGGGGGAGGGG	-0.00915411	0.4934	0.4982	0.4382	0.4484	0.52439	0.03	0.0119616	0.0199629	0
ANAPC13_+_134204874	ANAPC13	chr3	134204867	134204906	+	AAATGAACTCACCCACATCCGGGAATCCGAGGAAAGCGAG	-0.24358	0.4882	0.493	0.433	0.4432	0.52439	0	0.0119616	0.531189	1
ANAPC13_+_134204883	ANAPC13	chr3	134204876	134204915	+	CACGCGAGCAAATGAACTCACCCACATCCGGGAATCCGAG	-0.190775	0.4864	0.4912	0.4312	0.4414	0.52439	0	0.0119616	0.416035	1
ANAPC13_+_134204884	ANAPC13	chr3	134204877	134204916	+	GCACGCGAGCAAATGAACTCACCCACATCCGGGAATCCGA	-0.0171406	0.4862	0.491	0.431	0.4412	0.52439	0	0.0119616	0.0373794	0
ANAPC13_+_134204984	ANAPC13	chr3	134204977	134205016	+	CCGCTAAGCTTACGTCCAGCCTCTGTAGTCGGCGCGTTTG	-0.170892	0.4662	0.471	0.411	0.4212	0.52439	0	0.0119616	0.372674	1
ANAPC13_+_134205034	ANAPC13	chr3	134205027	134205066	+	CCCTGAGCCTTCCCGCCGTTACCTCGGGCCGGCGCTGCGC	-0.2031	0.4562	0.461	0.401	0.4112	0.52439	0.0275	0.0119616	0.442911	1
ANAPC13_+_134205038	ANAPC13	chr3	134205031	134205070	+	ACGCCCCTGAGCCTTCCCGCCGTTACCTCGGGCCGGCGCT	0.0302167	0.4554	0.4602	0.4002	0.4104	0.52439	0.0216667	0.0119616	-0.0658952	0
ANAPC13_+_134205039	ANAPC13	chr3	134205032	134205071	+	CACGCCCCTGAGCCTTCCCGCCGTTACCTCGGGCCGGCGC	-0.109016	0.4552	0.46	0.4	0.4102	0.52439	0.0216667	0.0119616	0.237737	1
ANAPC13_+_134205081	ANAPC13	chr3	134205074	134205113	+	CCCCTCCAACTTGCGCACCGGCGGTTACAGGGTTGCCGCA	-0.283913	0.4468	0.4516	0.3916	0.4018	0.52439	0.008	0.0119616	0.619146	1
ANAPC13_+_134205082	ANAPC13	chr3	134205075	134205114	+	GCCCCTCCAACTTGCGCACCGGCGGTTACAGGGTTGCCGC	-0.104439	0.4466	0.4514	0.3914	0.4016	0.52439	0.008	0.0119616	0.227757	1
ANAPC13_+_134205089	ANAPC13	chr3	134205082	134205121	+	GCCCCTTGCCCCTCCAACTTGCGCACCGGCGGTTACAGGG	0.014881	0.4452	0.45	0.39	0.4002	0.52439	0.005	0.0119616	-0.0324518	0
ANAPC13_+_134205092	ANAPC13	chr3	134205085	134205124	+	GCAGCCCCTTGCCCCTCCAACTTGCGCACCGGCGGTTACA	-0.0101592	0.4446	0.4494	0.3894	0.3996	0.52439	0.005	0.0119616	0.0221548	0
ANAPC13_+_134205146	ANAPC13	chr3	134205139	134205178	+	GCCGCGAAGCCAGAATCACCAAGGCAGCCTGGGCCGCCTC	-0.0214392	0.4338	0.4386	0.3786	0.3888	0.52439	0	0.0119616	0.0467537	0
ANAPC13_+_134205154	ANAPC13	chr3	134205147	134205186	+	GCCATGAGGCCGCGAAGCCAGAATCACCAAGGCAGCCTGG	0.00193633	0.4322	0.437	0.377	0.3872	0.52439	0	0.0119616	-0.00422266	0
ANAPC13_+_134205177	ANAPC13	chr3	134205170	134205209	+	GCCGTTGCGCAAACCGGCCGCAAGCCATGAGGCCGCGAAG	-0.00997545	0.4276	0.4324	0.3724	0.3826	0.52439	0.025	0.0119616	0.021754	0
ANAPC13_+_134205192	ANAPC13	chr3	134205185	134205224	+	CCTGGTGGTTCGCAGGCCGTTGCGCAAACCGGCCGCAAGC	0.0121858	0.4246	0.4294	0.3694	0.3796	0.52439	0.0166667	0.0119616	-0.0265743	0
ANAPC13_+_134205208	ANAPC13	chr3	134205201	134205240	+	AGCCGGCGGGGACGCGCCTGGTGGTTCGCAGGCCGTTGCG	-0.000771698	0.4214	0.4262	0.3662	0.3764	0.52439	0.00909091	0.0119616	0.00168289	0
ANAPC13_+_134205216	ANAPC13	chr3	134205209	134205248	+	CGGACCCAAGCCGGCGGGGACGCGCCTGGTGGTTCGCAGG	-0.0127539	0.4198	0.4246	0.3646	0.3748	0.52439	0.01	0.0119616	0.0278132	0
ANAPC13_+_134205219	ANAPC13	chr3	134205212	134205251	+	GGGCGGACCCAAGCCGGCGGGGACGCGCCTGGTGGTTCGC	-0.0402219	0.4192	0.424	0.364	0.3742	0.52439	0.01	0.0119616	0.0877142	0
ANAPC13_+_134205229	ANAPC13	chr3	134205222	134205261	+	CTGGGCTTCGGGGCGGACCCAAGCCGGCGGGGACGCGCCT	-0.00443005	0.4172	0.422	0.362	0.3722	0.52439	0.0111111	0.0119616	0.00966087	0
ANAPC13_+_134205230	ANAPC13	chr3	134205223	134205262	+	ACTGGGCTTCGGGGCGGACCCAAGCCGGCGGGGACGCGCC	0.0208592	0.417	0.4218	0.3618	0.372	0.52439	0.0111111	0.0119616	-0.0454889	0
ANAPC13_+_134205231	ANAPC13	chr3	134205224	134205263	+	GACTGGGCTTCGGGGCGGACCCAAGCCGGCGGGGACGCGC	-0.0240123	0.4168	0.4216	0.3616	0.3718	0.52439	0.0111111	0.0119616	0.0523649	0
ANAPC13_+_134205234	ANAPC13	chr3	134205227	134205266	+	AGGGACTGGGCTTCGGGGCGGACCCAAGCCGGCGGGGACG	-0.0692414	0.4162	0.421	0.361	0.3712	0.52439	0.0166667	0.0119616	0.150999	0
ANAPC13_+_134205245	ANAPC13	chr3	134205238	134205277	+	GGGCCAGGCCGAGGGACTGGGCTTCGGGGCGGACCCAAGC	-0.262791	0.414	0.4188	0.3588	0.369	0.52439	0	0.0119616	0.573084	1
ANAPC13_+_134205249	ANAPC13	chr3	134205242	134205281	+	TAGCGGGCCAGGCCGAGGGACTGGGCTTCGGGGCGGACCC	-0.00709688	0.4132	0.418	0.358	0.3682	0.52439	0	0.0119616	0.0154766	0
ANAPC13_+_134205250	ANAPC13	chr3	134205243	134205282	+	ATAGCGGGCCAGGCCGAGGGACTGGGCTTCGGGGCGGACC	0.0155492	0.413	0.4178	0.3578	0.368	0.52439	0	0.0119616	-0.033909	0
ANAPC13_+_134205262	ANAPC13	chr3	134205255	134205294	+	AGTGTGCAGGGCATAGCGGGCCAGGCCGAGGGACTGGGCT	-0.0951122	0.4106	0.4154	0.3554	0.3656	0.52439	0	0.0119616	0.207417	0
ANAPC13_+_134205269	ANAPC13	chr3	134205262	134205301	+	CTCCGCCAGTGTGCAGGGCATAGCGGGCCAGGCCGAGGGA	0.0113521	0.4092	0.414	0.354	0.3642	0.52439	0	0.0119616	-0.0247561	0
ANAPC13_+_134205274	ANAPC13	chr3	134205267	134205306	+	CCAGACTCCGCCAGTGTGCAGGGCATAGCGGGCCAGGCCG	-0.0652756	0.4082	0.413	0.353	0.3632	0.52439	0	0.0119616	0.14235	0
ANAPC13_+_134205275	ANAPC13	chr3	134205268	134205307	+	GCCAGACTCCGCCAGTGTGCAGGGCATAGCGGGCCAGGCC	-0.0783476	0.408	0.4128	0.3528	0.363	0.52439	0	0.0119616	0.170857	0
ANAPC13_+_134205283	ANAPC13	chr3	134205276	134205315	+	TGCGCCACGCCAGACTCCGCCAGTGTGCAGGGCATAGCGG	0.0109937	0.4064	0.4112	0.3512	0.3614	0.52439	0	0.0119616	-0.0239746	0
ANAPC13_+_134205284	ANAPC13	chr3	134205277	134205316	+	CTGCGCCACGCCAGACTCCGCCAGTGTGCAGGGCATAGCG	-0.0156986	0.4062	0.411	0.351	0.3612	0.52439	0	0.0119616	0.0342348	0
ANAPC13_+_134205316	ANAPC13	chr3	134205309	134205348	+	GACCACCTGGCGGGGCCGAACCCCACGCCGGGCTGCGCCA	0.0293411	0.3998	0.4046	0.3446	0.3548	0.52439	0	0.0119616	-0.0639859	0
ANAPC13_+_134205317	ANAPC13	chr3	134205310	134205349	+	TGACCACCTGGCGGGGCCGAACCCCACGCCGGGCTGCGCC	-0.00945573	0.3996	0.4044	0.3444	0.3546	0.52439	0	0.0119616	0.0206206	0
ANAPC13_+_134205333	ANAPC13	chr3	134205326	134205365	+	GACTCCGAGGAAGGGCTGACCACCTGGCGGGGCCGAACCC	-0.0603907	0.3964	0.4012	0.3412	0.3514	0.52439	0	0.0119616	0.131697	0
ANAPC13_+_134205335	ANAPC13	chr3	134205328	134205367	+	TGGACTCCGAGGAAGGGCTGACCACCTGGCGGGGCCGAAC	-0.160881	0.396	0.4008	0.3408	0.351	0.52439	0	0.0119616	0.350843	1
ANAPC13_+_134205350	ANAPC13	chr3	134205343	134205382	+	GCGCCCCCAGCCACCTGGACTCCGAGGAAGGGCTGACCAC	-0.18848	0.393	0.3978	0.3378	0.348	0.52439	0	0.0119616	0.41103	1
ANAPC13_+_134205351	ANAPC13	chr3	134205344	134205383	+	AGCGCCCCCAGCCACCTGGACTCCGAGGAAGGGCTGACCA	-0.0952006	0.3928	0.3976	0.3376	0.3478	0.52439	0	0.0119616	0.207609	0
ANAPC13_+_134205364	ANAPC13	chr3	134205357	134205396	+	GGCCACTCTCCGAAGCGCCCCCAGCCACCTGGACTCCGAG	-0.023092	0.3902	0.395	0.335	0.3452	0.52439	0	0.0119616	0.050358	0
ANAPC13_+_134205394	ANAPC13	chr3	134205387	134205426	+	GAGTACTGGGCGCAGCTCGCTCGCCCACCTGGCCACTCTC	-0.026373	0.3842	0.389	0.329	0.3392	0.52439	0	0.0119616	0.0575131	0
ANAPC13_+_134205416	ANAPC13	chr3	134205409	134205448	+	AGGTGGGTCCGCCGGGGAAGGTGAGTACTGGGCGCAGCTC	-0.20021	0.3798	0.3846	0.3246	0.3348	0.52439	0	0.0119616	0.436608	1
ANAPC13_+_134205427	ANAPC13	chr3	134205420	134205459	+	GCTGAAAAGGAAGGTGGGTCCGCCGGGGAAGGTGAGTACT	-0.127695	0.3776	0.3824	0.3224	0.3326	0.52439	0	0.0119616	0.278471	1
ANAPC13_+_134205431	ANAPC13	chr3	134205424	134205463	+	CTCCGCTGAAAAGGAAGGTGGGTCCGCCGGGGAAGGTGAG	-0.113166	0.3768	0.3816	0.3216	0.3318	0.52439	0	0.0119616	0.246787	1
ANAPC13_+_134205432	ANAPC13	chr3	134205425	134205464	+	TCTCCGCTGAAAAGGAAGGTGGGTCCGCCGGGGAAGGTGA	-0.0329385	0.3766	0.3814	0.3214	0.3316	0.52439	0	0.0119616	0.0718308	0
ANAPC13_+_134205433	ANAPC13	chr3	134205426	134205465	+	CTCTCCGCTGAAAAGGAAGGTGGGTCCGCCGGGGAAGGTG	0.0262214	0.3764	0.3812	0.3212	0.3314	0.52439	0	0.0119616	-0.0571825	0
ANAPC13_+_134205445	ANAPC13	chr3	134205438	134205477	+	CCGCACTGGGGTCTCTCCGCTGAAAAGGAAGGTGGGTCCG	-0.0287822	0.374	0.3788	0.3188	0.329	0.52439	0	0.0119616	0.062767	0
ANAPC13_+_134205449	ANAPC13	chr3	134205442	134205481	+	GAGGCCGCACTGGGGTCTCTCCGCTGAAAAGGAAGGTGGG	0.00780257	0.3732	0.378	0.318	0.3282	0.52439	0	0.0119616	-0.0170155	0
ANAPC13_+_134205466	ANAPC13	chr3	134205459	134205498	+	ACAGCAGCCCTGGCAGGGAGGCCGCACTGGGGTCTCTCCG	-0.169633	0.3698	0.3746	0.3146	0.3248	0.52439	0	0.0119616	0.369929	1
ANAPC13_+_134205467	ANAPC13	chr3	134205460	134205499	+	GACAGCAGCCCTGGCAGGGAGGCCGCACTGGGGTCTCTCC	-0.0861129	0.3696	0.3744	0.3144	0.3246	0.52439	0	0.0119616	0.187791	0
ANAPC13_+_134205468	ANAPC13	chr3	134205461	134205500	+	AGACAGCAGCCCTGGCAGGGAGGCCGCACTGGGGTCTCTC	-0.0198006	0.3694	0.3742	0.3142	0.3244	0.52439	0	0.0119616	0.0431803	0
ANAPC13_+_134205477	ANAPC13	chr3	134205470	134205509	+	GCGCTAGCTAGACAGCAGCCCTGGCAGGGAGGCCGCACTG	-0.0149404	0.3676	0.3724	0.3124	0.3226	0.52439	0	0.0119616	0.0325815	0
ANAPC13_+_134205542	ANAPC13	chr3	134205535	134205574	+	CCAACCTTAACATGCCACACTAAATGAGCGGGTCCCCTTG	-0.0434242	0.3546	0.3594	0.2994	0.3096	0.52439	0	0.0119616	0.0946976	0
ANAPC13_+_134205543	ANAPC13	chr3	134205536	134205575	+	GCCAACCTTAACATGCCACACTAAATGAGCGGGTCCCCTT	-0.113483	0.3544	0.3592	0.2992	0.3094	0.52439	0	0.0119616	0.247479	1
ANAPC13_+_134205664	ANAPC13	chr3	134205657	134205696	+	TCATTTGTGTGCATGGAGCCGTTAGTTCAGGGTTCTCCAA	-0.0540221	0.3302	0.335	0.275	0.2852	0.52439	0	0.0119616	0.117809	0
ANAPC13_+_134205665	ANAPC13	chr3	134205658	134205697	+	CTCATTTGTGTGCATGGAGCCGTTAGTTCAGGGTTCTCCA	-0.0355824	0.33	0.3348	0.2748	0.285	0.52439	0	0.0119616	0.0775965	0
ANAPC13_+_134205680	ANAPC13	chr3	134205673	134205712	+	TATTTCTTTCTATCCCTCATTTGTGTGCATGGAGCCGTTA	-0.0319835	0.327	0.3318	0.2718	0.282	0.52439	0	0.0119616	0.0697482	0
ANAPC13_+_134205794	ANAPC13	chr3	134205787	134205826	+	TACTCATCTTTACTCTCCTGATGTCGTAAGGGACGTAAGA	-0.0550423	0.3042	0.309	0.249	0.2592	0.52439	0	0.0119616	0.120034	0
ANAPC13_+_134205795	ANAPC13	chr3	134205788	134205827	+	ATACTCATCTTTACTCTCCTGATGTCGTAAGGGACGTAAG	0.0121271	0.304	0.3088	0.2488	0.259	0.52439	0	0.0119616	-0.0264463	0
ANAPC5_-_121789256	ANAPC5	chr12	121789226	121789265	-	CAGTTAAGTATTCAATCAGTGCTCGTCCTTGGCTTTATGC	-0.0113497	0.6896	0.6948	0.6862	0.689	0.274032	0	0.00808662	0.0264829	0
ANAPC5_-_121789599	ANAPC5	chr12	121789569	121789608	-	GGCATTTTTACTGTTTATTACGGTCCTCTAGGATAGGGAG	-0.0146713	0.621	0.6262	0.6176	0.6204	0.274032	0	0.00808662	0.0342333	0
ANAPC5_-_121789604	ANAPC5	chr12	121789574	121789613	-	TTTTACTGTTTATTACGGTCCTCTAGGATAGGGAGCCTGT	-0.024825	0.62	0.6252	0.6166	0.6194	0.274032	0	0.00808662	0.0579256	0
ANAPC5_-_121789605	ANAPC5	chr12	121789575	121789614	-	TTTACTGTTTATTACGGTCCTCTAGGATAGGGAGCCTGTA	0.0120233	0.6198	0.625	0.6164	0.6192	0.274032	0	0.00808662	-0.0280547	0
ANAPC5_-_121789673	ANAPC5	chr12	121789643	121789682	-	ATTGTATAGCCCCATTTTAAAGAAGATACAGGATCTGAGA	-0.000828408	0.6062	0.6114	0.6028	0.6056	0.274032	0	0.00808662	0.00193297	0
ANAPC5_-_121789756	ANAPC5	chr12	121789726	121789765	-	GCAAAAAAAAAAAATGCATGTAAAGCGCCTGGCCCACCGT	0.00167806	0.5896	0.5948	0.5862	0.589	0.274032	0	0.00808662	-0.00391551	0
ANAPC5_-_121789830	ANAPC5	chr12	121789800	121789839	-	TATCTTTATTTCTTCACGTTCCTCCAGGCAGGGAGAGTAT	-0.0907198	0.5748	0.58	0.5714	0.5742	0.274032	0	0.00808662	0.211681	0
ANAPC5_-_121789831	ANAPC5	chr12	121789801	121789840	-	ATCTTTATTTCTTCACGTTCCTCCAGGCAGGGAGAGTATC	-0.0176076	0.5746	0.5798	0.5712	0.574	0.274032	0	0.00808662	0.0410847	0
ANAPC5_-_121789845	ANAPC5	chr12	121789815	121789854	-	ACGTTCCTCCAGGCAGGGAGAGTATCTGATGGACACGAGT	-0.239868	0.5718	0.577	0.5684	0.5712	0.274032	0	0.00808662	0.559697	1
ANAPC5_-_121789869	ANAPC5	chr12	121789839	121789878	-	TCTGATGGACACGAGTGTCCCCAAGCCCAGGGTTCCGCAC	-0.11263	0.567	0.5722	0.5636	0.5664	0.274032	0	0.00808662	0.262805	1
ANAPC5_-_121789915	ANAPC5	chr12	121789885	121789924	-	GATGCTCAGTAAAAGTTTGCTGCACGAGCAGGAGCCAGCG	-0.0207651	0.5578	0.563	0.5544	0.5572	0.274032	0	0.00808662	0.0484524	0
ANAPC5_-_121789946	ANAPC5	chr12	121789916	121789955	-	GAGCCAGCGGGCGCCTCTCACCTGCAGCAGGGGCAGGAGC	-0.151356	0.5516	0.5568	0.5482	0.551	0.274032	0	0.00808662	0.353168	1
ANAPC5_-_121789947	ANAPC5	chr12	121789917	121789956	-	AGCCAGCGGGCGCCTCTCACCTGCAGCAGGGGCAGGAGCA	-0.215233	0.5514	0.5566	0.548	0.5508	0.274032	0	0.00808662	0.502214	1
ANAPC5_-_121789984	ANAPC5	chr12	121789954	121789993	-	GCAGCTGGTTGAGCCTCCGCCGCTCCATGAGGCTGACGGC	-0.0263829	0.544	0.5492	0.5406	0.5434	0.274032	0	0.00808662	0.0615607	0
ANAPC5_-_121789991	ANAPC5	chr12	121789961	121790000	-	GTTGAGCCTCCGCCGCTCCATGAGGCTGACGGCGCCCTCG	0.00307096	0.5426	0.5478	0.5392	0.542	0.274032	0	0.00808662	-0.00716562	0
ANAPC5_-_121790008	ANAPC5	chr12	121789978	121790017	-	CCATGAGGCTGACGGCGCCCTCGCCTGTGCGGCTCATCTC	-0.0773952	0.5392	0.5444	0.5358	0.5386	0.274032	0	0.00808662	0.18059	0
ANAPC5_-_121790049	ANAPC5	chr12	121790019	121790058	-	TTCAGCAGCACCAGCACCGCGATCTTGTACGGCGTCACCC	-0.203883	0.531	0.5362	0.5276	0.5304	0.274032	0	0.00808662	0.475732	1
ANAPC5_-_121790081	ANAPC5	chr12	121790051	121790090	-	CGTCACCCAGTCCTTGATGCCGAACACATTGGCGTGCACA	-0.0503679	0.5246	0.5298	0.5212	0.524	0.274032	0	0.00808662	0.117526	0
ANAPC5_-_121790099	ANAPC5	chr12	121790069	121790108	-	GCCGAACACATTGGCGTGCACAACCCCATTGGTCATCATG	-0.199381	0.521	0.5262	0.5176	0.5204	0.274032	0	0.00808662	0.465226	1
ANAPC5_-_121790109	ANAPC5	chr12	121790079	121790118	-	TTGGCGTGCACAACCCCATTGGTCATCATGGGATTGAAGT	-0.193943	0.519	0.5242	0.5156	0.5184	0.274032	0	0.00808662	0.452537	1
ANAPC5_-_121790122	ANAPC5	chr12	121790092	121790131	-	CCCCATTGGTCATCATGGGATTGAAGTAGAGGCTCTCGTG	-0.189056	0.5164	0.5216	0.513	0.5158	0.274032	0	0.00808662	0.441135	1
ANAPC5_-_121790131	ANAPC5	chr12	121790101	121790140	-	TCATCATGGGATTGAAGTAGAGGCTCTCGTGGACGCTGGC	0.00961658	0.5146	0.5198	0.5112	0.514	0.274032	0	0.00808662	-0.0224389	0
ANAPC5_-_121790138	ANAPC5	chr12	121790108	121790147	-	GGGATTGAAGTAGAGGCTCTCGTGGACGCTGGCCATGGCG	-0.0664525	0.5132	0.5184	0.5098	0.5126	0.274032	0	0.00808662	0.155057	0
ANAPC5_-_121790144	ANAPC5	chr12	121790114	121790153	-	GAAGTAGAGGCTCTCGTGGACGCTGGCCATGGCGGCCCGA	0.0267886	0.512	0.5172	0.5086	0.5114	0.274032	0	0.00808662	-0.0625072	0
ANAPC5_-_121790147	ANAPC5	chr12	121790117	121790156	-	GTAGAGGCTCTCGTGGACGCTGGCCATGGCGGCCCGAGAC	-0.0923324	0.5114	0.5166	0.508	0.5108	0.274032	0	0.00808662	0.215444	0
ANAPC5_-_121790165	ANAPC5	chr12	121790135	121790174	-	GCTGGCCATGGCGGCCCGAGACTAAGTCTCGGGCCCGCGG	-0.235287	0.5078	0.513	0.5044	0.5072	0.274032	0	0.00808662	0.549007	1
ANAPC5_-_121790166	ANAPC5	chr12	121790136	121790175	-	CTGGCCATGGCGGCCCGAGACTAAGTCTCGGGCCCGCGGC	-0.0590013	0.5076	0.5128	0.5042	0.507	0.274032	0	0.00808662	0.137671	0
ANAPC5_-_121790173	ANAPC5	chr12	121790143	121790182	-	TGGCGGCCCGAGACTAAGTCTCGGGCCCGCGGCGCGCTGC	-0.0654081	0.5062	0.5114	0.5028	0.5056	0.274032	0	0.00808662	0.15262	0
ANAPC5_-_121790201	ANAPC5	chr12	121790171	121790210	-	GCGGCGCGCTGCCGCCAGTTGTCACCACAAGGCACAACAC	-0.220187	0.5006	0.5058	0.4972	0.5	0.274032	0	0.00808662	0.513773	1
ANAPC5_-_121790215	ANAPC5	chr12	121790185	121790224	-	CCAGTTGTCACCACAAGGCACAACACTACCGGGTCTACAT	-0.419934	0.4978	0.503	0.4944	0.4972	0.274032	0	0.00808662	0.979854	1
ANAPC5_-_121790216	ANAPC5	chr12	121790186	121790225	-	CAGTTGTCACCACAAGGCACAACACTACCGGGTCTACATC	-0.0983429	0.4976	0.5028	0.4942	0.497	0.274032	0	0.00808662	0.229469	0
ANAPC5_-_121790250	ANAPC5	chr12	121790220	121790259	-	TACATCTCCGCCCGCCCTCACAATATCCCAGGAAACAGAC	-0.130133	0.4908	0.496	0.4874	0.4902	0.274032	0	0.00808662	0.303646	1
ANAPC5_-_121790274	ANAPC5	chr12	121790244	121790283	-	ATCCCAGGAAACAGACATCCGCGTGCTCGCGGCATTTGTT	-0.0407445	0.486	0.4912	0.4826	0.4854	0.274032	0	0.00808662	0.0950712	0
ANAPC5_-_121790314	ANAPC5	chr12	121790284	121790323	-	AACCAATCAGAGCAGTCTGTCAGAGCACATGGGAGAGCGA	0.0177699	0.478	0.4832	0.4746	0.4774	0.274032	0	0.00808662	-0.0414634	0
ANAPC5_-_121790315	ANAPC5	chr12	121790285	121790324	-	ACCAATCAGAGCAGTCTGTCAGAGCACATGGGAGAGCGAC	-0.0131487	0.4778	0.483	0.4744	0.4772	0.274032	0	0.00808662	0.0306805	0
ANAPC5_-_121790350	ANAPC5	chr12	121790320	121790359	-	GCGACAGCCAGTCAGAATGTACAAGAGTGCGGGGAGGGGT	0.0247308	0.4708	0.476	0.4674	0.4702	0.274032	0	0.00808662	-0.0577056	0
ANAPC5_-_121790351	ANAPC5	chr12	121790321	121790360	-	CGACAGCCAGTCAGAATGTACAAGAGTGCGGGGAGGGGTG	0.00202743	0.4706	0.4758	0.4672	0.47	0.274032	0	0.00808662	-0.00473072	0
ANAPC5_-_121790352	ANAPC5	chr12	121790322	121790361	-	GACAGCCAGTCAGAATGTACAAGAGTGCGGGGAGGGGTGC	0.00178846	0.4704	0.4756	0.467	0.4698	0.274032	0	0.00808662	-0.00417311	0
ANAPC5_-_121790355	ANAPC5	chr12	121790325	121790364	-	AGCCAGTCAGAATGTACAAGAGTGCGGGGAGGGGTGCACC	-0.0456723	0.4698	0.475	0.4664	0.4692	0.274032	0	0.00808662	0.10657	0
ANAPC5_-_121790356	ANAPC5	chr12	121790326	121790365	-	GCCAGTCAGAATGTACAAGAGTGCGGGGAGGGGTGCACCA	-0.0889318	0.4696	0.4748	0.4662	0.469	0.274032	0	0.00808662	0.207509	0
ANAPC5_-_121790357	ANAPC5	chr12	121790327	121790366	-	CCAGTCAGAATGTACAAGAGTGCGGGGAGGGGTGCACCAA	-0.107829	0.4694	0.4746	0.466	0.4688	0.274032	0	0.00808662	0.251604	1
ANAPC5_-_121790400	ANAPC5	chr12	121790370	121790409	-	ACTGACTCCCTACAGAAACTTTTGCCGAGTGGGAGCAGGT	0.00676879	0.4608	0.466	0.4574	0.4602	0.274032	0	0.00808662	-0.015794	0
ANAPC5_-_121790401	ANAPC5	chr12	121790371	121790410	-	CTGACTCCCTACAGAAACTTTTGCCGAGTGGGAGCAGGTT	-0.0246204	0.4606	0.4658	0.4572	0.46	0.274032	0	0.00808662	0.0574481	0
ANAPC5_-_121790407	ANAPC5	chr12	121790377	121790416	-	CCCTACAGAAACTTTTGCCGAGTGGGAGCAGGTTCCCAGG	0.0103779	0.4594	0.4646	0.456	0.4588	0.274032	0	0.00808662	-0.0242154	0
ANAPC5_-_121790415	ANAPC5	chr12	121790385	121790424	-	AAACTTTTGCCGAGTGGGAGCAGGTTCCCAGGCTACGTGG	-0.249653	0.4578	0.463	0.4544	0.4572	0.274032	0	0.00808662	0.582529	1
ANAPC5_-_121790423	ANAPC5	chr12	121790393	121790432	-	GCCGAGTGGGAGCAGGTTCCCAGGCTACGTGGACAGGGAC	-0.175681	0.4562	0.4614	0.4528	0.4556	0.274032	0	0.00808662	0.409926	1
ANAPC5_-_121790428	ANAPC5	chr12	121790398	121790437	-	GTGGGAGCAGGTTCCCAGGCTACGTGGACAGGGACCGGAT	-0.0790836	0.4552	0.4604	0.4518	0.4546	0.274032	0	0.00808662	0.18453	0
ANAPC5_-_121790429	ANAPC5	chr12	121790399	121790438	-	TGGGAGCAGGTTCCCAGGCTACGTGGACAGGGACCGGATG	-0.122064	0.455	0.4602	0.4516	0.4544	0.274032	0	0.00808662	0.284819	1
ANAPC5_-_121790434	ANAPC5	chr12	121790404	121790443	-	GCAGGTTCCCAGGCTACGTGGACAGGGACCGGATGGGAGG	-0.151884	0.454	0.4592	0.4506	0.4534	0.274032	0	0.00808662	0.354399	1
ANAPC5_-_121790438	ANAPC5	chr12	121790408	121790447	-	GTTCCCAGGCTACGTGGACAGGGACCGGATGGGAGGGGAA	-0.243625	0.4532	0.4584	0.4498	0.4526	0.274032	0	0.00808662	0.568464	1
ANAPC5_-_121790439	ANAPC5	chr12	121790409	121790448	-	TTCCCAGGCTACGTGGACAGGGACCGGATGGGAGGGGAAG	-0.150916	0.453	0.4582	0.4496	0.4524	0.274032	0	0.00808662	0.352141	1
ANAPC5_-_121790442	ANAPC5	chr12	121790412	121790451	-	CCAGGCTACGTGGACAGGGACCGGATGGGAGGGGAAGTCG	-0.159826	0.4524	0.4576	0.449	0.4518	0.274032	0	0.00808662	0.372931	1
ANAPC5_-_121790444	ANAPC5	chr12	121790414	121790453	-	AGGCTACGTGGACAGGGACCGGATGGGAGGGGAAGTCGAT	-0.105771	0.452	0.4572	0.4486	0.4514	0.274032	0	0.00808662	0.246801	1
ANAPC5_-_121790459	ANAPC5	chr12	121790429	121790468	-	GGACCGGATGGGAGGGGAAGTCGATGCTTGGGGTCGGGGC	-0.0131347	0.449	0.4542	0.4456	0.4484	0.274032	0	0.00808662	0.0306479	0
ANAPC5_-_121790460	ANAPC5	chr12	121790430	121790469	-	GACCGGATGGGAGGGGAAGTCGATGCTTGGGGTCGGGGCT	-0.108122	0.4488	0.454	0.4454	0.4482	0.274032	0	0.00808662	0.252286	1
ANAPC5_-_121790464	ANAPC5	chr12	121790434	121790473	-	GGATGGGAGGGGAAGTCGATGCTTGGGGTCGGGGCTGAAG	-0.134101	0.448	0.4532	0.4446	0.4474	0.274032	0	0.00808662	0.312906	1
ANAPC5_-_121790465	ANAPC5	chr12	121790435	121790474	-	GATGGGAGGGGAAGTCGATGCTTGGGGTCGGGGCTGAAGG	-0.0810643	0.4478	0.453	0.4444	0.4472	0.274032	0	0.00808662	0.189152	0
ANAPC5_-_121790466	ANAPC5	chr12	121790436	121790475	-	ATGGGAGGGGAAGTCGATGCTTGGGGTCGGGGCTGAAGGG	-0.073225	0.4476	0.4528	0.4442	0.447	0.274032	0	0.00808662	0.17086	0
ANAPC5_-_121790495	ANAPC5	chr12	121790465	121790504	-	GGGCTGAAGGGACTGAGGAGCTCCCAAAGTGGTTTTTTTG	-0.0144399	0.4418	0.447	0.4384	0.4412	0.274032	0	0.00808662	0.0336933	0
ANAPC5_-_121790592	ANAPC5	chr12	121790562	121790601	-	CGATATCTCGCTATGTTACCAAGACTGGAGGGCAGTGGTT	-0.130489	0.4224	0.4276	0.419	0.4218	0.274032	0	0.00808662	0.304477	1
ANAPC5_-_121790680	ANAPC5	chr12	121790650	121790689	-	CGAGCGATCCTCCCGCCTTCCCGAGAAGCTGGGACTACAG	0.00556002	0.4048	0.41	0.4014	0.4042	0.274032	0	0.00808662	-0.0129735	0
ANAPC5_-_121790701	ANAPC5	chr12	121790671	121790710	-	CGAGAAGCTGGGACTACAGGCAGCGCGCCTGGCTTGTTCA	-0.00772351	0.4006	0.4058	0.3972	0.4	0.274032	0	0.00808662	0.0180217	0
ANAPC5_-_121790913	ANAPC5	chr12	121790883	121790922	-	CACAAATGCCATTTGCAGACAGCCAGATCAGGTTGCCAGT	0.0145963	0.3582	0.3634	0.3548	0.3576	0.274032	0	0.00808662	-0.0340584	0
ANAPC5_-_121790923	ANAPC5	chr12	121790893	121790932	-	ATTTGCAGACAGCCAGATCAGGTTGCCAGTGGTCGTGTAT	0.00536264	0.3562	0.3614	0.3528	0.3556	0.274032	0	0.00808662	-0.0125129	0
ANAPC5_-_121791149	ANAPC5	chr12	121791119	121791158	-	CTCTATACCCTGAATTATTATTAATGATCTGGTATCCCTA	-0.0744129	0.311	0.3162	0.3076	0.3104	0.274032	0	0.00808662	0.173632	0
ANAPC5_-_121791206	ANAPC5	chr12	121791176	121791215	-	TGAAAGAAAAACCACATACCATTCAACTTTGGCTATCCAC	-0.00603186	0.2996	0.3048	0.2962	0.299	0.274032	0	0.00808662	0.0140745	0
ANAPC5_+_121789552	ANAPC5	chr12	121789545	121789584	+	AAACAGTAAAAATGCCATAAAACCGGGCCGGGCGCAGTGG	0.0265339	0.6304	0.6356	0.627	0.6298	0.274032	0	0.00808662	-0.061913	0
ANAPC5_+_121789592	ANAPC5	chr12	121789585	121789624	+	GGATAAGTCATACAGGCTCCCTATCCTAGAGGACCGTAAT	-0.0606113	0.6224	0.6276	0.619	0.6218	0.274032	0	0.00808662	0.141428	0
ANAPC5_+_121789608	ANAPC5	chr12	121789601	121789640	+	AGCGTTGGAGACACAGGGATAAGTCATACAGGCTCCCTAT	-0.109518	0.6192	0.6244	0.6158	0.6186	0.274032	0	0.00808662	0.255545	1
ANAPC5_+_121789622	ANAPC5	chr12	121789615	121789654	+	GGGCTATACAATAGAGCGTTGGAGACACAGGGATAAGTCA	-0.0528219	0.6164	0.6216	0.613	0.6158	0.274032	0	0.00808662	0.123252	0
ANAPC5_+_121789623	ANAPC5	chr12	121789616	121789655	+	GGGGCTATACAATAGAGCGTTGGAGACACAGGGATAAGTC	-0.0356287	0.6162	0.6214	0.6128	0.6156	0.274032	0	0.00808662	0.0831345	0
ANAPC5_+_121789632	ANAPC5	chr12	121789625	121789664	+	CTTTAAAATGGGGCTATACAATAGAGCGTTGGAGACACAG	-0.0156135	0.6144	0.6196	0.611	0.6138	0.274032	0	0.00808662	0.0364317	0
ANAPC5_+_121789752	ANAPC5	chr12	121789745	121789784	+	TAACACGTACTGAGCGTTTACGGTGGGCCAGGCGCTTTAC	0.00894908	0.5904	0.5956	0.587	0.5898	0.274032	0	0.00808662	-0.0208814	0
ANAPC5_+_121789761	ANAPC5	chr12	121789754	121789793	+	ACCGGTAGCTAACACGTACTGAGCGTTTACGGTGGGCCAG	-0.00790619	0.5886	0.5938	0.5852	0.588	0.274032	0	0.00808662	0.0184479	0
ANAPC5_+_121789788	ANAPC5	chr12	121789781	121789820	+	GAACGTGAAGAAATAAAGATAGCTACTACCGGTAGCTAAC	-0.0298288	0.5832	0.5884	0.5798	0.5826	0.274032	0	0.00808662	0.0696012	0
ANAPC5_+_121789819	ANAPC5	chr12	121789812	121789851	+	CGTGTCCATCAGATACTCTCCCTGCCTGGAGGAACGTGAA	-0.147298	0.577	0.5822	0.5736	0.5764	0.274032	0	0.00808662	0.343698	1
ANAPC5_+_121789822	ANAPC5	chr12	121789815	121789854	+	ACTCGTGTCCATCAGATACTCTCCCTGCCTGGAGGAACGT	0.00216894	0.5764	0.5816	0.573	0.5758	0.274032	0	0.00808662	-0.00506091	0
ANAPC5_+_121789856	ANAPC5	chr12	121789849	121789888	+	CATCTGCTCTGTGCGGAACCCTGGGCTTGGGGACACTCGT	0.0367361	0.5696	0.5748	0.5662	0.569	0.274032	0	0.00808662	-0.0857182	0
ANAPC5_+_121789863	ANAPC5	chr12	121789856	121789895	+	TACTGAGCATCTGCTCTGTGCGGAACCCTGGGCTTGGGGA	-0.0192748	0.5682	0.5734	0.5648	0.5676	0.274032	0	0.00808662	0.0449749	0
ANAPC5_+_121789918	ANAPC5	chr12	121789911	121789950	+	TGCCCCTGCTGCAGGTGAGAGGCGCCCGCTGGCTCCTGCT	-0.0155537	0.5572	0.5624	0.5538	0.5566	0.274032	0	0.00808662	0.0362922	0
ANAPC5_+_121789966	ANAPC5	chr12	121789959	121789998	+	AGGGCGCCGTCAGCCTCATGGAGCGGCGGAGGCTCAACCA	-0.149658	0.5476	0.5528	0.5442	0.547	0.274032	0	0.00808662	0.349204	1
ANAPC5_+_121789969	ANAPC5	chr12	121789962	121790001	+	GCGAGGGCGCCGTCAGCCTCATGGAGCGGCGGAGGCTCAA	-0.0944798	0.547	0.5522	0.5436	0.5464	0.274032	0	0.00808662	0.220455	0
ANAPC5_+_121789977	ANAPC5	chr12	121789970	121790009	+	CCGCACAGGCGAGGGCGCCGTCAGCCTCATGGAGCGGCGG	-0.171384	0.5454	0.5506	0.542	0.5448	0.274032	0	0.00808662	0.3999	1
ANAPC5_+_121789994	ANAPC5	chr12	121789987	121790026	+	CTGCTGAACGAGATGAGCCGCACAGGCGAGGGCGCCGTCA	-0.202621	0.542	0.5472	0.5386	0.5414	0.274032	0	0.00808662	0.472787	1
ANAPC5_+_121789995	ANAPC5	chr12	121789988	121790027	+	GCTGCTGAACGAGATGAGCCGCACAGGCGAGGGCGCCGTC	-0.13504	0.5418	0.547	0.5384	0.5412	0.274032	0	0.00808662	0.315097	1
ANAPC5_+_121790000	ANAPC5	chr12	121789993	121790032	+	CTGGTGCTGCTGAACGAGATGAGCCGCACAGGCGAGGGCG	-0.110298	0.5408	0.546	0.5374	0.5402	0.274032	0	0.00808662	0.257363	1
ANAPC5_+_121790028	ANAPC5	chr12	121790021	121790060	+	CTGGGTGACGCCGTACAAGATCGCGGTGCTGGTGCTGCTG	-0.106524	0.5352	0.5404	0.5318	0.5346	0.274032	0	0.00808662	0.248559	1
ANAPC5_+_121790034	ANAPC5	chr12	121790027	121790066	+	CAAGGACTGGGTGACGCCGTACAAGATCGCGGTGCTGGTG	-0.136914	0.534	0.5392	0.5306	0.5334	0.274032	0	0.00808662	0.319468	1
ANAPC5_+_121790055	ANAPC5	chr12	121790048	121790087	+	GCACGCCAATGTGTTCGGCATCAAGGACTGGGTGACGCCG	-0.13059	0.5298	0.535	0.5264	0.5292	0.274032	0	0.00808662	0.304713	1
ANAPC5_+_121790061	ANAPC5	chr12	121790054	121790093	+	GGTTGTGCACGCCAATGTGTTCGGCATCAAGGACTGGGTG	0.0121388	0.5286	0.5338	0.5252	0.528	0.274032	0	0.00808662	-0.0283241	0
ANAPC5_+_121790069	ANAPC5	chr12	121790062	121790101	+	ACCAATGGGGTTGTGCACGCCAATGTGTTCGGCATCAAGG	-0.257114	0.527	0.5322	0.5236	0.5264	0.274032	0	0.00808662	0.599937	1
ANAPC5_+_121790091	ANAPC5	chr12	121790084	121790123	+	CCTCTACTTCAATCCCATGATGACCAATGGGGTTGTGCAC	-0.0914825	0.5226	0.5278	0.5192	0.522	0.274032	0	0.00808662	0.213461	0
ANAPC5_+_121790092	ANAPC5	chr12	121790085	121790124	+	GCCTCTACTTCAATCCCATGATGACCAATGGGGTTGTGCA	0.0117083	0.5224	0.5276	0.519	0.5218	0.274032	0	0.00808662	-0.0273197	0
ANAPC5_+_121790139	ANAPC5	chr12	121790132	121790171	+	CGGGCCCGAGACTTAGTCTCGGGCCGCCATGGCCAGCGTC	-0.0630022	0.513	0.5182	0.5096	0.5124	0.274032	0	0.00808662	0.147006	0
ANAPC5_+_121790148	ANAPC5	chr12	121790141	121790180	+	AGCGCGCCGCGGGCCCGAGACTTAGTCTCGGGCCGCCATG	-0.0163743	0.5112	0.5164	0.5078	0.5106	0.274032	0	0.00808662	0.0382071	0
ANAPC5_+_121790149	ANAPC5	chr12	121790142	121790181	+	CAGCGCGCCGCGGGCCCGAGACTTAGTCTCGGGCCGCCAT	-0.0567675	0.511	0.5162	0.5076	0.5104	0.274032	0	0.00808662	0.132459	0
ANAPC5_+_121790168	ANAPC5	chr12	121790161	121790200	+	TTGTGGTGACAACTGGCGGCAGCGCGCCGCGGGCCCGAGA	-0.0525815	0.5072	0.5124	0.5038	0.5066	0.274032	0	0.00808662	0.122691	0
ANAPC5_+_121790181	ANAPC5	chr12	121790174	121790213	+	GTAGTGTTGTGCCTTGTGGTGACAACTGGCGGCAGCGCGC	-0.348756	0.5046	0.5098	0.5012	0.504	0.274032	0	0.00808662	0.813772	1
ANAPC5_+_121790184	ANAPC5	chr12	121790177	121790216	+	CCGGTAGTGTTGTGCCTTGTGGTGACAACTGGCGGCAGCG	-0.0168599	0.504	0.5092	0.5006	0.5034	0.274032	0	0.00808662	0.03934	0
ANAPC5_+_121790194	ANAPC5	chr12	121790187	121790226	+	AGATGTAGACCCGGTAGTGTTGTGCCTTGTGGTGACAACT	-0.129698	0.502	0.5072	0.4986	0.5014	0.274032	0	0.00808662	0.30263	1
ANAPC5_+_121790212	ANAPC5	chr12	121790205	121790244	+	TATTGTGAGGGCGGGCGGAGATGTAGACCCGGTAGTGTTG	-0.151053	0.4984	0.5036	0.495	0.4978	0.274032	0	0.00808662	0.352461	1
ANAPC5_+_121790229	ANAPC5	chr12	121790222	121790261	+	ATGTCTGTTTCCTGGGATATTGTGAGGGCGGGCGGAGATG	-0.232171	0.495	0.5002	0.4916	0.4944	0.274032	0	0.00808662	0.541737	1
ANAPC5_+_121790230	ANAPC5	chr12	121790223	121790262	+	GATGTCTGTTTCCTGGGATATTGTGAGGGCGGGCGGAGAT	-0.15649	0.4948	0.5	0.4914	0.4942	0.274032	0	0.00808662	0.365145	1
ANAPC5_+_121790234	ANAPC5	chr12	121790227	121790266	+	CGCGGATGTCTGTTTCCTGGGATATTGTGAGGGCGGGCGG	-0.16348	0.494	0.4992	0.4906	0.4934	0.274032	0	0.00808662	0.381456	1
ANAPC5_+_121790246	ANAPC5	chr12	121790239	121790278	+	ATGCCGCGAGCACGCGGATGTCTGTTTCCTGGGATATTGT	0.019123	0.4916	0.4968	0.4882	0.491	0.274032	0	0.00808662	-0.0446208	0
ANAPC5_+_121790261	ANAPC5	chr12	121790254	121790293	+	CTGATTGGTTAACAAATGCCGCGAGCACGCGGATGTCTGT	0.0244195	0.4886	0.4938	0.4852	0.488	0.274032	0	0.00808662	-0.0569794	0
ANAPC5_+_121790285	ANAPC5	chr12	121790278	121790317	+	TCCCATGTGCTCTGACAGACTGCTCTGATTGGTTAACAAA	-0.00469829	0.4838	0.489	0.4804	0.4832	0.274032	0	0.00808662	0.0109628	0
ANAPC5_+_121790326	ANAPC5	chr12	121790319	121790358	+	CCCCTCCCCGCACTCTTGTACATTCTGACTGGCTGTCGCT	0.00017739	0.4756	0.4808	0.4722	0.475	0.274032	0	0.00808662	-0.000413914	0
ANAPC5_+_121790362	ANAPC5	chr12	121790355	121790394	+	GCAAAAGTTTCTGTAGGGAGTCAGTCTTTTGGTGCACCCC	-0.0549709	0.4684	0.4736	0.465	0.4678	0.274032	0	0.00808662	0.128267	0
ANAPC5_+_121790376	ANAPC5	chr12	121790369	121790408	+	CCTGCTCCCACTCGGCAAAAGTTTCTGTAGGGAGTCAGTC	-0.517013	0.4656	0.4708	0.4622	0.465	0.274032	0	0.00808662	1.20637	1
ANAPC5_+_121790377	ANAPC5	chr12	121790370	121790409	+	ACCTGCTCCCACTCGGCAAAAGTTTCTGTAGGGAGTCAGT	-0.00190849	0.4654	0.4706	0.462	0.4648	0.274032	0	0.00808662	0.00445318	0
ANAPC5_+_121790393	ANAPC5	chr12	121790386	121790425	+	TCCACGTAGCCTGGGAACCTGCTCCCACTCGGCAAAAGTT	-0.199967	0.4622	0.4674	0.4588	0.4616	0.274032	0	0.00808662	0.466594	1
ANAPC5_+_121790410	ANAPC5	chr12	121790403	121790442	+	CTCCCATCCGGTCCCTGTCCACGTAGCCTGGGAACCTGCT	-0.0146149	0.4588	0.464	0.4554	0.4582	0.274032	0	0.00808662	0.0341017	0
ANAPC5_+_121790411	ANAPC5	chr12	121790404	121790443	+	CCTCCCATCCGGTCCCTGTCCACGTAGCCTGGGAACCTGC	0.0249618	0.4586	0.4638	0.4552	0.458	0.274032	0	0.00808662	-0.0582447	0
ANAPC5_+_121790431	ANAPC5	chr12	121790424	121790463	+	GACCCCAAGCATCGACTTCCCCTCCCATCCGGTCCCTGTC	-0.0837862	0.4546	0.4598	0.4512	0.454	0.274032	0	0.00808662	0.195503	0
ANAPC5_+_121790613	ANAPC5	chr12	121790606	121790645	+	CAGGATTTGGGAGGGTGCAGTGCTCTTTGAGGGCGTCTAC	0.019432	0.4182	0.4234	0.4148	0.4176	0.274032	0	0.00808662	-0.0453417	0
ANAPC5_+_121790657	ANAPC5	chr12	121790650	121790689	+	CTGTAGTCCCAGCTTCTCGGGAAGGCGGGAGGATCGCTCG	-0.147341	0.4094	0.4146	0.406	0.4088	0.274032	0	0.00808662	0.3438	1
ANAPC5_+_121790890	ANAPC5	chr12	121790883	121790922	+	ACTGGCAACCTGATCTGGCTGTCTGCAAATGGCATTTGTG	-0.0124044	0.3628	0.368	0.3594	0.3622	0.274032	0	0.00808662	0.0289439	0
ANAPC5_+_121790904	ANAPC5	chr12	121790897	121790936	+	AAGGATACACGACCACTGGCAACCTGATCTGGCTGTCTGC	0.0281576	0.36	0.3652	0.3566	0.3594	0.274032	0	0.00808662	-0.0657017	0
ANAPC5_+_121790917	ANAPC5	chr12	121790910	121790949	+	TTCTATTTCACGTAAGGATACACGACCACTGGCAACCTGA	0.0031192	0.3574	0.3626	0.354	0.3568	0.274032	0	0.00808662	-0.00727819	0
ANAPC5_+_121790932	ANAPC5	chr12	121790925	121790964	+	GTGATGTTGCTAATGTTCTATTTCACGTAAGGATACACGA	0.0374284	0.3544	0.3596	0.351	0.3538	0.274032	0	0.00808662	-0.0873337	0
ANAPC5_+_121790963	ANAPC5	chr12	121790956	121790995	+	ATTAGGTAGGAAACTGACTCAGCACATGGAGGTGATGTTG	-0.0163661	0.3482	0.3534	0.3448	0.3476	0.274032	0	0.00808662	0.038188	0
ANAPC5_+_121791027	ANAPC5	chr12	121791020	121791059	+	CAAAATGTTGGCTGGGGATTGCTTTTGGAGGGCTTTGAAA	-0.00443353	0.3354	0.3406	0.332	0.3348	0.274032	0	0.00808662	0.010345	0
ANAPC5_+_121791028	ANAPC5	chr12	121791021	121791060	+	TCAAAATGTTGGCTGGGGATTGCTTTTGGAGGGCTTTGAA	-0.00742605	0.3352	0.3404	0.3318	0.3346	0.274032	0	0.00808662	0.0173276	0
ANAPC5_+_121791031	ANAPC5	chr12	121791024	121791063	+	GGTTCAAAATGTTGGCTGGGGATTGCTTTTGGAGGGCTTT	0.021175	0.3346	0.3398	0.3312	0.334	0.274032	0	0.00808662	-0.0494088	0
ANAPC5_+_121791042	ANAPC5	chr12	121791035	121791074	+	GTGAAAAATCAGGTTCAAAATGTTGGCTGGGGATTGCTTT	0.00702368	0.3324	0.3376	0.329	0.3318	0.274032	0	0.00808662	-0.0163887	0
ANAPC5_+_121791043	ANAPC5	chr12	121791036	121791075	+	TGTGAAAAATCAGGTTCAAAATGTTGGCTGGGGATTGCTT	-0.0357204	0.3322	0.3374	0.3288	0.3316	0.274032	0	0.00808662	0.0833483	0
ANAPC5_+_121791061	ANAPC5	chr12	121791054	121791093	+	GATGAACGGAAGGGGAATTGTGAAAAATCAGGTTCAAAAT	-0.00191971	0.3286	0.3338	0.3252	0.328	0.274032	0	0.00808662	0.00447935	0
ANAPC5_+_121791078	ANAPC5	chr12	121791071	121791110	+	GTCTTGGGAGAGGTACAGATGAACGGAAGGGGAATTGTGA	0.0157559	0.3252	0.3304	0.3218	0.3246	0.274032	0	0.00808662	-0.036764	0
ANAPC5_+_121791079	ANAPC5	chr12	121791072	121791111	+	TGTCTTGGGAGAGGTACAGATGAACGGAAGGGGAATTGTG	-0.0119032	0.325	0.3302	0.3216	0.3244	0.274032	0	0.00808662	0.0277743	0
ANAPC5_+_121791080	ANAPC5	chr12	121791073	121791112	+	GTGTCTTGGGAGAGGTACAGATGAACGGAAGGGGAATTGT	0.0108854	0.3248	0.33	0.3214	0.3242	0.274032	0	0.00808662	-0.0253995	0
ANAPC5_+_121791084	ANAPC5	chr12	121791077	121791116	+	CTAAGTGTCTTGGGAGAGGTACAGATGAACGGAAGGGGAA	0.0222907	0.324	0.3292	0.3206	0.3234	0.274032	0	0.00808662	-0.0520122	0
ANAPC5_+_121791097	ANAPC5	chr12	121791090	121791129	+	AGGGTATAGAGAACTAAGTGTCTTGGGAGAGGTACAGATG	0.0137514	0.3214	0.3266	0.318	0.3208	0.274032	0	0.00808662	-0.0320868	0
ANAPC5_+_121791102	ANAPC5	chr12	121791095	121791134	+	AATTCAGGGTATAGAGAACTAAGTGTCTTGGGAGAGGTAC	0.00544402	0.3204	0.3256	0.317	0.3198	0.274032	0	0.00808662	-0.0127028	0
ANAPC5_+_121791103	ANAPC5	chr12	121791096	121791135	+	TAATTCAGGGTATAGAGAACTAAGTGTCTTGGGAGAGGTA	-0.0279148	0.3202	0.3254	0.3168	0.3196	0.274032	0	0.00808662	0.0651351	0
ANAPC5_+_121791126	ANAPC5	chr12	121791119	121791158	+	TAGGGATACCAGATCATTAATAATAATTCAGGGTATAGAG	-0.0661028	0.3156	0.3208	0.3122	0.315	0.274032	0	0.00808662	0.154241	0
ANAPC5_+_121791153	ANAPC5	chr12	121791146	121791185	+	TTTTCTTTCAAGGGACATAAAGACTAATAGGGATACCAGA	-0.0321795	0.3102	0.3154	0.3068	0.3096	0.274032	0	0.00808662	0.0750862	0
ANAPC5_+_121791154	ANAPC5	chr12	121791147	121791186	+	TTTTTCTTTCAAGGGACATAAAGACTAATAGGGATACCAG	-0.00941164	0.31	0.3152	0.3066	0.3094	0.274032	0	0.00808662	0.0219607	0
ANAPC5_+_121791172	ANAPC5	chr12	121791165	121791204	+	AAGTTGAATGGTATGTGGTTTTTCTTTCAAGGGACATAAA	0.00763668	0.3064	0.3116	0.303	0.3058	0.274032	0	0.00808662	-0.0178191	0
ANAPC5_+_121791186	ANAPC5	chr12	121791179	121791218	+	CATGTGGATAGCCAAAGTTGAATGGTATGTGGTTTTTCTT	0.0175198	0.3036	0.3088	0.3002	0.303	0.274032	0	0.00808662	-0.0408798	0
ANAPC5_+_121791193	ANAPC5	chr12	121791186	121791225	+	GTGTGTGCATGTGGATAGCCAAAGTTGAATGGTATGTGGT	-0.0242373	0.3022	0.3074	0.2988	0.3016	0.274032	0	0.00808662	0.0565543	0
AP2M1_-_183891677	AP2M1	chr3	183891647	183891686	-	CCTTTCTTGCCCTTCCTTCCTCCCATGACAGGCGTAGTCC	-0.000225768	0.3084	0.2942	0.3084	0.2942	0.398135	0	0.0133639	0.00118094	0
AP2M1_-_183891694	AP2M1	chr3	183891664	183891703	-	TCCTCCCATGACAGGCGTAGTCCTGCCCAAGGAAGGCAGC	-0.0386777	0.3118	0.2976	0.3118	0.2976	0.398135	0	0.0133639	0.202314	0
AP2M1_-_183891698	AP2M1	chr3	183891668	183891707	-	CCCATGACAGGCGTAGTCCTGCCCAAGGAAGGCAGCAGTT	-0.0129187	0.3126	0.2984	0.3126	0.2984	0.398135	0	0.0133639	0.0675747	0
AP2M1_-_183891771	AP2M1	chr3	183891741	183891780	-	ATTTTCTTAAGACTCTGCAAGAACCAAGCAGGCCTTTCAT	-0.00939583	0.3272	0.313	0.3272	0.313	0.398135	0	0.0133639	0.0491474	0
AP2M1_-_183891787	AP2M1	chr3	183891757	183891796	-	GCAAGAACCAAGCAGGCCTTTCATGTGTGAGGGTTGGGTC	0.0118694	0.3304	0.3162	0.3304	0.3162	0.398135	0	0.0133639	-0.0620863	0
AP2M1_-_183891788	AP2M1	chr3	183891758	183891797	-	CAAGAACCAAGCAGGCCTTTCATGTGTGAGGGTTGGGTCT	0.0290068	0.3306	0.3164	0.3306	0.3164	0.398135	0	0.0133639	-0.151728	0
AP2M1_-_183891792	AP2M1	chr3	183891762	183891801	-	AACCAAGCAGGCCTTTCATGTGTGAGGGTTGGGTCTGTCT	-0.0141051	0.3314	0.3172	0.3314	0.3172	0.398135	0	0.0133639	0.0737805	0
AP2M1_-_183891839	AP2M1	chr3	183891809	183891848	-	TTGGATGTAAAGATTCTGTTTATCAAAGAGGGGATTTCAA	0.0370531	0.3408	0.3266	0.3408	0.3266	0.398135	0	0.0133639	-0.193816	0
AP2M1_-_183891916	AP2M1	chr3	183891886	183891925	-	TCTAAGCAACATATATGCCTGTCACTAGAAGGCATACACA	0.0447076	0.3562	0.342	0.3562	0.342	0.398135	0	0.0133639	-0.233855	0
AP2M1_-_183891934	AP2M1	chr3	183891904	183891943	-	CTGTCACTAGAAGGCATACACAGTCGCATAGGTATAGCTA	-0.00535474	0.3598	0.3456	0.3598	0.3456	0.398135	0	0.0133639	0.0280094	0
AP2M1_-_183891945	AP2M1	chr3	183891915	183891954	-	AGGCATACACAGTCGCATAGGTATAGCTAAGGAGAACATC	0.0178937	0.362	0.3478	0.362	0.3478	0.398135	0	0.0133639	-0.0935977	0
AP2M1_-_183891955	AP2M1	chr3	183891925	183891964	-	AGTCGCATAGGTATAGCTAAGGAGAACATCGGCTCGTTCA	-0.0271696	0.364	0.3498	0.364	0.3498	0.398135	0	0.0133639	0.142118	0
AP2M1_-_183891988	AP2M1	chr3	183891958	183891997	-	TCGTTCATGAAAAGCTGTAGCTGACCTCCGGGAAGAGTGT	0.0140033	0.3706	0.3564	0.3706	0.3564	0.398135	0	0.0133639	-0.0732481	0
AP2M1_-_183892006	AP2M1	chr3	183891976	183892015	-	AGCTGACCTCCGGGAAGAGTGTACAGTCATGGACTTATTT	0.0217119	0.3742	0.36	0.3742	0.36	0.398135	0	0.0133639	-0.11357	0
AP2M1_-_183892088	AP2M1	chr3	183892058	183892097	-	CCCGCTCCTCTCCTTGGGTCTTGATCCCTTGGAAAAAGCT	0.00639772	0.3906	0.3764	0.3906	0.3764	0.398135	0	0.0133639	-0.033465	0
AP2M1_-_183892105	AP2M1	chr3	183892075	183892114	-	GTCTTGATCCCTTGGAAAAAGCTCATGTCCGGAACAAATA	0.0380254	0.394	0.3798	0.394	0.3798	0.398135	0	0.0133639	-0.198902	0
AP2M1_-_183892266	AP2M1	chr3	183892236	183892275	-	TGGAGACAGAAAAGGCCTACAGCAATCCAAGGCTTAACAG	-0.0223181	0.4262	0.412	0.4262	0.412	0.398135	0	0.0133639	0.116741	0
AP2M1_-_183892292	AP2M1	chr3	183892262	183892301	-	CCAAGGCTTAACAGATGTGCTTCCACAAATGGCATTAATA	0.0494813	0.4314	0.4172	0.4314	0.4172	0.398135	0	0.0133639	-0.258825	0
AP2M1_-_183892328	AP2M1	chr3	183892298	183892337	-	AATATCCCAAAGCTCTCCAGAACACAAATAGGAACAGGAG	-0.0137708	0.4386	0.4244	0.4386	0.4244	0.398135	0	0.0133639	0.0720316	0
AP2M1_-_183892337	AP2M1	chr3	183892307	183892346	-	AAGCTCTCCAGAACACAAATAGGAACAGGAGGAAGTGCAG	-0.00965383	0.4404	0.4262	0.4404	0.4262	0.398135	0	0.0133639	0.0504969	0
AP2M1_-_183892433	AP2M1	chr3	183892403	183892442	-	AAAAATGAGGCGGGTGGAGCGGTGTATGCTGGAATGTGTA	0.0227038	0.4596	0.4454	0.4596	0.4454	0.398135	0	0.0133639	-0.118758	0
AP2M1_-_183892448	AP2M1	chr3	183892418	183892457	-	GGAGCGGTGTATGCTGGAATGTGTATTTCTGGTAGGGCCG	0.0046953	0.4626	0.4484	0.4626	0.4484	0.398135	0	0.0133639	-0.02456	0
AP2M1_-_183892453	AP2M1	chr3	183892423	183892462	-	GGTGTATGCTGGAATGTGTATTTCTGGTAGGGCCGACTAA	0.0119892	0.4636	0.4494	0.4636	0.4494	0.398135	0	0.0133639	-0.0627129	0
AP2M1_-_183892463	AP2M1	chr3	183892433	183892472	-	GGAATGTGTATTTCTGGTAGGGCCGACTAAGGCCACGCCT	0.00212821	0.4656	0.4514	0.4656	0.4514	0.398135	0	0.0133639	-0.0111321	0
AP2M1_-_183892485	AP2M1	chr3	183892455	183892494	-	CCGACTAAGGCCACGCCTACCCCTTCCTGAGGCGGGGGCG	0.00634838	0.47	0.4558	0.47	0.4558	0.398135	0	0.0133639	-0.0332069	0
AP2M1_-_183892490	AP2M1	chr3	183892460	183892499	-	TAAGGCCACGCCTACCCCTTCCTGAGGCGGGGGCGGTTTC	-0.0392286	0.471	0.4568	0.471	0.4568	0.398135	0	0.0133639	0.205196	0
AP2M1_-_183892491	AP2M1	chr3	183892461	183892500	-	AAGGCCACGCCTACCCCTTCCTGAGGCGGGGGCGGTTTCT	0.0137688	0.4712	0.457	0.4712	0.457	0.398135	0	0.0133639	-0.0720215	0
AP2M1_-_183892505	AP2M1	chr3	183892475	183892514	-	CCCTTCCTGAGGCGGGGGCGGTTTCTCGAAGGCAGTCGGT	-0.0129946	0.474	0.4598	0.474	0.4598	0.398135	0	0.0133639	0.0679717	0
AP2M1_-_183892512	AP2M1	chr3	183892482	183892521	-	TGAGGCGGGGGCGGTTTCTCGAAGGCAGTCGGTAGTTGTA	0.0257609	0.4754	0.4612	0.4754	0.4612	0.398135	0	0.0133639	-0.134749	0
AP2M1_-_183892559	AP2M1	chr3	183892529	183892568	-	TAAACCTAGAGCGCTTCAAATTGCAAGCAAGGAGGCCGCG	-0.149929	0.4848	0.4706	0.4848	0.4706	0.398135	0	0.0133639	0.784246	1
AP2M1_-_183892562	AP2M1	chr3	183892532	183892571	-	ACCTAGAGCGCTTCAAATTGCAAGCAAGGAGGCCGCGAGG	-0.0262968	0.4854	0.4712	0.4854	0.4712	0.398135	0	0.0133639	0.137552	0
AP2M1_-_183892570	AP2M1	chr3	183892540	183892579	-	CGCTTCAAATTGCAAGCAAGGAGGCCGCGAGGCCTGACGG	0.0254799	0.487	0.4728	0.487	0.4728	0.398135	0	0.0133639	-0.133279	0
AP2M1_-_183892578	AP2M1	chr3	183892548	183892587	-	ATTGCAAGCAAGGAGGCCGCGAGGCCTGACGGGATTTGTA	0.00624498	0.4886	0.4744	0.4886	0.4744	0.398135	0	0.0133639	-0.032666	0
AP2M1_-_183892579	AP2M1	chr3	183892549	183892588	-	TTGCAAGCAAGGAGGCCGCGAGGCCTGACGGGATTTGTAG	0.0382099	0.4888	0.4746	0.4888	0.4746	0.398135	0	0.0133639	-0.199867	0
AP2M1_-_183892604	AP2M1	chr3	183892574	183892613	-	TGACGGGATTTGTAGTCGGCGCTAGACGCCGGCGCGCACG	0.00625216	0.4938	0.4796	0.4938	0.4796	0.398135	0	0.0133639	-0.0327036	0
AP2M1_-_183892623	AP2M1	chr3	183892593	183892632	-	CGCTAGACGCCGGCGCGCACGCGCAGCCGGGGCCGGGGCG	0.040339	0.4976	0.4834	0.4976	0.4834	0.398135	0.095	0.0133639	-0.211004	0
AP2M1_-_183892629	AP2M1	chr3	183892599	183892638	-	ACGCCGGCGCGCACGCGCAGCCGGGGCCGGGGCGGGGCGG	0.0112033	0.4988	0.4846	0.4988	0.4846	0.398135	0.0633333	0.0133639	-0.0586018	0
AP2M1_-_183892660	AP2M1	chr3	183892630	183892669	-	GCGGGGCGGCGGCACTGCGGTGAAAGCCGAGGCAGCGGGC	-0.0222841	0.505	0.4908	0.505	0.4908	0.398135	0	0.0133639	0.116563	0
AP2M1_-_183892666	AP2M1	chr3	183892636	183892675	-	CGGCGGCACTGCGGTGAAAGCCGAGGCAGCGGGCAGACGA	-0.0245006	0.5062	0.492	0.5062	0.492	0.398135	0	0.0133639	0.128157	0
AP2M1_-_183892667	AP2M1	chr3	183892637	183892676	-	GGCGGCACTGCGGTGAAAGCCGAGGCAGCGGGCAGACGAG	0.0247124	0.5064	0.4922	0.5064	0.4922	0.398135	0	0.0133639	-0.129265	0
AP2M1_-_183892679	AP2M1	chr3	183892649	183892688	-	GTGAAAGCCGAGGCAGCGGGCAGACGAGCAGGGGGCGGGC	-0.0178996	0.5088	0.4946	0.5088	0.4946	0.398135	0	0.0133639	0.0936284	0
AP2M1_-_183892680	AP2M1	chr3	183892650	183892689	-	TGAAAGCCGAGGCAGCGGGCAGACGAGCAGGGGGCGGGCG	-0.0122862	0.509	0.4948	0.509	0.4948	0.398135	0	0.0133639	0.0642661	0
AP2M1_-_183892682	AP2M1	chr3	183892652	183892691	-	AAAGCCGAGGCAGCGGGCAGACGAGCAGGGGGCGGGCGGA	-0.0216897	0.5094	0.4952	0.5094	0.4952	0.398135	0	0.0133639	0.113454	0
AP2M1_-_183892685	AP2M1	chr3	183892655	183892694	-	GCCGAGGCAGCGGGCAGACGAGCAGGGGGCGGGCGGACAT	-0.0405776	0.51	0.4958	0.51	0.4958	0.398135	0	0.0133639	0.212252	0
AP2M1_-_183892686	AP2M1	chr3	183892656	183892695	-	CCGAGGCAGCGGGCAGACGAGCAGGGGGCGGGCGGACATC	-0.0825817	0.5102	0.496	0.5102	0.496	0.398135	0	0.0133639	0.431966	0
AP2M1_-_183892698	AP2M1	chr3	183892668	183892707	-	GCAGACGAGCAGGGGGCGGGCGGACATCTTGGGATCCGGA	0.00591054	0.5126	0.4984	0.5126	0.4984	0.398135	0	0.0133639	-0.0309166	0
AP2M1_-_183892699	AP2M1	chr3	183892669	183892708	-	CAGACGAGCAGGGGGCGGGCGGACATCTTGGGATCCGGAG	0.0207813	0.5128	0.4986	0.5128	0.4986	0.398135	0	0.0133639	-0.108702	0
AP2M1_-_183892705	AP2M1	chr3	183892675	183892714	-	AGCAGGGGGCGGGCGGACATCTTGGGATCCGGAGAGTGGC	0.0316449	0.514	0.4998	0.514	0.4998	0.398135	0	0.0133639	-0.165527	0
AP2M1_-_183892712	AP2M1	chr3	183892682	183892721	-	GGCGGGCGGACATCTTGGGATCCGGAGAGTGGCCGGGCCG	-0.0391911	0.5154	0.5012	0.5154	0.5012	0.398135	0	0.0133639	0.205	0
AP2M1_-_183892717	AP2M1	chr3	183892687	183892726	-	GCGGACATCTTGGGATCCGGAGAGTGGCCGGGCCGGCAGA	0.0167432	0.5164	0.5022	0.5164	0.5022	0.398135	0	0.0133639	-0.0875797	0
AP2M1_-_183892730	AP2M1	chr3	183892700	183892739	-	GATCCGGAGAGTGGCCGGGCCGGCAGAGCAGGGGGCCGAG	-0.00857366	0.519	0.5048	0.519	0.5048	0.398135	0	0.0133639	0.0448468	0
AP2M1_-_183892731	AP2M1	chr3	183892701	183892740	-	ATCCGGAGAGTGGCCGGGCCGGCAGAGCAGGGGGCCGAGG	-0.14801	0.5192	0.505	0.5192	0.505	0.398135	0	0.0133639	0.774205	1
AP2M1_-_183892732	AP2M1	chr3	183892702	183892741	-	TCCGGAGAGTGGCCGGGCCGGCAGAGCAGGGGGCCGAGGA	-0.12477	0.5194	0.5052	0.5194	0.5052	0.398135	0	0.0133639	0.652641	1
AP2M1_-_183892733	AP2M1	chr3	183892703	183892742	-	CCGGAGAGTGGCCGGGCCGGCAGAGCAGGGGGCCGAGGAC	-0.0271637	0.5196	0.5054	0.5196	0.5054	0.398135	0	0.0133639	0.142087	0
AP2M1_-_183892739	AP2M1	chr3	183892709	183892748	-	AGTGGCCGGGCCGGCAGAGCAGGGGGCCGAGGACACCAGG	-0.0166775	0.5208	0.5066	0.5208	0.5066	0.398135	0	0.0133639	0.0872363	0
AP2M1_-_183892757	AP2M1	chr3	183892727	183892766	-	GCAGGGGGCCGAGGACACCAGGTGAGCCGGGGATCTGGCC	-0.0308243	0.5244	0.5102	0.5244	0.5102	0.398135	0.05	0.0133639	0.161235	0
AP2M1_-_183892763	AP2M1	chr3	183892733	183892772	-	GGCCGAGGACACCAGGTGAGCCGGGGATCTGGCCTTATGG	0.0162065	0.5256	0.5114	0.5256	0.5114	0.398135	0.05	0.0133639	-0.0847722	0
AP2M1_-_183892771	AP2M1	chr3	183892741	183892780	-	ACACCAGGTGAGCCGGGGATCTGGCCTTATGGCGTGGAGG	-0.0136373	0.5272	0.513	0.5272	0.513	0.398135	0.025	0.0133639	0.0713338	0
AP2M1_-_183892776	AP2M1	chr3	183892746	183892785	-	AGGTGAGCCGGGGATCTGGCCTTATGGCGTGGAGGAGGAC	-0.00671135	0.5282	0.514	0.5282	0.514	0.398135	0.0166667	0.0133639	0.0351055	0
AP2M1_-_183892779	AP2M1	chr3	183892749	183892788	-	TGAGCCGGGGATCTGGCCTTATGGCGTGGAGGAGGACGCT	-0.022117	0.5288	0.5146	0.5288	0.5146	0.398135	0.0166667	0.0133639	0.115689	0
AP2M1_-_183892791	AP2M1	chr3	183892761	183892800	-	CTGGCCTTATGGCGTGGAGGAGGACGCTGCGGGTCGTCTG	-0.0421038	0.5312	0.517	0.5312	0.517	0.398135	0	0.0133639	0.220235	0
AP2M1_-_183892792	AP2M1	chr3	183892762	183892801	-	TGGCCTTATGGCGTGGAGGAGGACGCTGCGGGTCGTCTGC	0.00333468	0.5314	0.5172	0.5314	0.5172	0.398135	0	0.0133639	-0.017443	0
AP2M1_-_183892838	AP2M1	chr3	183892808	183892847	-	GCGCAGCTTTGTCCTGCCCTGCACTGAGCTGGCGGAAAGC	0.010817	0.5406	0.5264	0.5406	0.5264	0.398135	0	0.0133639	-0.0565814	0
AP2M1_-_183892859	AP2M1	chr3	183892829	183892868	-	CACTGAGCTGGCGGAAAGCTGCCCACACCCGGGAGTGGCT	0.00479374	0.5448	0.5306	0.5448	0.5306	0.398135	0	0.0133639	-0.025075	0
AP2M1_-_183892860	AP2M1	chr3	183892830	183892869	-	ACTGAGCTGGCGGAAAGCTGCCCACACCCGGGAGTGGCTT	-0.0277061	0.545	0.5308	0.545	0.5308	0.398135	0	0.0133639	0.144924	0
AP2M1_-_183892865	AP2M1	chr3	183892835	183892874	-	GCTGGCGGAAAGCTGCCCACACCCGGGAGTGGCTTCAGCC	-0.057078	0.546	0.5318	0.546	0.5318	0.398135	0	0.0133639	0.298562	0
AP2M1_-_183892878	AP2M1	chr3	183892848	183892887	-	TGCCCACACCCGGGAGTGGCTTCAGCCTTCGGACCCGGGA	0.00306964	0.5486	0.5344	0.5486	0.5344	0.398135	0	0.0133639	-0.0160566	0
AP2M1_-_183892884	AP2M1	chr3	183892854	183892893	-	CACCCGGGAGTGGCTTCAGCCTTCGGACCCGGGAGCTAGC	0.00260706	0.5498	0.5356	0.5498	0.5356	0.398135	0	0.0133639	-0.0136369	0
AP2M1_-_183892885	AP2M1	chr3	183892855	183892894	-	ACCCGGGAGTGGCTTCAGCCTTCGGACCCGGGAGCTAGCT	-0.00636243	0.55	0.5358	0.55	0.5358	0.398135	0	0.0133639	0.0332804	0
AP2M1_-_183892901	AP2M1	chr3	183892871	183892910	-	AGCCTTCGGACCCGGGAGCTAGCTGACGGTGGGGCGGGGG	0.00136131	0.5532	0.539	0.5532	0.539	0.398135	0	0.0133639	-0.00712067	0
AP2M1_-_183892902	AP2M1	chr3	183892872	183892911	-	GCCTTCGGACCCGGGAGCTAGCTGACGGTGGGGCGGGGGC	3.76e-05	0.5534	0.5392	0.5534	0.5392	0.398135	0	0.0133639	-0.000196677	0
AP2M1_-_183892903	AP2M1	chr3	183892873	183892912	-	CCTTCGGACCCGGGAGCTAGCTGACGGTGGGGCGGGGGCG	-0.00914501	0.5536	0.5394	0.5536	0.5394	0.398135	0	0.0133639	0.0478354	0
AP2M1_-_183892906	AP2M1	chr3	183892876	183892915	-	TCGGACCCGGGAGCTAGCTGACGGTGGGGCGGGGGCGCCC	-0.039985	0.5542	0.54	0.5542	0.54	0.398135	0.67	0.0133639	0.209152	0
AP2M1_-_183892907	AP2M1	chr3	183892877	183892916	-	CGGACCCGGGAGCTAGCTGACGGTGGGGCGGGGGCGCCCG	0.0144129	0.5544	0.5402	0.5544	0.5402	0.398135	0.67	0.0133639	-0.0753908	0
AP2M1_-_183892908	AP2M1	chr3	183892878	183892917	-	GGACCCGGGAGCTAGCTGACGGTGGGGCGGGGGCGCCCGG	0.00470279	0.5546	0.5404	0.5546	0.5404	0.398135	0.67	0.0133639	-0.0245992	0
AP2M1_-_183892909	AP2M1	chr3	183892879	183892918	-	GACCCGGGAGCTAGCTGACGGTGGGGCGGGGGCGCCCGGG	-0.0262217	0.5548	0.5406	0.5548	0.5406	0.398135	0.67	0.0133639	0.13716	0
AP2M1_-_183892930	AP2M1	chr3	183892900	183892939	-	TGGGGCGGGGGCGCCCGGGGCGCGATTGCAGGGCTGGCGG	0.00536813	0.559	0.5448	0.559	0.5448	0.398135	0.1675	0.0133639	-0.0280794	0
AP2M1_-_183892931	AP2M1	chr3	183892901	183892940	-	GGGGCGGGGGCGCCCGGGGCGCGATTGCAGGGCTGGCGGG	-0.0618938	0.5592	0.545	0.5592	0.545	0.398135	0.1675	0.0133639	0.323752	0
AP2M1_-_183892935	AP2M1	chr3	183892905	183892944	-	CGGGGGCGCCCGGGGCGCGATTGCAGGGCTGGCGGGGAGC	-0.013059	0.56	0.5458	0.56	0.5458	0.398135	0.134	0.0133639	0.0683087	0
AP2M1_-_183892968	AP2M1	chr3	183892938	183892977	-	GGGGAGCGGTGCCCTCCACCTGACCCGCCTGGCGCCTCCC	-0.00231856	0.5666	0.5524	0.5666	0.5524	0.398135	0	0.0133639	0.0121278	0
AP2M1_-_183892985	AP2M1	chr3	183892955	183892994	-	ACCTGACCCGCCTGGCGCCTCCCATGAGAGGGATACCGCT	-0.00545466	0.57	0.5558	0.57	0.5558	0.398135	0	0.0133639	0.0285321	0
AP2M1_-_183892996	AP2M1	chr3	183892966	183893005	-	CTGGCGCCTCCCATGAGAGGGATACCGCTTGGAATCCTCC	-0.000822802	0.5722	0.558	0.5722	0.558	0.398135	0	0.0133639	0.00430389	0
AP2M1_-_183893093	AP2M1	chr3	183893063	183893102	-	TCCGCGCAAGGACAATTTCCCCGTCTCGTAGGACAGTGAC	0.0149212	0.5916	0.5774	0.5916	0.5774	0.398135	0	0.0133639	-0.0780491	0
AP2M1_-_183893135	AP2M1	chr3	183893105	183893144	-	CCCTTTGTGCCGCCGCCTTGCACCGTGACAGGTCTCACGC	-0.018574	0.6	0.5858	0.6	0.5858	0.398135	0	0.0133639	0.0971563	0
AP2M1_-_183893150	AP2M1	chr3	183893120	183893159	-	CCTTGCACCGTGACAGGTCTCACGCCATGCGGCACCCCCT	0.0410259	0.603	0.5888	0.603	0.5888	0.398135	0	0.0133639	-0.214597	0
AP2M1_-_183893184	AP2M1	chr3	183893154	183893193	-	CCCCCTCCTCTTAGTTCAGTGGCACCCCGCGGCTCTTCTT	0.00989837	0.6098	0.5956	0.6098	0.5956	0.398135	0	0.0133639	-0.0517761	0
AP2M1_-_183893226	AP2M1	chr3	183893196	183893235	-	TTAGACCTGTGACAGCCCCCGCACCCCCATGGCACCATCT	-0.0727123	0.6182	0.604	0.6182	0.604	0.398135	0	0.0133639	0.380341	0
AP2M1_-_183893258	AP2M1	chr3	183893228	183893267	-	CACCATCTTTTCCCACAATGTCCTCCCCAAGGCGAAAAGC	-0.0357516	0.6246	0.6104	0.6246	0.6104	0.398135	0	0.0133639	0.187008	0
AP2M1_-_183893307	AP2M1	chr3	183893277	183893316	-	TCTCATTACTCTGCACCTGAACCCCAAGCAGGCTCTGTCT	0.00541101	0.6344	0.6202	0.6344	0.6202	0.398135	0	0.0133639	-0.0283037	0
AP2M1_-_183893354	AP2M1	chr3	183893324	183893363	-	TTTCCCTTATTCACCACTGTCAGTTCCCCCGGCCGGTTTT	-0.0228187	0.6438	0.6296	0.6438	0.6296	0.398135	0	0.0133639	0.119359	0
AP2M1_-_183893358	AP2M1	chr3	183893328	183893367	-	CCTTATTCACCACTGTCAGTTCCCCCGGCCGGTTTTTCCT	-0.0401312	0.6446	0.6304	0.6446	0.6304	0.398135	0	0.0133639	0.209917	0
AP2M1_-_183893395	AP2M1	chr3	183893365	183893404	-	CCTTCTTAAAGCCTTGACCTTTTCCATACTGGAAACCCTT	0.00511079	0.652	0.6378	0.652	0.6378	0.398135	0	0.0133639	-0.0267333	0
AP2M1_-_183893444	AP2M1	chr3	183893414	183893453	-	TTCACTCCACCAGCCCAGTTTGCTGCTGTGGGCTCACCTG	0.0164868	0.6618	0.6476	0.6618	0.6476	0.398135	0	0.0133639	-0.0862385	0
AP2M1_-_183893466	AP2M1	chr3	183893436	183893475	-	CTGCTGTGGGCTCACCTGAGGACGCTGCCTGGCTTTCACT	0.0138945	0.6662	0.652	0.6662	0.652	0.398135	0	0.0133639	-0.0726789	0
AP2M1_-_183893479	AP2M1	chr3	183893449	183893488	-	ACCTGAGGACGCTGCCTGGCTTTCACTGAAGGTCTTTCCC	-0.00856691	0.6688	0.6546	0.6688	0.6546	0.398135	0	0.0133639	0.0448115	0
AP2M1_-_183893517	AP2M1	chr3	183893487	183893526	-	CCCTTAACTAAATGTTCCATTCTTGCCCAAGGCCCCCCTC	-0.0342032	0.6764	0.6622	0.6764	0.6622	0.398135	0	0.0133639	0.178909	0
AP2M1_-_183893528	AP2M1	chr3	183893498	183893537	-	ATGTTCCATTCTTGCCCAAGGCCCCCCTCTGGTTCTCGGG	-0.0138621	0.6786	0.6644	0.6786	0.6644	0.398135	0	0.0133639	0.0725097	0
AP2M1_-_183893535	AP2M1	chr3	183893505	183893544	-	ATTCTTGCCCAAGGCCCCCCTCTGGTTCTCGGGTGCCCTT	-0.0299951	0.68	0.6658	0.68	0.6658	0.398135	0	0.0133639	0.156898	0
AP2M1_-_183893569	AP2M1	chr3	183893539	183893578	-	GCCCTTCGCTACCTACCACTCGATACCTGTGGACTTGGTG	0.00990553	0.6868	0.6726	0.6868	0.6726	0.398135	0	0.0133639	-0.0518135	0
AP2M1_-_183893575	AP2M1	chr3	183893545	183893584	-	CGCTACCTACCACTCGATACCTGTGGACTTGGTGCTTTGC	0.00102976	0.688	0.6738	0.688	0.6738	0.398135	0	0.0133639	-0.00538645	0
AP2M1_-_183893589	AP2M1	chr3	183893559	183893598	-	CGATACCTGTGGACTTGGTGCTTTGCCCCAGGCTCTACCT	0.037374	0.6908	0.6766	0.6908	0.6766	0.398135	0	0.0133639	-0.195495	0
AP2M1_-_183893637	AP2M1	chr3	183893607	183893646	-	CATCTCCTCTCCCAGCCTGTTTGGGACTGAGGGATGGGAT	-0.0133436	0.7004	0.6862	0.7004	0.6862	0.398135	0	0.0133639	0.0697972	0
AP2M1_-_183893638	AP2M1	chr3	183893608	183893647	-	ATCTCCTCTCCCAGCCTGTTTGGGACTGAGGGATGGGATG	0.0109536	0.7006	0.6864	0.7006	0.6864	0.398135	0	0.0133639	-0.0572958	0
AP2M1_-_183893643	AP2M1	chr3	183893613	183893652	-	CTCTCCCAGCCTGTTTGGGACTGAGGGATGGGATGAGTCC	0.0103745	0.7016	0.6874	0.7016	0.6874	0.398135	0	0.0133639	-0.0542663	0
AP2M1_-_183893681	AP2M1	chr3	183893651	183893690	-	CCACCACCTTGAGAGACCGCTCACCCCTCTGGAAGACCTT	-0.058148	0.7092	0.695	0.7092	0.695	0.398135	0	0.0133639	0.304159	0
AP2M1_-_183893701	AP2M1	chr3	183893671	183893710	-	TCACCCCTCTGGAAGACCTTGACAGCCACAGGAAAAGGCT	0.0252637	0.7132	0.699	0.7132	0.699	0.398135	0	0.0133639	-0.132148	0
AP2M1_+_183891636	AP2M1	chr3	183891629	183891668	+	GAGGAAGGAAGGGCAAGAAAGGACAGATCTGGTTGCAAAT	0.0191022	0.3002	0.286	0.3002	0.286	0.398135	0	0.0133639	-0.0999192	0
AP2M1_+_183891664	AP2M1	chr3	183891657	183891696	+	TCCTTGGGCAGGACTACGCCTGTCATGGGAGGAAGGAAGG	-0.0208926	0.3058	0.2916	0.3058	0.2916	0.398135	0	0.0133639	0.109284	0
AP2M1_+_183891667	AP2M1	chr3	183891660	183891699	+	CCTTCCTTGGGCAGGACTACGCCTGTCATGGGAGGAAGGA	0.00768838	0.3064	0.2922	0.3064	0.2922	0.398135	0	0.0133639	-0.0402161	0
AP2M1_+_183891668	AP2M1	chr3	183891661	183891700	+	GCCTTCCTTGGGCAGGACTACGCCTGTCATGGGAGGAAGG	-0.00247863	0.3066	0.2924	0.3066	0.2924	0.398135	0	0.0133639	0.0129651	0
AP2M1_+_183891772	AP2M1	chr3	183891765	183891804	+	AGGAGACAGACCCAACCCTCACACATGAAAGGCCTGCTTG	-0.0651571	0.3274	0.3132	0.3274	0.3132	0.398135	0	0.0133639	0.340822	0
AP2M1_+_183891801	AP2M1	chr3	183891794	183891833	+	TGATAAACAGAATCTTTACATCCAAGCTGAGGAGACAGAC	-0.0380111	0.3332	0.319	0.3332	0.319	0.398135	0	0.0133639	0.198827	0
AP2M1_+_183891850	AP2M1	chr3	183891843	183891882	+	CGTTCGAAGAGTTGAATTTAGTTTGACATGGGATTTGAAA	0.0137945	0.343	0.3288	0.343	0.3288	0.398135	0	0.0133639	-0.0721556	0
AP2M1_+_183891902	AP2M1	chr3	183891895	183891934	+	CTATGCGACTGTGTATGCCTTCTAGTGACAGGCATATATG	-0.0257993	0.3534	0.3392	0.3534	0.3392	0.398135	0	0.0133639	0.13495	0
AP2M1_+_183891981	AP2M1	chr3	183891974	183892013	+	ATAAGTCCATGACTGTACACTCTTCCCGGAGGTCAGCTAC	-0.00705036	0.3692	0.355	0.3692	0.355	0.398135	0	0.0133639	0.0368788	0
AP2M1_+_183892035	AP2M1	chr3	183892028	183892067	+	GAGGAGCGGGGAGGAAGGAGGCGACTACTTGGAAGAAACT	0.00755344	0.38	0.3658	0.38	0.3658	0.398135	0	0.0133639	-0.0395103	0
AP2M1_+_183892053	AP2M1	chr3	183892046	183892085	+	GGGATCAAGACCCAAGGAGAGGAGCGGGGAGGAAGGAGGC	-0.229596	0.3836	0.3694	0.3836	0.3694	0.398135	0	0.0133639	1.20096	1
AP2M1_+_183892056	AP2M1	chr3	183892049	183892088	+	CAAGGGATCAAGACCCAAGGAGAGGAGCGGGGAGGAAGGA	-0.084371	0.3842	0.37	0.3842	0.37	0.398135	0	0.0133639	0.441325	0
AP2M1_+_183892063	AP2M1	chr3	183892056	183892095	+	CTTTTTCCAAGGGATCAAGACCCAAGGAGAGGAGCGGGGA	-0.0202821	0.3856	0.3714	0.3856	0.3714	0.398135	0	0.0133639	0.106091	0
AP2M1_+_183892068	AP2M1	chr3	183892061	183892100	+	ATGAGCTTTTTCCAAGGGATCAAGACCCAAGGAGAGGAGC	-0.0171625	0.3866	0.3724	0.3866	0.3724	0.398135	0	0.0133639	0.0897732	0
AP2M1_+_183892082	AP2M1	chr3	183892075	183892114	+	TATTTGTTCCGGACATGAGCTTTTTCCAAGGGATCAAGAC	-0.0394704	0.3894	0.3752	0.3894	0.3752	0.398135	0	0.0133639	0.20646	0
AP2M1_+_183892083	AP2M1	chr3	183892076	183892115	+	ATATTTGTTCCGGACATGAGCTTTTTCCAAGGGATCAAGA	0.0212275	0.3896	0.3754	0.3896	0.3754	0.398135	0	0.0133639	-0.111036	0
AP2M1_+_183892184	AP2M1	chr3	183892177	183892216	+	CCTCACTTTACACACAAATAAATACAACTGGGCAGTAGAA	-0.0274013	0.4098	0.3956	0.4098	0.3956	0.398135	0	0.0133639	0.14333	0
AP2M1_+_183892250	AP2M1	chr3	183892243	183892282	+	AGCACATCTGTTAAGCCTTGGATTGCTGTAGGCCTTTTCT	0.0054475	0.423	0.4088	0.423	0.4088	0.398135	0	0.0133639	-0.0284946	0
AP2M1_+_183892261	AP2M1	chr3	183892254	183892293	+	CCATTTGTGGAAGCACATCTGTTAAGCCTTGGATTGCTGT	0.01573	0.4252	0.411	0.4252	0.411	0.398135	0	0.0133639	-0.0822798	0
AP2M1_+_183892283	AP2M1	chr3	183892276	183892315	+	GGAGAGCTTTGGGATATTAATGCCATTTGTGGAAGCACAT	-0.034529	0.4296	0.4154	0.4296	0.4154	0.398135	0	0.0133639	0.180613	0
AP2M1_+_183892357	AP2M1	chr3	183892350	183892389	+	TTTTTTTTTTTTTTTTCACTGAGCGCTCTGGGAATTGTAG	0.0231689	0.4444	0.4302	0.4444	0.4302	0.398135	0	0.0133639	-0.121191	0
AP2M1_+_183892358	AP2M1	chr3	183892351	183892390	+	TTTTTTTTTTTTTTTTTCACTGAGCGCTCTGGGAATTGTA	0.0606655	0.4446	0.4304	0.4446	0.4304	0.398135	0	0.0133639	-0.317327	0
AP2M1_+_183892454	AP2M1	chr3	183892447	183892486	+	CCTCAGGAAGGGGTAGGCGTGGCCTTAGTCGGCCCTACCA	0.0104856	0.4638	0.4496	0.4638	0.4496	0.398135	0	0.0133639	-0.0548476	0
AP2M1_+_183892464	AP2M1	chr3	183892457	183892496	+	ACCGCCCCCGCCTCAGGAAGGGGTAGGCGTGGCCTTAGTC	0.0110078	0.4658	0.4516	0.4658	0.4516	0.398135	0	0.0133639	-0.0575792	0
AP2M1_+_183892473	AP2M1	chr3	183892466	183892505	+	CTTCGAGAAACCGCCCCCGCCTCAGGAAGGGGTAGGCGTG	0.00230131	0.4676	0.4534	0.4676	0.4534	0.398135	0	0.0133639	-0.0120376	0
AP2M1_+_183892474	AP2M1	chr3	183892467	183892506	+	CCTTCGAGAAACCGCCCCCGCCTCAGGAAGGGGTAGGCGT	0.00112644	0.4678	0.4536	0.4678	0.4536	0.398135	0	0.0133639	-0.00589214	0
AP2M1_+_183892475	AP2M1	chr3	183892468	183892507	+	GCCTTCGAGAAACCGCCCCCGCCTCAGGAAGGGGTAGGCG	0.000628206	0.468	0.4538	0.468	0.4538	0.398135	0	0.0133639	-0.003286	0
AP2M1_+_183892479	AP2M1	chr3	183892472	183892511	+	GACTGCCTTCGAGAAACCGCCCCCGCCTCAGGAAGGGGTA	-0.11168	0.4688	0.4546	0.4688	0.4546	0.398135	0	0.0133639	0.584171	1
AP2M1_+_183892532	AP2M1	chr3	183892525	183892564	+	GCCTCCTTGCTTGCAATTTGAAGCGCTCTAGGTTTAGCAA	-0.0235508	0.4794	0.4652	0.4794	0.4652	0.398135	0	0.0133639	0.123189	0
AP2M1_+_183892571	AP2M1	chr3	183892564	183892603	+	GGCGTCTAGCGCCGACTACAAATCCCGTCAGGCCTCGCGG	0.0330502	0.4872	0.473	0.4872	0.473	0.398135	0	0.0133639	-0.172878	0
AP2M1_+_183892655	AP2M1	chr3	183892648	183892687	+	CCCGCCCCCTGCTCGTCTGCCCGCTGCCTCGGCTTTCACC	0.00335286	0.504	0.4898	0.504	0.4898	0.398135	0	0.0133639	-0.017538	0
AP2M1_+_183892702	AP2M1	chr3	183892695	183892734	+	CCCCCTGCTCTGCCGGCCCGGCCACTCTCCGGATCCCAAG	-0.0116602	0.5134	0.4992	0.5134	0.4992	0.398135	0	0.0133639	0.0609916	0
AP2M1_+_183892764	AP2M1	chr3	183892757	183892796	+	CGACCCGCAGCGTCCTCCTCCACGCCATAAGGCCAGATCC	-0.0183995	0.5258	0.5116	0.5258	0.5116	0.398135	0	0.0133639	0.0962436	0
AP2M1_+_183892800	AP2M1	chr3	183892793	183892832	+	AGTGCAGGGCAGGACAAAGCTGCGCGGCGAGGCAGACGAC	-0.00273635	0.533	0.5188	0.533	0.5188	0.398135	0	0.0133639	0.0143132	0
AP2M1_+_183892823	AP2M1	chr3	183892816	183892855	+	TGTGGGCAGCTTTCCGCCAGCTCAGTGCAGGGCAGGACAA	-0.0345928	0.5376	0.5234	0.5376	0.5234	0.398135	0	0.0133639	0.180947	0
AP2M1_+_183892849	AP2M1	chr3	183892842	183892881	+	GTCCGAAGGCTGAAGCCACTCCCGGGTGTGGGCAGCTTTC	-0.00706884	0.5428	0.5286	0.5428	0.5286	0.398135	0	0.0133639	0.0369755	0
AP2M1_+_183892850	AP2M1	chr3	183892843	183892882	+	GGTCCGAAGGCTGAAGCCACTCCCGGGTGTGGGCAGCTTT	-0.0650918	0.543	0.5288	0.543	0.5288	0.398135	0	0.0133639	0.34048	0
AP2M1_+_183892856	AP2M1	chr3	183892849	183892888	+	CTCCCGGGTCCGAAGGCTGAAGCCACTCCCGGGTGTGGGC	-0.0141667	0.5442	0.53	0.5442	0.53	0.398135	0	0.0133639	0.0741029	0
AP2M1_+_183892872	AP2M1	chr3	183892865	183892904	+	CCCCACCGTCAGCTAGCTCCCGGGTCCGAAGGCTGAAGCC	0.0223306	0.5474	0.5332	0.5474	0.5332	0.398135	0	0.0133639	-0.116806	0
AP2M1_+_183892880	AP2M1	chr3	183892873	183892912	+	CGCCCCCGCCCCACCGTCAGCTAGCTCCCGGGTCCGAAGG	0.0508475	0.549	0.5348	0.549	0.5348	0.398135	0	0.0133639	-0.265971	0
AP2M1_+_183892881	AP2M1	chr3	183892874	183892913	+	GCGCCCCCGCCCCACCGTCAGCTAGCTCCCGGGTCCGAAG	0.0272269	0.5492	0.535	0.5492	0.535	0.398135	0	0.0133639	-0.142417	0
AP2M1_+_183892912	AP2M1	chr3	183892905	183892944	+	GCTCCCCGCCAGCCCTGCAATCGCGCCCCGGGCGCCCCCG	-0.010076	0.5554	0.5412	0.5554	0.5412	0.398135	0.134	0.0133639	0.0527051	0
AP2M1_+_183892913	AP2M1	chr3	183892906	183892945	+	CGCTCCCCGCCAGCCCTGCAATCGCGCCCCGGGCGCCCCC	-0.0107817	0.5556	0.5414	0.5556	0.5414	0.398135	0.134	0.0133639	0.0563965	0
AP2M1_+_183892952	AP2M1	chr3	183892945	183892984	+	CTCTCATGGGAGGCGCCAGGCGGGTCAGGTGGAGGGCACC	-0.012694	0.5634	0.5492	0.5634	0.5492	0.398135	0	0.0133639	0.0663996	0
AP2M1_+_183892955	AP2M1	chr3	183892948	183892987	+	TCCCTCTCATGGGAGGCGCCAGGCGGGTCAGGTGGAGGGC	-0.0150387	0.564	0.5498	0.564	0.5498	0.398135	0	0.0133639	0.0786639	0
AP2M1_+_183892960	AP2M1	chr3	183892953	183892992	+	CGGTATCCCTCTCATGGGAGGCGCCAGGCGGGTCAGGTGG	-0.190041	0.565	0.5508	0.565	0.5508	0.398135	0	0.0133639	0.994062	1
AP2M1_+_183892961	AP2M1	chr3	183892954	183892993	+	GCGGTATCCCTCTCATGGGAGGCGCCAGGCGGGTCAGGTG	-0.0176628	0.5652	0.551	0.5652	0.551	0.398135	0	0.0133639	0.0923898	0
AP2M1_+_183892964	AP2M1	chr3	183892957	183892996	+	CAAGCGGTATCCCTCTCATGGGAGGCGCCAGGCGGGTCAG	0.00357493	0.5658	0.5516	0.5658	0.5516	0.398135	0	0.0133639	-0.0186996	0
AP2M1_+_183892971	AP2M1	chr3	183892964	183893003	+	AGGATTCCAAGCGGTATCCCTCTCATGGGAGGCGCCAGGC	0.00507408	0.5672	0.553	0.5672	0.553	0.398135	0	0.0133639	-0.0265414	0
AP2M1_+_183892974	AP2M1	chr3	183892967	183893006	+	GGGAGGATTCCAAGCGGTATCCCTCTCATGGGAGGCGCCA	0.0194021	0.5678	0.5536	0.5678	0.5536	0.398135	0	0.0133639	-0.101488	0
AP2M1_+_183892975	AP2M1	chr3	183892968	183893007	+	TGGGAGGATTCCAAGCGGTATCCCTCTCATGGGAGGCGCC	0.00353158	0.568	0.5538	0.568	0.5538	0.398135	0	0.0133639	-0.0184729	0
AP2M1_+_183892989	AP2M1	chr3	183892982	183893021	+	CAGCGTTCCTGCTCTGGGAGGATTCCAAGCGGTATCCCTC	-0.036875	0.5708	0.5566	0.5708	0.5566	0.398135	0	0.0133639	0.192884	0
AP2M1_+_183893003	AP2M1	chr3	183892996	183893035	+	GAGGGGGCGCTGCGCAGCGTTCCTGCTCTGGGAGGATTCC	0.0376792	0.5736	0.5594	0.5736	0.5594	0.398135	0	0.0133639	-0.197091	0
AP2M1_+_183893004	AP2M1	chr3	183892997	183893036	+	GGAGGGGGCGCTGCGCAGCGTTCCTGCTCTGGGAGGATTC	0.018493	0.5738	0.5596	0.5738	0.5596	0.398135	0	0.0133639	-0.0967326	0
AP2M1_+_183893028	AP2M1	chr3	183893021	183893060	+	GGTAGGGGGTTGGCACGATCCTAGGGAGGGGGCGCTGCGC	-0.00225628	0.5786	0.5644	0.5786	0.5644	0.398135	0	0.0133639	0.0118021	0
AP2M1_+_183893029	AP2M1	chr3	183893022	183893061	+	GGGTAGGGGGTTGGCACGATCCTAGGGAGGGGGCGCTGCG	-0.00405357	0.5788	0.5646	0.5788	0.5646	0.398135	0	0.0133639	0.0212033	0
AP2M1_+_183893030	AP2M1	chr3	183893023	183893062	+	GGGGTAGGGGGTTGGCACGATCCTAGGGAGGGGGCGCTGC	0.0390145	0.579	0.5648	0.579	0.5648	0.398135	0	0.0133639	-0.204076	0
AP2M1_+_183893031	AP2M1	chr3	183893024	183893063	+	AGGGGTAGGGGGTTGGCACGATCCTAGGGAGGGGGCGCTG	0.0109686	0.5792	0.565	0.5792	0.565	0.398135	0	0.0133639	-0.0573741	0
AP2M1_+_183893034	AP2M1	chr3	183893027	183893066	+	CGGAGGGGTAGGGGGTTGGCACGATCCTAGGGAGGGGGCG	-0.0257037	0.5798	0.5656	0.5798	0.5656	0.398135	0	0.0133639	0.13445	0
AP2M1_+_183893035	AP2M1	chr3	183893028	183893067	+	GCGGAGGGGTAGGGGGTTGGCACGATCCTAGGGAGGGGGC	-0.0252345	0.58	0.5658	0.58	0.5658	0.398135	0	0.0133639	0.131996	0
AP2M1_+_183893051	AP2M1	chr3	183893044	183893083	+	GGGAAATTGTCCTTGCGCGGAGGGGTAGGGGGTTGGCACG	0.0230597	0.5832	0.569	0.5832	0.569	0.398135	0	0.0133639	-0.12062	0
AP2M1_+_183893052	AP2M1	chr3	183893045	183893084	+	GGGGAAATTGTCCTTGCGCGGAGGGGTAGGGGGTTGGCAC	0.00854729	0.5834	0.5692	0.5834	0.5692	0.398135	0	0.0133639	-0.0447089	0
AP2M1_+_183893053	AP2M1	chr3	183893046	183893085	+	CGGGGAAATTGTCCTTGCGCGGAGGGGTAGGGGGTTGGCA	-0.153892	0.5836	0.5694	0.5836	0.5694	0.398135	0	0.0133639	0.804973	1
AP2M1_+_183893054	AP2M1	chr3	183893047	183893086	+	ACGGGGAAATTGTCCTTGCGCGGAGGGGTAGGGGGTTGGC	-0.0846364	0.5838	0.5696	0.5838	0.5696	0.398135	0	0.0133639	0.442713	0
AP2M1_+_183893058	AP2M1	chr3	183893051	183893090	+	CGAGACGGGGAAATTGTCCTTGCGCGGAGGGGTAGGGGGT	-0.0287923	0.5846	0.5704	0.5846	0.5704	0.398135	0	0.0133639	0.150606	0
AP2M1_+_183893059	AP2M1	chr3	183893052	183893091	+	ACGAGACGGGGAAATTGTCCTTGCGCGGAGGGGTAGGGGG	0.046886	0.5848	0.5706	0.5848	0.5706	0.398135	0	0.0133639	-0.24525	0
AP2M1_+_183893060	AP2M1	chr3	183893053	183893092	+	TACGAGACGGGGAAATTGTCCTTGCGCGGAGGGGTAGGGG	-0.00286496	0.585	0.5708	0.585	0.5708	0.398135	0	0.0133639	0.0149859	0
AP2M1_+_183893063	AP2M1	chr3	183893056	183893095	+	TCCTACGAGACGGGGAAATTGTCCTTGCGCGGAGGGGTAG	0.0166624	0.5856	0.5714	0.5856	0.5714	0.398135	0	0.0133639	-0.087157	0
AP2M1_+_183893080	AP2M1	chr3	183893073	183893112	+	ACAAAGGGGTGTCACTGTCCTACGAGACGGGGAAATTGTC	0.00271757	0.589	0.5748	0.589	0.5748	0.398135	0	0.0133639	-0.014215	0
AP2M1_+_183893081	AP2M1	chr3	183893074	183893113	+	CACAAAGGGGTGTCACTGTCCTACGAGACGGGGAAATTGT	-0.0153263	0.5892	0.575	0.5892	0.575	0.398135	0	0.0133639	0.0801683	0
AP2M1_+_183893082	AP2M1	chr3	183893075	183893114	+	GCACAAAGGGGTGTCACTGTCCTACGAGACGGGGAAATTG	0.00526961	0.5894	0.5752	0.5894	0.5752	0.398135	0	0.0133639	-0.0275641	0
AP2M1_+_183893103	AP2M1	chr3	183893096	183893135	+	CTGTCACGGTGCAAGGCGGCGGCACAAAGGGGTGTCACTG	0.00542481	0.5936	0.5794	0.5936	0.5794	0.398135	0	0.0133639	-0.0283759	0
AP2M1_+_183893104	AP2M1	chr3	183893097	183893136	+	CCTGTCACGGTGCAAGGCGGCGGCACAAAGGGGTGTCACT	0.00583292	0.5938	0.5796	0.5938	0.5796	0.398135	0	0.0133639	-0.0305107	0
AP2M1_+_183893105	AP2M1	chr3	183893098	183893137	+	ACCTGTCACGGTGCAAGGCGGCGGCACAAAGGGGTGTCAC	-0.0223786	0.594	0.5798	0.594	0.5798	0.398135	0	0.0133639	0.117057	0
AP2M1_+_183893113	AP2M1	chr3	183893106	183893145	+	GGCGTGAGACCTGTCACGGTGCAAGGCGGCGGCACAAAGG	-0.0213669	0.5956	0.5814	0.5956	0.5814	0.398135	0	0.0133639	0.111765	0
AP2M1_+_183893116	AP2M1	chr3	183893109	183893148	+	CATGGCGTGAGACCTGTCACGGTGCAAGGCGGCGGCACAA	-0.0259078	0.5962	0.582	0.5962	0.582	0.398135	0	0.0133639	0.135518	0
AP2M1_+_183893126	AP2M1	chr3	183893119	183893158	+	GGGGGTGCCGCATGGCGTGAGACCTGTCACGGTGCAAGGC	-0.00935046	0.5982	0.584	0.5982	0.584	0.398135	0	0.0133639	0.0489101	0
AP2M1_+_183893143	AP2M1	chr3	183893136	183893175	+	CCACTGAACTAAGAGGAGGGGGTGCCGCATGGCGTGAGAC	-0.0373248	0.6016	0.5874	0.6016	0.5874	0.398135	0	0.0133639	0.195238	0
AP2M1_+_183893153	AP2M1	chr3	183893146	183893185	+	CCGCGGGGTGCCACTGAACTAAGAGGAGGGGGTGCCGCAT	0.00348924	0.6036	0.5894	0.6036	0.5894	0.398135	0	0.0133639	-0.0182514	0
AP2M1_+_183893155	AP2M1	chr3	183893148	183893187	+	AGCCGCGGGGTGCCACTGAACTAAGAGGAGGGGGTGCCGC	0.0250876	0.604	0.5898	0.604	0.5898	0.398135	0	0.0133639	-0.131227	0
AP2M1_+_183893156	AP2M1	chr3	183893149	183893188	+	GAGCCGCGGGGTGCCACTGAACTAAGAGGAGGGGGTGCCG	-0.00222965	0.6042	0.59	0.6042	0.59	0.398135	0	0.0133639	0.0116628	0
AP2M1_+_183893159	AP2M1	chr3	183893152	183893191	+	GAAGAGCCGCGGGGTGCCACTGAACTAAGAGGAGGGGGTG	-0.0155807	0.6048	0.5906	0.6048	0.5906	0.398135	0	0.0133639	0.0814989	0
AP2M1_+_183893177	AP2M1	chr3	183893170	183893209	+	TGTCACAGGTCTAAGGAAGAAGAGCCGCGGGGTGCCACTG	0.00229378	0.6084	0.5942	0.6084	0.5942	0.398135	0	0.0133639	-0.0119982	0
AP2M1_+_183893178	AP2M1	chr3	183893171	183893210	+	CTGTCACAGGTCTAAGGAAGAAGAGCCGCGGGGTGCCACT	-0.0284014	0.6086	0.5944	0.6086	0.5944	0.398135	0	0.0133639	0.148561	0
AP2M1_+_183893179	AP2M1	chr3	183893172	183893211	+	GCTGTCACAGGTCTAAGGAAGAAGAGCCGCGGGGTGCCAC	-0.00708625	0.6088	0.5946	0.6088	0.5946	0.398135	0	0.0133639	0.0370665	0
AP2M1_+_183893193	AP2M1	chr3	183893186	183893225	+	ATGGGGGTGCGGGGGCTGTCACAGGTCTAAGGAAGAAGAG	-0.00712896	0.6116	0.5974	0.6116	0.5974	0.398135	0	0.0133639	0.0372899	0
AP2M1_+_183893200	AP2M1	chr3	183893193	183893232	+	TGGTGCCATGGGGGTGCGGGGGCTGTCACAGGTCTAAGGA	0.00846559	0.613	0.5988	0.613	0.5988	0.398135	0	0.0133639	-0.0442815	0
AP2M1_+_183893218	AP2M1	chr3	183893211	183893250	+	GGACATTGTGGGAAAAGATGGTGCCATGGGGGTGCGGGGG	0.00166924	0.6166	0.6024	0.6166	0.6024	0.398135	0	0.0133639	-0.00873138	0
AP2M1_+_183893219	AP2M1	chr3	183893212	183893251	+	AGGACATTGTGGGAAAAGATGGTGCCATGGGGGTGCGGGG	-0.0136857	0.6168	0.6026	0.6168	0.6026	0.398135	0	0.0133639	0.0715869	0
AP2M1_+_183893220	AP2M1	chr3	183893213	183893252	+	GAGGACATTGTGGGAAAAGATGGTGCCATGGGGGTGCGGG	-0.0405796	0.617	0.6028	0.617	0.6028	0.398135	0	0.0133639	0.212263	0
AP2M1_+_183893221	AP2M1	chr3	183893214	183893253	+	GGAGGACATTGTGGGAAAAGATGGTGCCATGGGGGTGCGG	0.0219632	0.6172	0.603	0.6172	0.603	0.398135	0	0.0133639	-0.114884	0
AP2M1_+_183893239	AP2M1	chr3	183893232	183893271	+	GTAGGCTTTTCGCCTTGGGGAGGACATTGTGGGAAAAGAT	0.0136563	0.6208	0.6066	0.6208	0.6066	0.398135	0	0.0133639	-0.0714328	0
AP2M1_+_183893248	AP2M1	chr3	183893241	183893280	+	GAGAGGGTGGTAGGCTTTTCGCCTTGGGGAGGACATTGTG	-0.0160134	0.6226	0.6084	0.6226	0.6084	0.398135	0	0.0133639	0.0837621	0
AP2M1_+_183893251	AP2M1	chr3	183893244	183893283	+	AATGAGAGGGTGGTAGGCTTTTCGCCTTGGGGAGGACATT	-0.0102609	0.6232	0.609	0.6232	0.609	0.398135	0	0.0133639	0.0536724	0
AP2M1_+_183893252	AP2M1	chr3	183893245	183893284	+	TAATGAGAGGGTGGTAGGCTTTTCGCCTTGGGGAGGACAT	0.000419177	0.6234	0.6092	0.6234	0.6092	0.398135	0	0.0133639	-0.00219262	0
AP2M1_+_183893253	AP2M1	chr3	183893246	183893285	+	GTAATGAGAGGGTGGTAGGCTTTTCGCCTTGGGGAGGACA	0.0245146	0.6236	0.6094	0.6236	0.6094	0.398135	0	0.0133639	-0.12823	0
AP2M1_+_183893299	AP2M1	chr3	183893292	183893331	+	AAGGGAAAGCTGGGGAGACAGAGCCTGCTTGGGGTTCAGG	0.0067177	0.6328	0.6186	0.6328	0.6186	0.398135	0	0.0133639	-0.0351387	0
AP2M1_+_183893316	AP2M1	chr3	183893309	183893348	+	AACTGACAGTGGTGAATAAGGGAAAGCTGGGGAGACAGAG	0.00205004	0.6362	0.622	0.6362	0.622	0.398135	0	0.0133639	-0.0107233	0
AP2M1_+_183893317	AP2M1	chr3	183893310	183893349	+	GAACTGACAGTGGTGAATAAGGGAAAGCTGGGGAGACAGA	-0.0835688	0.6364	0.6222	0.6364	0.6222	0.398135	0	0.0133639	0.437129	0
AP2M1_+_183893318	AP2M1	chr3	183893311	183893350	+	GGAACTGACAGTGGTGAATAAGGGAAAGCTGGGGAGACAG	-0.0308224	0.6366	0.6224	0.6366	0.6224	0.398135	0	0.0133639	0.161225	0
AP2M1_+_183893327	AP2M1	chr3	183893320	183893359	+	CCGGCCGGGGGAACTGACAGTGGTGAATAAGGGAAAGCTG	-0.000663677	0.6384	0.6242	0.6384	0.6242	0.398135	0	0.0133639	0.00347154	0
AP2M1_+_183893348	AP2M1	chr3	183893341	183893380	+	CAAGGCTTTAAGAAGGAAAAACCGGCCGGGGGAACTGACA	0.045663	0.6426	0.6284	0.6426	0.6284	0.398135	0	0.0133639	-0.238853	0
AP2M1_+_183893349	AP2M1	chr3	183893342	183893381	+	TCAAGGCTTTAAGAAGGAAAAACCGGCCGGGGGAACTGAC	-0.0152163	0.6428	0.6286	0.6428	0.6286	0.398135	0	0.0133639	0.0795926	0
AP2M1_+_183893375	AP2M1	chr3	183893368	183893407	+	GGTAAGGGTTTCCAGTATGGAAAAGGTCAAGGCTTTAAGA	-0.0054426	0.648	0.6338	0.648	0.6338	0.398135	0	0.0133639	0.028469	0
AP2M1_+_183893381	AP2M1	chr3	183893374	183893413	+	CGTAAAGGTAAGGGTTTCCAGTATGGAAAAGGTCAAGGCT	0.0202898	0.6492	0.635	0.6492	0.635	0.398135	0	0.0133639	-0.106131	0
AP2M1_+_183893387	AP2M1	chr3	183893380	183893419	+	AGTGAACGTAAAGGTAAGGGTTTCCAGTATGGAAAAGGTC	-0.0061264	0.6504	0.6362	0.6504	0.6362	0.398135	0	0.0133639	0.0320458	0
AP2M1_+_183893399	AP2M1	chr3	183893392	183893431	+	CTGGGCTGGTGGAGTGAACGTAAAGGTAAGGGTTTCCAGT	0.0206892	0.6528	0.6386	0.6528	0.6386	0.398135	0	0.0133639	-0.10822	0
AP2M1_+_183893400	AP2M1	chr3	183893393	183893432	+	ACTGGGCTGGTGGAGTGAACGTAAAGGTAAGGGTTTCCAG	-0.0101371	0.653	0.6388	0.653	0.6388	0.398135	0	0.0133639	0.0530248	0
AP2M1_+_183893405	AP2M1	chr3	183893398	183893437	+	AGCAAACTGGGCTGGTGGAGTGAACGTAAAGGTAAGGGTT	0.0202966	0.654	0.6398	0.654	0.6398	0.398135	0	0.0133639	-0.106167	0
AP2M1_+_183893419	AP2M1	chr3	183893412	183893451	+	GGTGAGCCCACAGCAGCAAACTGGGCTGGTGGAGTGAACG	-0.00980901	0.6568	0.6426	0.6568	0.6426	0.398135	0	0.0133639	0.0513086	0
AP2M1_+_183893422	AP2M1	chr3	183893415	183893454	+	TCAGGTGAGCCCACAGCAGCAAACTGGGCTGGTGGAGTGA	0.0131076	0.6574	0.6432	0.6574	0.6432	0.398135	0	0.0133639	-0.0685626	0
AP2M1_+_183893427	AP2M1	chr3	183893420	183893459	+	CGTCCTCAGGTGAGCCCACAGCAGCAAACTGGGCTGGTGG	-0.0243977	0.6584	0.6442	0.6584	0.6442	0.398135	0	0.0133639	0.127619	0
AP2M1_+_183893449	AP2M1	chr3	183893442	183893481	+	ACCTTCAGTGAAAGCCAGGCAGCGTCCTCAGGTGAGCCCA	0.0284102	0.6628	0.6486	0.6628	0.6486	0.398135	0	0.0133639	-0.148607	0
AP2M1_+_183893486	AP2M1	chr3	183893479	183893518	+	CCTTGGGCAAGAATGGAACATTTAGTTAAGGGGAAAGACC	0.024824	0.6702	0.656	0.6702	0.656	0.398135	0	0.0133639	-0.129849	0
AP2M1_+_183893511	AP2M1	chr3	183893504	183893543	+	AGGGCACCCGAGAACCAGAGGGGGGCCTTGGGCAAGAATG	-0.0347071	0.6752	0.661	0.6752	0.661	0.398135	0	0.0133639	0.181544	0
AP2M1_+_183893518	AP2M1	chr3	183893511	183893550	+	GTAGCGAAGGGCACCCGAGAACCAGAGGGGGGCCTTGGGC	-0.133007	0.6766	0.6624	0.6766	0.6624	0.398135	0	0.0133639	0.695729	1
AP2M1_+_183893519	AP2M1	chr3	183893512	183893551	+	GGTAGCGAAGGGCACCCGAGAACCAGAGGGGGGCCTTGGG	-0.0268893	0.6768	0.6626	0.6768	0.6626	0.398135	0	0.0133639	0.140651	0
AP2M1_+_183893520	AP2M1	chr3	183893513	183893552	+	AGGTAGCGAAGGGCACCCGAGAACCAGAGGGGGGCCTTGG	0.0176535	0.677	0.6628	0.677	0.6628	0.398135	0	0.0133639	-0.0923412	0
AP2M1_+_183893521	AP2M1	chr3	183893514	183893553	+	TAGGTAGCGAAGGGCACCCGAGAACCAGAGGGGGGCCTTG	0.00324543	0.6772	0.663	0.6772	0.663	0.398135	0	0.0133639	-0.0169761	0
AP2M1_+_183893522	AP2M1	chr3	183893515	183893554	+	GTAGGTAGCGAAGGGCACCCGAGAACCAGAGGGGGGCCTT	0.0178169	0.6774	0.6632	0.6774	0.6632	0.398135	0	0.0133639	-0.093196	0
AP2M1_+_183893539	AP2M1	chr3	183893532	183893571	+	TCCACAGGTATCGAGTGGTAGGTAGCGAAGGGCACCCGAG	0.0121845	0.6808	0.6666	0.6808	0.6666	0.398135	0	0.0133639	-0.0637344	0
AP2M1_+_183893540	AP2M1	chr3	183893533	183893572	+	GTCCACAGGTATCGAGTGGTAGGTAGCGAAGGGCACCCGA	0.0141098	0.681	0.6668	0.681	0.6668	0.398135	0	0.0133639	-0.0738052	0
AP2M1_+_183893549	AP2M1	chr3	183893542	183893581	+	AAGCACCAAGTCCACAGGTATCGAGTGGTAGGTAGCGAAG	0.0124164	0.6828	0.6686	0.6828	0.6686	0.398135	0	0.0133639	-0.0649473	0
AP2M1_+_183893553	AP2M1	chr3	183893546	183893585	+	GGCAAAGCACCAAGTCCACAGGTATCGAGTGGTAGGTAGC	-0.00905463	0.6836	0.6694	0.6836	0.6694	0.398135	0	0.0133639	0.0473626	0
AP2M1_+_183893563	AP2M1	chr3	183893556	183893595	+	TAGAGCCTGGGGCAAAGCACCAAGTCCACAGGTATCGAGT	0.0292583	0.6856	0.6714	0.6856	0.6714	0.398135	0	0.0133639	-0.153044	0
AP2M1_+_183893583	AP2M1	chr3	183893576	183893615	+	GAGGAGATGCAAAATGGAGGTAGAGCCTGGGGCAAAGCAC	-0.0109251	0.6896	0.6754	0.6896	0.6754	0.398135	0	0.0133639	0.0571468	0
AP2M1_+_183893595	AP2M1	chr3	183893588	183893627	+	AACAGGCTGGGAGAGGAGATGCAAAATGGAGGTAGAGCCT	0.0142804	0.692	0.6778	0.692	0.6778	0.398135	0	0.0133639	-0.0746975	0
AP2M1_+_183893617	AP2M1	chr3	183893610	183893649	+	CTCATCCCATCCCTCAGTCCCAAACAGGCTGGGAGAGGAG	-0.0178649	0.6964	0.6822	0.6964	0.6822	0.398135	0	0.0133639	0.0934472	0
AP2M1_+_183893621	AP2M1	chr3	183893614	183893653	+	TGGACTCATCCCATCCCTCAGTCCCAAACAGGCTGGGAGA	0.00921619	0.6972	0.683	0.6972	0.683	0.398135	0	0.0133639	-0.0482077	0
AP2M1_+_183893650	AP2M1	chr3	183893643	183893682	+	CCAGAGGGGTGAGCGGTCTCTCAAGGTGGTGGACTCATCC	0.00432152	0.703	0.6888	0.703	0.6888	0.398135	0	0.0133639	-0.0226049	0
AP2M1_+_183893653	AP2M1	chr3	183893646	183893685	+	CTTCCAGAGGGGTGAGCGGTCTCTCAAGGTGGTGGACTCA	0.0272428	0.7036	0.6894	0.7036	0.6894	0.398135	0	0.0133639	-0.142501	0
AP2M1_+_183893656	AP2M1	chr3	183893649	183893688	+	GGTCTTCCAGAGGGGTGAGCGGTCTCTCAAGGTGGTGGAC	0.0144326	0.7042	0.69	0.7042	0.69	0.398135	0	0.0133639	-0.0754934	0
AP2M1_+_183893666	AP2M1	chr3	183893659	183893698	+	TGGCTGTCAAGGTCTTCCAGAGGGGTGAGCGGTCTCTCAA	-0.00941835	0.7062	0.692	0.7062	0.692	0.398135	0	0.0133639	0.0492652	0
AP2M1_+_183893673	AP2M1	chr3	183893666	183893705	+	TTTCCTGTGGCTGTCAAGGTCTTCCAGAGGGGTGAGCGGT	0.0528511	0.7076	0.6934	0.7076	0.6934	0.398135	0	0.0133639	-0.276452	0
AP2M1_+_183893674	AP2M1	chr3	183893667	183893706	+	TTTTCCTGTGGCTGTCAAGGTCTTCCAGAGGGGTGAGCGG	0.00531017	0.7078	0.6936	0.7078	0.6936	0.398135	0	0.0133639	-0.0277763	0
AP2M1_+_183893675	AP2M1	chr3	183893668	183893707	+	CTTTTCCTGTGGCTGTCAAGGTCTTCCAGAGGGGTGAGCG	-0.0341558	0.708	0.6938	0.708	0.6938	0.398135	0	0.0133639	0.178661	0
ATP1A1_-_116913378	ATP1A1	chr1	116913348	116913387	-	TTCATTTCATTCAGAAGCCACTCTTCCAAGGGAAGAAAAG	-0.00851817	0.0046	0.0012	-0.0056	-0.009	0	0	0.0388628	0.0340778	0
ATP1A1_-_116913496	ATP1A1	chr1	116913466	116913505	-	ATCTGAGATTTCCTTCTGCGCCTCAGACTTGGTCATGCCT	0.00192213	0.0282	0.0248	0.018	0.0146	0	0	0.0388628	-0.00768968	0
ATP1A1_-_116913544	ATP1A1	chr1	116913514	116913553	-	TCTTTACCTCAAAGACTTGTGAGAATTCAAGGGCACTGTG	-0.0118553	0.0378	0.0344	0.0276	0.0242	0	0	0.0388628	0.0474283	0
ATP1A1_-_116913572	ATP1A1	chr1	116913542	116913581	-	AAGGGCACTGTGCATCTGAAATTACTGTGTGGCATCAAAA	-0.0236646	0.0434	0.04	0.0332	0.0298	0	0	0.0388628	0.0946728	0
ATP1A1_-_116913671	ATP1A1	chr1	116913641	116913680	-	CACAGCTAGAACTCTGGGATCCTCCTGAAAGGACCTTCAG	-0.0385064	0.0632	0.0598	0.053	0.0496	0	0	0.0388628	0.154049	0
ATP1A1_-_116913740	ATP1A1	chr1	116913710	116913749	-	AGATACAAAGGGAAGTGCCTTGATCTATCAGGGTTATTTT	0.0334605	0.077	0.0736	0.0668	0.0634	0	0	0.0388628	-0.133862	0
ATP1A1_-_116913782	ATP1A1	chr1	116913752	116913791	-	TGAGTGAATGAATGAGAATTTTACTTATGAGGGGAGAAAA	-0.0481826	0.0854	0.082	0.0752	0.0718	0	0	0.0388628	0.19276	0
ATP1A1_-_116913783	ATP1A1	chr1	116913753	116913792	-	GAGTGAATGAATGAGAATTTTACTTATGAGGGGAGAAAAA	0.0226521	0.0856	0.0822	0.0754	0.072	0	0	0.0388628	-0.090622	0
ATP1A1_-_116913860	ATP1A1	chr1	116913830	116913869	-	CCCGTGCTTTATATATTTAGTTGTTGCCGCGGCACTTTTC	0.019825	0.101	0.0976	0.0908	0.0874	0	0	0.0388628	-0.0793122	0
ATP1A1_-_116913882	ATP1A1	chr1	116913852	116913891	-	GTTGCCGCGGCACTTTTCCCATTCAGACCAGGGCCCAAGG	-0.0331962	0.1054	0.102	0.0952	0.0918	0	0	0.0388628	0.132805	0
ATP1A1_-_116913890	ATP1A1	chr1	116913860	116913899	-	GGCACTTTTCCCATTCAGACCAGGGCCCAAGGAGTAATTA	0.0199065	0.107	0.1036	0.0968	0.0934	0	0	0.0388628	-0.0796381	0
ATP1A1_-_116914370	ATP1A1	chr1	116914340	116914379	-	ACACTCTGTAACCCTCTGTTAACAGTCTAAGGAATTCTGT	0.031167	0.203	0.1996	0.1928	0.1894	0	0	0.0388628	-0.124687	0
ATP1A1_-_116914404	ATP1A1	chr1	116914374	116914413	-	TTCTGTTCTGAATTTGGGGGCTCTTCTCCAGGCAGTCAGG	-0.0136331	0.2098	0.2064	0.1996	0.1962	0	0	0.0388628	0.0545405	0
ATP1A1_-_116914412	ATP1A1	chr1	116914382	116914421	-	TGAATTTGGGGGCTCTTCTCCAGGCAGTCAGGGTTTTGAA	-0.0348606	0.2114	0.208	0.2012	0.1978	0	0	0.0388628	0.139463	0
ATP1A1_-_116914488	ATP1A1	chr1	116914458	116914497	-	ATGATTGAACCAAGTCTCTAGATCACTGTAGGAGACATCA	-0.11134	0.2266	0.2232	0.2164	0.213	0	0	0.0388628	0.445428	1
ATP1A1_-_116914520	ATP1A1	chr1	116914490	116914529	-	AGACATCAACCTTTAACAATACATTCTTGAGGAGAAGAGA	-0.0578222	0.233	0.2296	0.2228	0.2194	0	0	0.0388628	0.231324	0
ATP1A1_-_116914557	ATP1A1	chr1	116914527	116914566	-	AGACTCGTGTAAGAAACTATCTTGTAAGAAGGGATGAGAA	-0.045046	0.2404	0.237	0.2302	0.2268	0	0	0.0388628	0.180211	0
ATP1A1_-_116914692	ATP1A1	chr1	116914662	116914701	-	GCTACATGAATACTTGAAGTTGATAGAGTTGGCTTTAACT	-0.0161083	0.2674	0.264	0.2572	0.2538	0.503587	0	0.0388628	0.0644428	0
ATP1A1_-_116914704	ATP1A1	chr1	116914674	116914713	-	CTTGAAGTTGATAGAGTTGGCTTTAACTTAGGAACCTTTG	-0.0640527	0.2698	0.2664	0.2596	0.2562	0.503587	0	0.0388628	0.25625	0
ATP1A1_-_116914733	ATP1A1	chr1	116914703	116914742	-	AGGAACCTTTGCTTAGAAAGTCAATATCCTGGCCTTTCCC	0.00485789	0.2756	0.2722	0.2654	0.262	0.503587	0	0.0388628	-0.0194345	0
ATP1A1_-_116914878	ATP1A1	chr1	116914848	116914887	-	ACAGAGAAGCCCCAAAGTGCAGTGGAACCAGGGATCTCCG	-0.00947337	0.3046	0.3012	0.2944	0.291	0.503587	0	0.0388628	0.0378992	0
ATP1A1_-_116914889	ATP1A1	chr1	116914859	116914898	-	CCAAAGTGCAGTGGAACCAGGGATCTCCGGGGAGAGTGGT	-0.0176315	0.3068	0.3034	0.2966	0.2932	0.503587	0	0.0388628	0.0705367	0
ATP1A1_-_116914896	ATP1A1	chr1	116914866	116914905	-	GCAGTGGAACCAGGGATCTCCGGGGAGAGTGGTGGTTTCC	-0.070154	0.3082	0.3048	0.298	0.2946	0.503587	0	0.0388628	0.280659	0
ATP1A1_-_116914899	ATP1A1	chr1	116914869	116914908	-	GTGGAACCAGGGATCTCCGGGGAGAGTGGTGGTTTCCTGG	-0.172893	0.3088	0.3054	0.2986	0.2952	0.503587	0	0.0388628	0.691678	1
ATP1A1_-_116914955	ATP1A1	chr1	116914925	116914964	-	CAAGGCTGTGCTGGAGATGCTGCCGTGACAGGTGGAGGCG	-0.0145917	0.32	0.3166	0.3098	0.3064	0.503587	0	0.0388628	0.0583755	0
ATP1A1_-_116914958	ATP1A1	chr1	116914928	116914967	-	GGCTGTGCTGGAGATGCTGCCGTGACAGGTGGAGGCGTGG	-0.023829	0.3206	0.3172	0.3104	0.307	0.503587	0	0.0388628	0.0953306	0
ATP1A1_-_116914966	ATP1A1	chr1	116914936	116914975	-	TGGAGATGCTGCCGTGACAGGTGGAGGCGTGGAGAGGCAC	-0.0342571	0.3222	0.3188	0.312	0.3086	0.503587	0	0.0388628	0.137049	0
ATP1A1_-_116915024	ATP1A1	chr1	116914994	116915033	-	CCTCCCCCTTGATTTAGCTCCTCTAGCTAAGGATACGCAT	-0.0573281	0.3338	0.3304	0.3236	0.3202	0.503587	0	0.0388628	0.229347	0
ATP1A1_-_116915040	ATP1A1	chr1	116915010	116915049	-	GCTCCTCTAGCTAAGGATACGCATTCCTTTGGGTTTCAGG	0.0344042	0.337	0.3336	0.3268	0.3234	0.503587	0	0.0388628	-0.137638	0
ATP1A1_-_116915041	ATP1A1	chr1	116915011	116915050	-	CTCCTCTAGCTAAGGATACGCATTCCTTTGGGTTTCAGGT	-0.0141478	0.3372	0.3338	0.327	0.3236	0.503587	0	0.0388628	0.0565998	0
ATP1A1_-_116915048	ATP1A1	chr1	116915018	116915057	-	AGCTAAGGATACGCATTCCTTTGGGTTTCAGGTTTTTCTT	-0.00585271	0.3386	0.3352	0.3284	0.325	0.503587	0	0.0388628	0.0234144	0
ATP1A1_-_116915091	ATP1A1	chr1	116915061	116915100	-	TAAAAAGAGAATCCCCAAACTGGACAAGCAGGTTACATTC	-0.00111923	0.3472	0.3438	0.337	0.3336	0.503587	0	0.0388628	0.00447761	0
ATP1A1_-_116915126	ATP1A1	chr1	116915096	116915135	-	CATTCACACAATAGCGTGAATGAATTCGCTGGTCGCCCTT	0.0101044	0.3542	0.3508	0.344	0.3406	0.503587	0	0.0388628	-0.0404236	0
ATP1A1_-_116915150	ATP1A1	chr1	116915120	116915159	-	TTCGCTGGTCGCCCTTCAGATTCTCATTTTGGAATCTCGA	-0.0167996	0.359	0.3556	0.3488	0.3454	0.503587	0	0.0388628	0.0672085	0
ATP1A1_-_116915169	ATP1A1	chr1	116915139	116915178	-	ATTCTCATTTTGGAATCTCGAAGAAAGAGAGGTGGTGGGA	-0.0257619	0.3628	0.3594	0.3526	0.3492	0.503587	0	0.0388628	0.103063	0
ATP1A1_-_116915175	ATP1A1	chr1	116915145	116915184	-	ATTTTGGAATCTCGAAGAAAGAGAGGTGGTGGGAGGAGGG	-0.00118823	0.364	0.3606	0.3538	0.3504	0.503587	0	0.0388628	0.00475364	0
ATP1A1_-_116915199	ATP1A1	chr1	116915169	116915208	-	GGTGGTGGGAGGAGGGCGCTTGAAACTTCTGGCGATGCCA	0.0156802	0.3688	0.3654	0.3586	0.3552	0.503587	0	0.0388628	-0.0627302	0
ATP1A1_-_116915238	ATP1A1	chr1	116915208	116915247	-	AGTTCAGATCGATTCCAGCTATGACGGAGCGGGAAGTGGA	-0.0247661	0.3766	0.3732	0.3664	0.363	0.503587	0	0.0388628	0.0990795	0
ATP1A1_-_116915239	ATP1A1	chr1	116915209	116915248	-	GTTCAGATCGATTCCAGCTATGACGGAGCGGGAAGTGGAT	-0.0271395	0.3768	0.3734	0.3666	0.3632	0.503587	0	0.0388628	0.108574	0
ATP1A1_-_116915245	ATP1A1	chr1	116915215	116915254	-	ATCGATTCCAGCTATGACGGAGCGGGAAGTGGATAAAGAG	-0.171964	0.378	0.3746	0.3678	0.3644	0.503587	0	0.0388628	0.68796	1
ATP1A1_-_116915254	ATP1A1	chr1	116915224	116915263	-	AGCTATGACGGAGCGGGAAGTGGATAAAGAGGACCCCAAG	-0.0131114	0.3798	0.3764	0.3696	0.3662	0.503587	0	0.0388628	0.0524535	0
ATP1A1_-_116915272	ATP1A1	chr1	116915242	116915281	-	AGTGGATAAAGAGGACCCCAAGTCACAGGAGGCACTCTGA	-0.0228286	0.3834	0.38	0.3732	0.3698	0.503587	0	0.0388628	0.0913284	0
ATP1A1_-_116915297	ATP1A1	chr1	116915267	116915306	-	CAGGAGGCACTCTGAGAGCACCAAGCGCCCGGGGAGGCCA	0.0108425	0.3884	0.385	0.3782	0.3748	0.503587	0	0.0388628	-0.0433768	0
ATP1A1_-_116915298	ATP1A1	chr1	116915268	116915307	-	AGGAGGCACTCTGAGAGCACCAAGCGCCCGGGGAGGCCAT	-0.0176453	0.3886	0.3852	0.3784	0.375	0.503587	0	0.0388628	0.0705919	0
ATP1A1_-_116915299	ATP1A1	chr1	116915269	116915308	-	GGAGGCACTCTGAGAGCACCAAGCGCCCGGGGAGGCCATC	0.0374612	0.3888	0.3854	0.3786	0.3752	0.503587	0	0.0388628	-0.149867	0
ATP1A1_-_116915302	ATP1A1	chr1	116915272	116915311	-	GGCACTCTGAGAGCACCAAGCGCCCGGGGAGGCCATCCGC	-0.0408081	0.3894	0.386	0.3792	0.3758	0.503587	0	0.0388628	0.163257	0
ATP1A1_-_116915313	ATP1A1	chr1	116915283	116915322	-	AGCACCAAGCGCCCGGGGAGGCCATCCGCAGGTGGGCGCG	0.0182804	0.3916	0.3882	0.3814	0.378	0.503587	0	0.0388628	-0.0731325	0
ATP1A1_-_116915316	ATP1A1	chr1	116915286	116915325	-	ACCAAGCGCCCGGGGAGGCCATCCGCAGGTGGGCGCGGGG	0.0184086	0.3922	0.3888	0.382	0.3786	0.503587	0	0.0388628	-0.0736457	0
ATP1A1_-_116915317	ATP1A1	chr1	116915287	116915326	-	CCAAGCGCCCGGGGAGGCCATCCGCAGGTGGGCGCGGGGC	-0.00252221	0.3924	0.389	0.3822	0.3788	0.503587	0	0.0388628	0.0100904	0
ATP1A1_-_116915322	ATP1A1	chr1	116915292	116915331	-	CGCCCGGGGAGGCCATCCGCAGGTGGGCGCGGGGCCTGGA	-0.00554642	0.3934	0.39	0.3832	0.3798	0.503587	0	0.0388628	0.022189	0
ATP1A1_-_116915323	ATP1A1	chr1	116915293	116915332	-	GCCCGGGGAGGCCATCCGCAGGTGGGCGCGGGGCCTGGAT	0.0127447	0.3936	0.3902	0.3834	0.38	0.503587	0	0.0388628	-0.0509867	0
ATP1A1_-_116915361	ATP1A1	chr1	116915331	116915370	-	ATTCCACAGAGGGGCGGAGTCCCTCAGTCAGGCGCTGGCT	-0.00209803	0.4012	0.3978	0.391	0.3876	0.503587	0	0.0388628	0.00839339	0
ATP1A1_-_116915367	ATP1A1	chr1	116915337	116915376	-	CAGAGGGGCGGAGTCCCTCAGTCAGGCGCTGGCTGCAATC	-0.0191096	0.4024	0.399	0.3922	0.3888	0.503587	0	0.0388628	0.0764499	0
ATP1A1_-_116915437	ATP1A1	chr1	116915407	116915446	-	CTGAGTCCCAGAGGAGATCGCCGAAGCGCTGGAAAAGCCG	-0.00744024	0.4164	0.413	0.4062	0.4028	0.503587	0	0.0388628	0.0297655	0
ATP1A1_-_116915464	ATP1A1	chr1	116915434	116915473	-	GCTGGAAAAGCCGTTCCGCCCACGACTTCTGGTGCCGGGT	0.0128293	0.4218	0.4184	0.4116	0.4082	0.503587	0	0.0388628	-0.051325	0
ATP1A1_-_116915470	ATP1A1	chr1	116915440	116915479	-	AAAGCCGTTCCGCCCACGACTTCTGGTGCCGGGTCGGCGG	-0.0137154	0.423	0.4196	0.4128	0.4094	0.503587	0	0.0388628	0.0548698	0
ATP1A1_-_116915475	ATP1A1	chr1	116915445	116915484	-	CGTTCCGCCCACGACTTCTGGTGCCGGGTCGGCGGCGACT	0.0320324	0.424	0.4206	0.4138	0.4104	0.503587	0	0.0388628	-0.128149	0
ATP1A1_-_116915478	ATP1A1	chr1	116915448	116915487	-	TCCGCCCACGACTTCTGGTGCCGGGTCGGCGGCGACTGGG	-0.0112881	0.4246	0.4212	0.4144	0.411	0.503587	0	0.0388628	0.0451594	0
ATP1A1_-_116915485	ATP1A1	chr1	116915455	116915494	-	ACGACTTCTGGTGCCGGGTCGGCGGCGACTGGGGGAGCCC	-0.0300475	0.426	0.4226	0.4158	0.4124	0.503587	0	0.0388628	0.120208	0
ATP1A1_-_116915486	ATP1A1	chr1	116915456	116915495	-	CGACTTCTGGTGCCGGGTCGGCGGCGACTGGGGGAGCCCA	0.00797878	0.4262	0.4228	0.416	0.4126	0.503587	0	0.0388628	-0.03192	0
ATP1A1_-_116915487	ATP1A1	chr1	116915457	116915496	-	GACTTCTGGTGCCGGGTCGGCGGCGACTGGGGGAGCCCAG	-0.0157667	0.4264	0.423	0.4162	0.4128	0.503587	0	0.0388628	0.0630765	0
ATP1A1_-_116915488	ATP1A1	chr1	116915458	116915497	-	ACTTCTGGTGCCGGGTCGGCGGCGACTGGGGGAGCCCAGT	-0.0297126	0.4266	0.4232	0.4164	0.413	0.503587	0	0.0388628	0.118868	0
ATP1A1_-_116915523	ATP1A1	chr1	116915493	116915532	-	CCAGTTCCGAGACCGTACCGCACCCACTGCGGACCTCCTG	-0.00573899	0.4336	0.4302	0.4234	0.42	0.503587	0	0.0388628	0.0229594	0
ATP1A1_-_116915533	ATP1A1	chr1	116915503	116915542	-	GACCGTACCGCACCCACTGCGGACCTCCTGGGCCCTACAT	0.00765999	0.4356	0.4322	0.4254	0.422	0.503587	0	0.0388628	-0.0306446	0
ATP1A1_-_116915547	ATP1A1	chr1	116915517	116915556	-	CACTGCGGACCTCCTGGGCCCTACATAGTAGGCGGGTCAT	-0.00301648	0.4384	0.435	0.4282	0.4248	0.503587	0	0.0388628	0.0120677	0
ATP1A1_-_116915550	ATP1A1	chr1	116915520	116915559	-	TGCGGACCTCCTGGGCCCTACATAGTAGGCGGGTCATGCA	-0.0098971	0.439	0.4356	0.4288	0.4254	0.503587	0	0.0388628	0.0395944	0
ATP1A1_-_116915551	ATP1A1	chr1	116915521	116915560	-	GCGGACCTCCTGGGCCCTACATAGTAGGCGGGTCATGCAG	-0.0537216	0.4392	0.4358	0.429	0.4256	0.503587	0	0.0388628	0.214919	0
ATP1A1_-_116915560	ATP1A1	chr1	116915530	116915569	-	CTGGGCCCTACATAGTAGGCGGGTCATGCAGGGCAGCGGG	0.00303011	0.441	0.4376	0.4308	0.4274	0.503587	0	0.0388628	-0.0121223	0
ATP1A1_-_116915568	ATP1A1	chr1	116915538	116915577	-	TACATAGTAGGCGGGTCATGCAGGGCAGCGGGAGGAGGGG	-0.00079767	0.4426	0.4392	0.4324	0.429	0.503587	0	0.0388628	0.00319116	0
ATP1A1_-_116915571	ATP1A1	chr1	116915541	116915580	-	ATAGTAGGCGGGTCATGCAGGGCAGCGGGAGGAGGGGCGT	-0.0224635	0.4432	0.4398	0.433	0.4296	0.503587	0	0.0388628	0.0898675	0
ATP1A1_-_116915582	ATP1A1	chr1	116915552	116915591	-	GTCATGCAGGGCAGCGGGAGGAGGGGCGTGGGAGGGCCAA	-0.0404098	0.4454	0.442	0.4352	0.4318	0.503587	0	0.0388628	0.161664	0
ATP1A1_-_116915622	ATP1A1	chr1	116915592	116915631	-	GGCCGCCGAGTCCCCGCTGTTCAGCCAGCAGGAGCGCCCC	0.00891102	0.4534	0.45	0.4432	0.4398	0.503587	0	0.0388628	-0.0356495	0
ATP1A1_-_116915643	ATP1A1	chr1	116915613	116915652	-	CAGCCAGCAGGAGCGCCCCGCAGCCCTCCCGGGACACGGT	0.0165719	0.4576	0.4542	0.4474	0.444	0.503587	0.006	0.0388628	-0.0662977	0
ATP1A1_-_116915650	ATP1A1	chr1	116915620	116915659	-	CAGGAGCGCCCCGCAGCCCTCCCGGGACACGGTGGACACG	0.00888897	0.459	0.4556	0.4488	0.4454	0.503587	0.00571429	0.0388628	-0.0355613	0
ATP1A1_-_116915674	ATP1A1	chr1	116915644	116915683	-	GGACACGGTGGACACGCTTGTCCCAGACCTGGGCGCCCTC	0.0799331	0.4638	0.4604	0.4536	0.4502	0.503587	0.005	0.0388628	-0.319781	0
ATP1A1_-_116915689	ATP1A1	chr1	116915659	116915698	-	GCTTGTCCCAGACCTGGGCGCCCTCCTGCCGGGAGCCAGG	0.0131599	0.4668	0.4634	0.4566	0.4532	0.503587	0.025	0.0388628	-0.0526474	0
ATP1A1_-_116915697	ATP1A1	chr1	116915667	116915706	-	CAGACCTGGGCGCCCTCCTGCCGGGAGCCAGGACTGGCCG	0.00189102	0.4684	0.465	0.4582	0.4548	0.503587	0.025	0.0388628	-0.00756522	0
ATP1A1_-_116915712	ATP1A1	chr1	116915682	116915721	-	TCCTGCCGGGAGCCAGGACTGGCCGCAGCAGGCGCTGTCC	-0.0011764	0.4714	0.468	0.4612	0.4578	0.503587	0.06	0.0388628	0.00470632	0
ATP1A1_-_116915722	ATP1A1	chr1	116915692	116915731	-	AGCCAGGACTGGCCGCAGCAGGCGCTGTCCGGGCCCGTGG	0.0102554	0.4734	0.47	0.4632	0.4598	0.503587	0.08	0.0388628	-0.0410278	0
ATP1A1_-_116915723	ATP1A1	chr1	116915693	116915732	-	GCCAGGACTGGCCGCAGCAGGCGCTGTCCGGGCCCGTGGG	-0.0060594	0.4736	0.4702	0.4634	0.46	0.503587	0.08	0.0388628	0.0242413	0
ATP1A1_-_116915730	ATP1A1	chr1	116915700	116915739	-	CTGGCCGCAGCAGGCGCTGTCCGGGCCCGTGGGCGGGGTT	0.0196955	0.475	0.4716	0.4648	0.4614	0.503587	0.0533333	0.0388628	-0.078794	0
ATP1A1_-_116915731	ATP1A1	chr1	116915701	116915740	-	TGGCCGCAGCAGGCGCTGTCCGGGCCCGTGGGCGGGGTTT	0.0196836	0.4752	0.4718	0.465	0.4616	0.503587	0.0533333	0.0388628	-0.0787465	0
ATP1A1_-_116915736	ATP1A1	chr1	116915706	116915745	-	GCAGCAGGCGCTGTCCGGGCCCGTGGGCGGGGTTTCGGGA	-0.00656846	0.4762	0.4728	0.466	0.4626	0.503587	0.032	0.0388628	0.0262778	0
ATP1A1_-_116915742	ATP1A1	chr1	116915712	116915751	-	GGCGCTGTCCGGGCCCGTGGGCGGGGTTTCGGGAGGGGGC	0.0380593	0.4774	0.474	0.4672	0.4638	0.503587	0.0266667	0.0388628	-0.15226	0
ATP1A1_-_116915746	ATP1A1	chr1	116915716	116915755	-	CTGTCCGGGCCCGTGGGCGGGGTTTCGGGAGGGGGCGGAG	0.00767124	0.4782	0.4748	0.468	0.4646	0.503587	0.0228571	0.0388628	-0.0306896	0
ATP1A1_-_116915747	ATP1A1	chr1	116915717	116915756	-	TGTCCGGGCCCGTGGGCGGGGTTTCGGGAGGGGGCGGAGC	-0.00263543	0.4784	0.475	0.4682	0.4648	0.503587	0.0228571	0.0388628	0.0105433	0
ATP1A1_-_116915748	ATP1A1	chr1	116915718	116915757	-	GTCCGGGCCCGTGGGCGGGGTTTCGGGAGGGGGCGGAGCC	0.0270922	0.4786	0.4752	0.4684	0.465	0.503587	0.0228571	0.0388628	-0.108385	0
ATP1A1_-_116915752	ATP1A1	chr1	116915722	116915761	-	GGGCCCGTGGGCGGGGTTTCGGGAGGGGGCGGAGCCAGGC	-0.0315159	0.4794	0.476	0.4692	0.4658	0.503587	0.0133333	0.0388628	0.126083	0
ATP1A1_-_116915777	ATP1A1	chr1	116915747	116915786	-	GGGGCGGAGCCAGGCCCACGGCCGGTGTCAGGTTGCTCCG	0.000261308	0.4844	0.481	0.4742	0.4708	0.503587	0	0.0388628	-0.00104539	0
ATP1A1_-_116915786	ATP1A1	chr1	116915756	116915795	-	CCAGGCCCACGGCCGGTGTCAGGTTGCTCCGGTAACGGTG	0.00712222	0.4862	0.4828	0.476	0.4726	0.503587	0	0.0388628	-0.0284932	0
ATP1A1_-_116915792	ATP1A1	chr1	116915762	116915801	-	CCACGGCCGGTGTCAGGTTGCTCCGGTAACGGTGACGTTT	-0.00267191	0.4874	0.484	0.4772	0.4738	0.503587	0	0.0388628	0.0106893	0
ATP1A1_-_116915805	ATP1A1	chr1	116915775	116915814	-	CAGGTTGCTCCGGTAACGGTGACGTTTCGCGGCGTGGGCG	-0.00815409	0.49	0.4866	0.4798	0.4764	0.503587	0	0.0388628	0.0326213	0
ATP1A1_-_116915810	ATP1A1	chr1	116915780	116915819	-	TGCTCCGGTAACGGTGACGTTTCGCGGCGTGGGCGGGGCC	-0.00290535	0.491	0.4876	0.4808	0.4774	0.503587	0	0.0388628	0.0116232	0
ATP1A1_-_116915811	ATP1A1	chr1	116915781	116915820	-	GCTCCGGTAACGGTGACGTTTCGCGGCGTGGGCGGGGCCA	0.002458	0.4912	0.4878	0.481	0.4776	0.503587	0	0.0388628	-0.00983349	0
ATP1A1_-_116915814	ATP1A1	chr1	116915784	116915823	-	CCGGTAACGGTGACGTTTCGCGGCGTGGGCGGGGCCAGCA	0.0019217	0.4918	0.4884	0.4816	0.4782	0.503587	0	0.0388628	-0.00768796	0
ATP1A1_-_116915815	ATP1A1	chr1	116915785	116915824	-	CGGTAACGGTGACGTTTCGCGGCGTGGGCGGGGCCAGCAC	-0.00113074	0.492	0.4886	0.4818	0.4784	0.503587	0	0.0388628	0.00452364	0
ATP1A1_-_116915816	ATP1A1	chr1	116915786	116915825	-	GGTAACGGTGACGTTTCGCGGCGTGGGCGGGGCCAGCACG	0.00991793	0.4922	0.4888	0.482	0.4786	0.503587	0	0.0388628	-0.0396777	0
ATP1A1_-_116915828	ATP1A1	chr1	116915798	116915837	-	GTTTCGCGGCGTGGGCGGGGCCAGCACGCAGGTTGCATAT	-0.0194147	0.4946	0.4912	0.4844	0.481	0.503587	0	0.0388628	0.0776705	0
ATP1A1_-_116915842	ATP1A1	chr1	116915812	116915851	-	GCGGGGCCAGCACGCAGGTTGCATATTTTAGGAAGTGAGG	-0.0324668	0.4974	0.494	0.4872	0.4838	0.503587	0	0.0388628	0.129887	0
ATP1A1_-_116915850	ATP1A1	chr1	116915820	116915859	-	AGCACGCAGGTTGCATATTTTAGGAAGTGAGGAGGAGGCG	0.013345	0.499	0.4956	0.4888	0.4854	0.503587	0	0.0388628	-0.0533879	0
ATP1A1_-_116915853	ATP1A1	chr1	116915823	116915862	-	ACGCAGGTTGCATATTTTAGGAAGTGAGGAGGAGGCGCGG	0.0355589	0.4996	0.4962	0.4894	0.486	0.503587	0	0.0388628	-0.142257	0
ATP1A1_-_116915862	ATP1A1	chr1	116915832	116915871	-	GCATATTTTAGGAAGTGAGGAGGAGGCGCGGGCTGGAGCT	-0.317639	0.5014	0.498	0.4912	0.4878	0.503587	0	0.0388628	1.27075	1
ATP1A1_-_116915878	ATP1A1	chr1	116915848	116915887	-	GAGGAGGAGGCGCGGGCTGGAGCTGCGGCGGGGTCTGGGG	-0.0248994	0.5046	0.5012	0.4944	0.491	0.503587	0	0.0388628	0.0996127	0
ATP1A1_-_116915885	ATP1A1	chr1	116915855	116915894	-	AGGCGCGGGCTGGAGCTGCGGCGGGGTCTGGGGCGCAGAG	-0.00445111	0.506	0.5026	0.4958	0.4924	0.503587	0	0.0388628	0.0178071	0
ATP1A1_-_116915906	ATP1A1	chr1	116915876	116915915	-	CGGGGTCTGGGGCGCAGAGCAGCGGCGGGAGGAGGCGGAC	-0.115488	0.5102	0.5068	0.5	0.4966	0.503587	0	0.0388628	0.462021	1
ATP1A1_-_116915920	ATP1A1	chr1	116915890	116915929	-	CAGAGCAGCGGCGGGAGGAGGCGGACACGTGGCAACAGCG	-0.00854692	0.513	0.5096	0.5028	0.4994	0.503587	0	0.0388628	0.0341929	0
ATP1A1_-_116915929	ATP1A1	chr1	116915899	116915938	-	GGCGGGAGGAGGCGGACACGTGGCAACAGCGGTAGCAGCC	-0.0477307	0.5148	0.5114	0.5046	0.5012	0.503587	0	0.0388628	0.190952	0
ATP1A1_-_116915940	ATP1A1	chr1	116915910	116915949	-	GCGGACACGTGGCAACAGCGGTAGCAGCCCGGGCGGCGGC	-0.00492124	0.517	0.5136	0.5068	0.5034	0.503587	0	0.0388628	0.019688	0
ATP1A1_-_116915941	ATP1A1	chr1	116915911	116915950	-	CGGACACGTGGCAACAGCGGTAGCAGCCCGGGCGGCGGCA	0.0126602	0.5172	0.5138	0.507	0.5036	0.503587	0	0.0388628	-0.0506483	0
ATP1A1_-_116915944	ATP1A1	chr1	116915914	116915953	-	ACACGTGGCAACAGCGGTAGCAGCCCGGGCGGCGGCAGCA	-0.0441039	0.5178	0.5144	0.5076	0.5042	0.503587	0	0.0388628	0.176442	0
ATP1A1_-_116915971	ATP1A1	chr1	116915941	116915980	-	GGCGGCGGCAGCAACAGCGGCGGCGGCATCGGCCCGAGCC	-0.0347758	0.5232	0.5198	0.513	0.5096	0.503587	0.00272727	0.0388628	0.139124	0
ATP1A1_-_116915984	ATP1A1	chr1	116915954	116915993	-	ACAGCGGCGGCGGCATCGGCCCGAGCCGCCGGCCGCCCTC	-0.00819728	0.5258	0.5224	0.5156	0.5122	0.503587	0.00615385	0.0388628	0.0327941	0
ATP1A1_-_116916043	ATP1A1	chr1	116916013	116916052	-	CAGCCCTAGCTCCCTCCACTTGGCTCCCCTGGTCCCGCTC	0.0041498	0.5376	0.5342	0.5274	0.524	0.503587	0	0.0388628	-0.0166017	0
ATP1A1_-_116916057	ATP1A1	chr1	116916027	116916066	-	TCCACTTGGCTCCCCTGGTCCCGCTCGCTCGGCCGGGAGC	-0.0363862	0.5404	0.537	0.5302	0.5268	0.503587	0	0.0388628	0.145567	0
ATP1A1_-_116916061	ATP1A1	chr1	116916031	116916070	-	CTTGGCTCCCCTGGTCCCGCTCGCTCGGCCGGGAGCTGCT	0.0183578	0.5412	0.5378	0.531	0.5276	0.503587	0	0.0388628	-0.0734424	0
ATP1A1_-_116916062	ATP1A1	chr1	116916032	116916071	-	TTGGCTCCCCTGGTCCCGCTCGCTCGGCCGGGAGCTGCTC	-0.0407549	0.5414	0.538	0.5312	0.5278	0.503587	0	0.0388628	0.163044	0
ATP1A1_-_116916102	ATP1A1	chr1	116916072	116916111	-	TGTGCTTTTCTCTCTGATTCTCCAGCGACAGGACCCGGCG	0.0143847	0.5494	0.546	0.5392	0.5358	0.503587	0	0.0388628	-0.0575476	0
ATP1A1_-_116916108	ATP1A1	chr1	116916078	116916117	-	TTTCTCTCTGATTCTCCAGCGACAGGACCCGGCGCCGGGC	-0.0453967	0.5506	0.5472	0.5404	0.537	0.503587	0	0.0388628	0.181614	0
ATP1A1_-_116916114	ATP1A1	chr1	116916084	116916123	-	TCTGATTCTCCAGCGACAGGACCCGGCGCCGGGCACTGAG	-0.0213061	0.5518	0.5484	0.5416	0.5382	0.503587	0	0.0388628	0.0852373	0
ATP1A1_-_116916115	ATP1A1	chr1	116916085	116916124	-	CTGATTCTCCAGCGACAGGACCCGGCGCCGGGCACTGAGC	0.00296883	0.552	0.5486	0.5418	0.5384	0.503587	0	0.0388628	-0.0118771	0
ATP1A1_-_116916136	ATP1A1	chr1	116916106	116916145	-	CCGGCGCCGGGCACTGAGCACCGCCACCATGGGGAAGGGG	-0.0986685	0.5562	0.5528	0.546	0.5426	0.503587	0	0.0388628	0.394734	0
ATP1A1_-_116916137	ATP1A1	chr1	116916107	116916146	-	CGGCGCCGGGCACTGAGCACCGCCACCATGGGGAAGGGGG	-0.034903	0.5564	0.553	0.5462	0.5428	0.503587	0	0.0388628	0.139633	0
ATP1A1_-_116916138	ATP1A1	chr1	116916108	116916147	-	GGCGCCGGGCACTGAGCACCGCCACCATGGGGAAGGGGGT	-0.00647722	0.5566	0.5532	0.5464	0.543	0.503587	0	0.0388628	0.0259128	0
ATP1A1_-_116916142	ATP1A1	chr1	116916112	116916151	-	CCGGGCACTGAGCACCGCCACCATGGGGAAGGGGGTGAGT	-0.0449558	0.5574	0.554	0.5472	0.5438	0.503587	0	0.0388628	0.17985	0
ATP1A1_-_116916143	ATP1A1	chr1	116916113	116916152	-	CGGGCACTGAGCACCGCCACCATGGGGAAGGGGGTGAGTG	-0.100829	0.5576	0.5542	0.5474	0.544	0.503587	0	0.0388628	0.403379	1
ATP1A1_-_116916165	ATP1A1	chr1	116916135	116916174	-	TGGGGAAGGGGGTGAGTGTCCGGCGCGCCCGGGGAGGGGG	-0.00525608	0.562	0.5586	0.5518	0.5484	0.503587	0	0.0388628	0.0210275	0
ATP1A1_-_116916166	ATP1A1	chr1	116916136	116916175	-	GGGGAAGGGGGTGAGTGTCCGGCGCGCCCGGGGAGGGGGC	-0.0121157	0.5622	0.5588	0.552	0.5486	0.503587	0	0.0388628	0.0484703	0
ATP1A1_-_116916167	ATP1A1	chr1	116916137	116916176	-	GGGAAGGGGGTGAGTGTCCGGCGCGCCCGGGGAGGGGGCT	0.0166522	0.5624	0.559	0.5522	0.5488	0.503587	0	0.0388628	-0.0666188	0
ATP1A1_-_116916191	ATP1A1	chr1	116916161	116916200	-	GCCCGGGGAGGGGGCTCGGGGAGCCCTCGAGGGGAAGAGG	0.0203917	0.5672	0.5638	0.557	0.5536	0.503587	0	0.0388628	-0.0815791	0
ATP1A1_-_116916192	ATP1A1	chr1	116916162	116916201	-	CCCGGGGAGGGGGCTCGGGGAGCCCTCGAGGGGAAGAGGA	-0.0273164	0.5674	0.564	0.5572	0.5538	0.503587	0	0.0388628	0.109282	0
ATP1A1_-_116916193	ATP1A1	chr1	116916163	116916202	-	CCGGGGAGGGGGCTCGGGGAGCCCTCGAGGGGAAGAGGAG	-0.00704536	0.5676	0.5642	0.5574	0.554	0.503587	0	0.0388628	0.0281857	0
ATP1A1_-_116916223	ATP1A1	chr1	116916193	116916232	-	GGAAGAGGAGGAAGTCGGGAGGGCGACCGCGGCCAGCGGG	-0.184853	0.5736	0.5702	0.5634	0.56	0.503587	0	0.0388628	0.739524	1
ATP1A1_-_116916230	ATP1A1	chr1	116916200	116916239	-	GAGGAAGTCGGGAGGGCGACCGCGGCCAGCGGGAGGCGGC	0.0112885	0.575	0.5716	0.5648	0.5614	0.503587	0	0.0388628	-0.0451609	0
ATP1A1_-_116916231	ATP1A1	chr1	116916201	116916240	-	AGGAAGTCGGGAGGGCGACCGCGGCCAGCGGGAGGCGGCG	-0.00685957	0.5752	0.5718	0.565	0.5616	0.503587	0	0.0388628	0.0274424	0
ATP1A1_-_116916237	ATP1A1	chr1	116916207	116916246	-	TCGGGAGGGCGACCGCGGCCAGCGGGAGGCGGCGGAGGAG	-0.0254244	0.5764	0.573	0.5662	0.5628	0.503587	0	0.0388628	0.101713	0
ATP1A1_-_116916262	ATP1A1	chr1	116916232	116916271	-	GAGGCGGCGGAGGAGGAAGCGGCGCCGCGTGGAGTGGGCT	0.00672701	0.5814	0.578	0.5712	0.5678	0.503587	0	0.0388628	-0.0269121	0
ATP1A1_-_116916268	ATP1A1	chr1	116916238	116916277	-	GCGGAGGAGGAAGCGGCGCCGCGTGGAGTGGGCTGGCAGA	-0.0112646	0.5826	0.5792	0.5724	0.569	0.503587	0	0.0388628	0.0450651	0
ATP1A1_-_116916272	ATP1A1	chr1	116916242	116916281	-	AGGAGGAAGCGGCGCCGCGTGGAGTGGGCTGGCAGAGCCG	-0.0381298	0.5834	0.58	0.5732	0.5698	0.503587	0	0.0388628	0.152542	0
ATP1A1_-_116916285	ATP1A1	chr1	116916255	116916294	-	GCCGCGTGGAGTGGGCTGGCAGAGCCGCGCGGCTTAAAAG	-0.0312136	0.586	0.5826	0.5758	0.5724	0.503587	0	0.0388628	0.124873	0
ATP1A1_-_116916307	ATP1A1	chr1	116916277	116916316	-	AGCCGCGCGGCTTAAAAGACGACGCAGTTTGGAAATGGAG	0.00244717	0.5904	0.587	0.5802	0.5768	0.503587	0	0.0388628	-0.00979016	0
ATP1A1_-_116916313	ATP1A1	chr1	116916283	116916322	-	GCGGCTTAAAAGACGACGCAGTTTGGAAATGGAGGGAGCG	0.0228548	0.5916	0.5882	0.5814	0.578	0.503587	0	0.0388628	-0.091433	0
ATP1A1_-_116916316	ATP1A1	chr1	116916286	116916325	-	GCTTAAAAGACGACGCAGTTTGGAAATGGAGGGAGCGCAG	0.0059007	0.5922	0.5888	0.582	0.5786	0.503587	0	0.0388628	-0.0236064	0
ATP1A1_-_116916330	ATP1A1	chr1	116916300	116916339	-	GCAGTTTGGAAATGGAGGGAGCGCAGTAACGGGGGGCGGG	-0.00719459	0.595	0.5916	0.5848	0.5814	0.503587	0	0.0388628	0.0287827	0
ATP1A1_-_116916331	ATP1A1	chr1	116916301	116916340	-	CAGTTTGGAAATGGAGGGAGCGCAGTAACGGGGGGCGGGG	0.00556824	0.5952	0.5918	0.585	0.5816	0.503587	0	0.0388628	-0.0222763	0
ATP1A1_-_116916332	ATP1A1	chr1	116916302	116916341	-	AGTTTGGAAATGGAGGGAGCGCAGTAACGGGGGGCGGGGG	0.00278524	0.5954	0.592	0.5852	0.5818	0.503587	0	0.0388628	-0.0111427	0
ATP1A1_-_116916333	ATP1A1	chr1	116916303	116916342	-	GTTTGGAAATGGAGGGAGCGCAGTAACGGGGGGCGGGGGA	-0.0160892	0.5956	0.5922	0.5854	0.582	0.503587	0	0.0388628	0.0643666	0
ATP1A1_-_116916334	ATP1A1	chr1	116916304	116916343	-	TTTGGAAATGGAGGGAGCGCAGTAACGGGGGGCGGGGGAA	-0.0088322	0.5958	0.5924	0.5856	0.5822	0.503587	0	0.0388628	0.0353342	0
ATP1A1_-_116916337	ATP1A1	chr1	116916307	116916346	-	GGAAATGGAGGGAGCGCAGTAACGGGGGGCGGGGGAAGGG	-0.0620491	0.5964	0.593	0.5862	0.5828	0.503587	0	0.0388628	0.248234	0
ATP1A1_-_116916338	ATP1A1	chr1	116916308	116916347	-	GAAATGGAGGGAGCGCAGTAACGGGGGGCGGGGGAAGGGA	0.00511044	0.5966	0.5932	0.5864	0.583	0.503587	0	0.0388628	-0.0204449	0
ATP1A1_-_116916339	ATP1A1	chr1	116916309	116916348	-	AAATGGAGGGAGCGCAGTAACGGGGGGCGGGGGAAGGGAG	-0.01071	0.5968	0.5934	0.5866	0.5832	0.503587	0	0.0388628	0.0428465	0
ATP1A1_-_116916340	ATP1A1	chr1	116916310	116916349	-	AATGGAGGGAGCGCAGTAACGGGGGGCGGGGGAAGGGAGC	-0.00836927	0.597	0.5936	0.5868	0.5834	0.503587	0	0.0388628	0.0334822	0
ATP1A1_-_116916379	ATP1A1	chr1	116916349	116916388	-	CGCCGAGGGGCTGGAGCGCGGCATTGCTTAGGGGGGTGGG	0.0123989	0.6048	0.6014	0.5946	0.5912	0.503587	0	0.0388628	-0.049603	0
ATP1A1_-_116916380	ATP1A1	chr1	116916350	116916389	-	GCCGAGGGGCTGGAGCGCGGCATTGCTTAGGGGGGTGGGC	0.0114593	0.605	0.6016	0.5948	0.5914	0.503587	0	0.0388628	-0.045844	0
ATP1A1_-_116916381	ATP1A1	chr1	116916351	116916390	-	CCGAGGGGCTGGAGCGCGGCATTGCTTAGGGGGGTGGGCG	0.0146348	0.6052	0.6018	0.595	0.5916	0.503587	0	0.0388628	-0.058548	0
ATP1A1_-_116916382	ATP1A1	chr1	116916352	116916391	-	CGAGGGGCTGGAGCGCGGCATTGCTTAGGGGGGTGGGCGG	-0.00888437	0.6054	0.602	0.5952	0.5918	0.503587	0	0.0388628	0.0355429	0
ATP1A1_-_116916383	ATP1A1	chr1	116916353	116916392	-	GAGGGGCTGGAGCGCGGCATTGCTTAGGGGGGTGGGCGGA	-0.00611854	0.6056	0.6022	0.5954	0.592	0.503587	0	0.0388628	0.0244779	0
ATP1A1_-_116916386	ATP1A1	chr1	116916356	116916395	-	GGGCTGGAGCGCGGCATTGCTTAGGGGGGTGGGCGGACCC	-0.00391673	0.6062	0.6028	0.596	0.5926	0.503587	0	0.0388628	0.0156693	0
ATP1A1_-_116916387	ATP1A1	chr1	116916357	116916396	-	GGCTGGAGCGCGGCATTGCTTAGGGGGGTGGGCGGACCCT	-0.0286561	0.6064	0.603	0.5962	0.5928	0.503587	0	0.0388628	0.114642	0
ATP1A1_-_116916390	ATP1A1	chr1	116916360	116916399	-	TGGAGCGCGGCATTGCTTAGGGGGGTGGGCGGACCCTGGG	-0.00597204	0.607	0.6036	0.5968	0.5934	0.503587	0	0.0388628	0.0238918	0
ATP1A1_-_116916397	ATP1A1	chr1	116916367	116916406	-	CGGCATTGCTTAGGGGGGTGGGCGGACCCTGGGCGGGGGC	0.0158237	0.6084	0.605	0.5982	0.5948	0.503587	0	0.0388628	-0.0633043	0
ATP1A1_-_116916398	ATP1A1	chr1	116916368	116916407	-	GGCATTGCTTAGGGGGGTGGGCGGACCCTGGGCGGGGGCT	0.00964097	0.6086	0.6052	0.5984	0.595	0.503587	0	0.0388628	-0.0385697	0
ATP1A1_-_116916401	ATP1A1	chr1	116916371	116916410	-	ATTGCTTAGGGGGGTGGGCGGACCCTGGGCGGGGGCTGCG	0.0106638	0.6092	0.6058	0.599	0.5956	0.503587	0	0.0388628	-0.0426618	0
ATP1A1_-_116916402	ATP1A1	chr1	116916372	116916411	-	TTGCTTAGGGGGGTGGGCGGACCCTGGGCGGGGGCTGCGC	-0.0210613	0.6094	0.606	0.5992	0.5958	0.503587	0	0.0388628	0.0842581	0
ATP1A1_-_116916403	ATP1A1	chr1	116916373	116916412	-	TGCTTAGGGGGGTGGGCGGACCCTGGGCGGGGGCTGCGCG	-0.00280539	0.6096	0.6062	0.5994	0.596	0.503587	0	0.0388628	0.0112232	0
ATP1A1_-_116916420	ATP1A1	chr1	116916390	116916429	-	GGACCCTGGGCGGGGGCTGCGCGCCCCGGAGGCCGAGCGG	-0.00231313	0.613	0.6096	0.6028	0.5994	0.503587	0	0.0388628	0.00925393	0
ATP1A1_-_116916435	ATP1A1	chr1	116916405	116916444	-	GCTGCGCGCCCCGGAGGCCGAGCGGGCCGGGGGCTCCGAG	-0.133111	0.616	0.6126	0.6058	0.6024	0.503587	0	0.0388628	0.532526	1
ATP1A1_-_116916436	ATP1A1	chr1	116916406	116916445	-	CTGCGCGCCCCGGAGGCCGAGCGGGCCGGGGGCTCCGAGA	-0.0175214	0.6162	0.6128	0.606	0.6026	0.503587	0	0.0388628	0.0700963	0
ATP1A1_-_116916456	ATP1A1	chr1	116916426	116916465	-	GCGGGCCGGGGGCTCCGAGAGGCGGTGCTTGGGAAGCCTC	-0.0296618	0.6202	0.6168	0.61	0.6066	0.503587	0	0.0388628	0.118665	0
ATP1A1_-_116916457	ATP1A1	chr1	116916427	116916466	-	CGGGCCGGGGGCTCCGAGAGGCGGTGCTTGGGAAGCCTCG	0.0338121	0.6204	0.617	0.6102	0.6068	0.503587	0	0.0388628	-0.135269	0
ATP1A1_-_116916467	ATP1A1	chr1	116916437	116916476	-	GCTCCGAGAGGCGGTGCTTGGGAAGCCTCGGGGCCGGGAG	-0.00117249	0.6224	0.619	0.6122	0.6088	0.503587	0.02625	0.0388628	0.00469066	0
ATP1A1_-_116916468	ATP1A1	chr1	116916438	116916477	-	CTCCGAGAGGCGGTGCTTGGGAAGCCTCGGGGCCGGGAGG	0.00916612	0.6226	0.6192	0.6124	0.609	0.503587	0.02625	0.0388628	-0.03667	0
ATP1A1_-_116916472	ATP1A1	chr1	116916442	116916481	-	GAGAGGCGGTGCTTGGGAAGCCTCGGGGCCGGGAGGAGGG	0.0203693	0.6234	0.62	0.6132	0.6098	0.503587	0.035	0.0388628	-0.0814897	0
ATP1A1_-_116916476	ATP1A1	chr1	116916446	116916485	-	GGCGGTGCTTGGGAAGCCTCGGGGCCGGGAGGAGGGGGCT	-0.00102042	0.6242	0.6208	0.614	0.6106	0.503587	0.035	0.0388628	0.00408232	0
ATP1A1_-_116916496	ATP1A1	chr1	116916466	116916505	-	GGGGCCGGGAGGAGGGGGCTTGCAGCAGCGGGGGCGGCCC	-0.0191277	0.6282	0.6248	0.618	0.6146	0.503587	0.035	0.0388628	0.0765224	0
ATP1A1_-_116916533	ATP1A1	chr1	116916503	116916542	-	CCCCGGGACTGAGCCGGCATCCCTGAGCCTGGCTCCCCTC	0.0115308	0.6356	0.6322	0.6254	0.622	0.503587	0	0.0388628	-0.0461301	0
ATP1A1_-_116916640	ATP1A1	chr1	116916610	116916649	-	GCTCCTCCCCTTCCCCTGGGGCGCTCCGCCGGGGCCTCCT	0.0240512	0.657	0.6536	0.6468	0.6434	0.503587	0	0.0388628	-0.0962194	0
ATP1A1_-_116916641	ATP1A1	chr1	116916611	116916650	-	CTCCTCCCCTTCCCCTGGGGCGCTCCGCCGGGGCCTCCTC	-0.0178423	0.6572	0.6538	0.647	0.6436	0.503587	0	0.0388628	0.0713801	0
ATP1A1_-_116916642	ATP1A1	chr1	116916612	116916651	-	TCCTCCCCTTCCCCTGGGGCGCTCCGCCGGGGCCTCCTCC	-0.100803	0.6574	0.654	0.6472	0.6438	0.503587	0	0.0388628	0.403271	1
ATP1A1_-_116916672	ATP1A1	chr1	116916642	116916681	-	GGCCTCCTCCCGGGCCTCCGTTCCCGCCGCGGCCCCGGTT	0.00297639	0.6634	0.66	0.6532	0.6498	0.503587	0	0.0388628	-0.0119074	0
ATP1A1_-_116916684	ATP1A1	chr1	116916654	116916693	-	GGCCTCCGTTCCCGCCGCGGCCCCGGTTCCGGCGGGGGCA	0.0136735	0.6658	0.6624	0.6556	0.6522	0.503587	0	0.0388628	-0.0547024	0
ATP1A1_-_116916687	ATP1A1	chr1	116916657	116916696	-	CTCCGTTCCCGCCGCGGCCCCGGTTCCGGCGGGGGCAGCC	-0.00262871	0.6664	0.663	0.6562	0.6528	0.503587	0	0.0388628	0.0105164	0
ATP1A1_-_116916689	ATP1A1	chr1	116916659	116916698	-	CCGTTCCCGCCGCGGCCCCGGTTCCGGCGGGGGCAGCCTC	-9.86e-06	0.6668	0.6634	0.6566	0.6532	0.503587	0	0.0388628	3.9446e-05	0
ATP1A1_-_116916690	ATP1A1	chr1	116916660	116916699	-	CGTTCCCGCCGCGGCCCCGGTTCCGGCGGGGGCAGCCTCC	-0.0877454	0.667	0.6636	0.6568	0.6534	0.503587	0	0.0388628	0.351035	0
ATP1A1_-_116916706	ATP1A1	chr1	116916676	116916715	-	CCGGTTCCGGCGGGGGCAGCCTCCGGGTTCGGGGCTCCTT	0.0212284	0.6702	0.6668	0.66	0.6566	0.503587	0	0.0388628	-0.0849266	0
ATP1A1_-_116916708	ATP1A1	chr1	116916678	116916717	-	GGTTCCGGCGGGGGCAGCCTCCGGGTTCGGGGCTCCTTCT	-0.0217174	0.6706	0.6672	0.6604	0.657	0.503587	0	0.0388628	0.0868828	0
ATP1A1_-_116916721	ATP1A1	chr1	116916691	116916730	-	GCAGCCTCCGGGTTCGGGGCTCCTTCTCCTGGGGACGCTG	0.000735124	0.6732	0.6698	0.663	0.6596	0.503587	0	0.0388628	-0.00294094	0
ATP1A1_-_116916722	ATP1A1	chr1	116916692	116916731	-	CAGCCTCCGGGTTCGGGGCTCCTTCTCCTGGGGACGCTGG	0.0223354	0.6734	0.67	0.6632	0.6598	0.503587	0	0.0388628	-0.0893552	0
ATP1A1_-_116916730	ATP1A1	chr1	116916700	116916739	-	GGGTTCGGGGCTCCTTCTCCTGGGGACGCTGGGGCTTAGC	0.0569411	0.675	0.6716	0.6648	0.6614	0.503587	0	0.0388628	-0.227799	0
ATP1A1_-_116916731	ATP1A1	chr1	116916701	116916740	-	GGTTCGGGGCTCCTTCTCCTGGGGACGCTGGGGCTTAGCT	-0.0115621	0.6752	0.6718	0.665	0.6616	0.503587	0	0.0388628	0.0462554	0
ATP1A1_-_116916757	ATP1A1	chr1	116916727	116916766	-	GCTGGGGCTTAGCTTGCTCCGCGCAGAGGCGGCCGCCCTC	-0.0352653	0.6804	0.677	0.6702	0.6668	0.503587	0	0.0388628	0.141083	0
ATP1A1_-_116916783	ATP1A1	chr1	116916753	116916792	-	AGGCGGCCGCCCTCCCCCAAAGAAAAAACTGGCTGCTTCT	0.0428776	0.6856	0.6822	0.6754	0.672	0.503587	0	0.0388628	-0.171536	0
ATP1A1_-_116916805	ATP1A1	chr1	116916775	116916814	-	AAAAAACTGGCTGCTTCTAAGTGCGAAGCCGGCTGGGCGG	-0.0118687	0.69	0.6866	0.6798	0.6764	0.503587	0	0.0388628	0.047482	0
ATP1A1_-_116916809	ATP1A1	chr1	116916779	116916818	-	AACTGGCTGCTTCTAAGTGCGAAGCCGGCTGGGCGGGCTG	-0.0168246	0.6908	0.6874	0.6806	0.6772	0.503587	0	0.0388628	0.0673085	0
ATP1A1_-_116916810	ATP1A1	chr1	116916780	116916819	-	ACTGGCTGCTTCTAAGTGCGAAGCCGGCTGGGCGGGCTGG	-0.000682054	0.691	0.6876	0.6808	0.6774	0.503587	0	0.0388628	0.00272863	0
ATP1A1_-_116916813	ATP1A1	chr1	116916783	116916822	-	GGCTGCTTCTAAGTGCGAAGCCGGCTGGGCGGGCTGGTGC	0.0118707	0.6916	0.6882	0.6814	0.678	0.503587	0	0.0388628	-0.0474899	0
ATP1A1_-_116916829	ATP1A1	chr1	116916799	116916838	-	GAAGCCGGCTGGGCGGGCTGGTGCCAGAAAGGGTGTGTCT	-0.0136587	0.6948	0.6914	0.6846	0.6812	0.503587	0	0.0388628	0.054643	0
ATP1A1_-_116916830	ATP1A1	chr1	116916800	116916839	-	AAGCCGGCTGGGCGGGCTGGTGCCAGAAAGGGTGTGTCTT	0.00600824	0.695	0.6916	0.6848	0.6814	0.503587	0	0.0388628	-0.0240366	0
ATP1A1_-_116916863	ATP1A1	chr1	116916833	116916872	-	GTGTCTTCACTGCCCTAAGATGGCCTTTAAGGTATACTTT	-0.0137115	0.7016	0.6982	0.6914	0.688	0.503587	0	0.0388628	0.0548543	0
ATP1A1_-_116916876	ATP1A1	chr1	116916846	116916885	-	CCTAAGATGGCCTTTAAGGTATACTTTTGAGGGCTTTCTT	0.0119809	0.7042	0.7008	0.694	0.6906	0.503587	0	0.0388628	-0.047931	0
ATP1A1_-_116916877	ATP1A1	chr1	116916847	116916886	-	CTAAGATGGCCTTTAAGGTATACTTTTGAGGGCTTTCTTG	0.0270434	0.7044	0.701	0.6942	0.6908	0.503587	0	0.0388628	-0.10819	0
ATP1A1_-_116916886	ATP1A1	chr1	116916856	116916895	-	CCTTTAAGGTATACTTTTGAGGGCTTTCTTGGGCCACTTT	0.0411434	0.7062	0.7028	0.696	0.6926	0.503587	0	0.0388628	-0.164598	0
ATP1A1_-_116916887	ATP1A1	chr1	116916857	116916896	-	CTTTAAGGTATACTTTTGAGGGCTTTCTTGGGCCACTTTC	-0.018961	0.7064	0.703	0.6962	0.6928	0.503587	0	0.0388628	0.0758555	0
ATP1A1_-_116916907	ATP1A1	chr1	116916877	116916916	-	GGCTTTCTTGGGCCACTTTCCGTAAACACAGGATGCACCG	-0.0342356	0.7104	0.707	0.7002	0.6968	0.503587	0	0.0388628	0.136963	0
ATP1A1_-_116916919	ATP1A1	chr1	116916889	116916928	-	CCACTTTCCGTAAACACAGGATGCACCGATGGCAACTGGA	0.00961543	0.7128	0.7094	0.7026	0.6992	0.503587	0	0.0388628	-0.0384675	0
ATP1A1_-_116916926	ATP1A1	chr1	116916896	116916935	-	CCGTAAACACAGGATGCACCGATGGCAACTGGAGTTGTCA	-0.0532103	0.7142	0.7108	0.704	0.7006	0.503587	0	0.0388628	0.212874	0
ATP1A1_-_116916942	ATP1A1	chr1	116916912	116916951	-	CACCGATGGCAACTGGAGTTGTCATCCGATGGTGGGGAGA	0.0410202	0.7174	0.714	0.7072	0.7038	0.503587	0	0.0388628	-0.164106	0
ATP1A1_-_116916945	ATP1A1	chr1	116916915	116916954	-	CGATGGCAACTGGAGTTGTCATCCGATGGTGGGGAGAGGC	-0.0132342	0.718	0.7146	0.7078	0.7044	0.503587	0	0.0388628	0.0529448	0
ATP1A1_-_116916946	ATP1A1	chr1	116916916	116916955	-	GATGGCAACTGGAGTTGTCATCCGATGGTGGGGAGAGGCG	0.00757603	0.7182	0.7148	0.708	0.7046	0.503587	0	0.0388628	-0.0303087	0
ATP1A1_-_116916947	ATP1A1	chr1	116916917	116916956	-	ATGGCAACTGGAGTTGTCATCCGATGGTGGGGAGAGGCGT	0.0347064	0.7184	0.715	0.7082	0.7048	0.503587	0	0.0388628	-0.138847	0
ATP1A1_-_116916974	ATP1A1	chr1	116916944	116916983	-	TGGGGAGAGGCGTGCAGATTTTTTTTGAAGGGACGAGCCC	0.0108115	0.7238	0.7204	0.7136	0.7102	0.503587	0	0.0388628	-0.0432524	0
ATP1A1_-_116916988	ATP1A1	chr1	116916958	116916997	-	CAGATTTTTTTTGAAGGGACGAGCCCTGAAGGAGGATAGG	-0.0116597	0.7266	0.7232	0.7164	0.713	0.503587	0	0.0388628	0.046646	0
ATP1A1_-_116916991	ATP1A1	chr1	116916961	116917000	-	ATTTTTTTTGAAGGGACGAGCCCTGAAGGAGGATAGGCAG	0.0280037	0.7272	0.7238	0.717	0.7136	0.503587	0	0.0388628	-0.112032	0
ATP1A1_-_116916996	ATP1A1	chr1	116916966	116917005	-	TTTTGAAGGGACGAGCCCTGAAGGAGGATAGGCAGACCCA	-0.00101055	0.7282	0.7248	0.718	0.7146	0.503587	0	0.0388628	0.00404283	0
ATP1A1_-_116917009	ATP1A1	chr1	116916979	116917018	-	AGCCCTGAAGGAGGATAGGCAGACCCACCAGGGCCTCAGG	-0.0302653	0.7308	0.7274	0.7206	0.7172	0.503587	0	0.0388628	0.12108	0
ATP1A1_-_116917017	ATP1A1	chr1	116916987	116917026	-	AGGAGGATAGGCAGACCCACCAGGGCCTCAGGGTACAAGA	-0.0103944	0.7324	0.729	0.7222	0.7188	0.503587	0	0.0388628	0.0415837	0
ATP1A1_-_116917038	ATP1A1	chr1	116917008	116917047	-	AGGGCCTCAGGGTACAAGAAACCCGAAAAAGGACTGGAGG	0.00719257	0.7366	0.7332	0.7264	0.723	0.503587	0	0.0388628	-0.0287747	0
ATP1A1_-_116917053	ATP1A1	chr1	116917023	116917062	-	AAGAAACCCGAAAAAGGACTGGAGGCTGCAGGCAATACGG	0.0136628	0.7396	0.7362	0.7294	0.726	0.503587	0	0.0388628	-0.0546595	0
ATP1A1_-_116917064	ATP1A1	chr1	116917034	116917073	-	AAAAGGACTGGAGGCTGCAGGCAATACGGTGGTAGGAATC	0.024053	0.7418	0.7384	0.7316	0.7282	0.503587	0	0.0388628	-0.0962265	0
ATP1A1_-_116917068	ATP1A1	chr1	116917038	116917077	-	GGACTGGAGGCTGCAGGCAATACGGTGGTAGGAATCTCTG	-0.0180381	0.7426	0.7392	0.7324	0.729	0.503587	0	0.0388628	0.0721633	0
ATP1A1_-_116917080	ATP1A1	chr1	116917050	116917089	-	GCAGGCAATACGGTGGTAGGAATCTCTGCCGGTTTCCAGC	-0.00635852	0.745	0.7416	0.7348	0.7314	0.503587	0	0.0388628	0.0254379	0
ATP1A1_-_116917095	ATP1A1	chr1	116917065	116917104	-	GTAGGAATCTCTGCCGGTTTCCAGCGTCGCGGAAGCACCA	0.00201942	0.748	0.7446	0.7378	0.7344	0.503587	0	0.0388628	-0.00807892	0
ATP1A1_-_116917107	ATP1A1	chr1	116917077	116917116	-	GCCGGTTTCCAGCGTCGCGGAAGCACCAAAGGGCGGTCCC	0.00408078	0.7504	0.747	0.7402	0.7368	0.503587	0	0.0388628	-0.0163256	0
ATP1A1_-_116917108	ATP1A1	chr1	116917078	116917117	-	CCGGTTTCCAGCGTCGCGGAAGCACCAAAGGGCGGTCCCT	-0.0185021	0.7506	0.7472	0.7404	0.737	0.503587	0	0.0388628	0.0740195	0
ATP1A1_-_116917111	ATP1A1	chr1	116917081	116917120	-	GTTTCCAGCGTCGCGGAAGCACCAAAGGGCGGTCCCTGAA	0.0332305	0.7512	0.7478	0.741	0.7376	0.503587	0	0.0388628	-0.132942	0
ATP1A1_-_116917121	ATP1A1	chr1	116917091	116917130	-	TCGCGGAAGCACCAAAGGGCGGTCCCTGAAGGAAACGAGG	0.0542309	0.7532	0.7498	0.743	0.7396	0.503587	0	0.0388628	-0.216957	0
ATP1A1_-_116917129	ATP1A1	chr1	116917099	116917138	-	GCACCAAAGGGCGGTCCCTGAAGGAAACGAGGGGTCTTGG	0.00761968	0.7548	0.7514	0.7446	0.7412	0.503587	0	0.0388628	-0.0304834	0
ATP1A1_-_116917130	ATP1A1	chr1	116917100	116917139	-	CACCAAAGGGCGGTCCCTGAAGGAAACGAGGGGTCTTGGG	-0.0203005	0.755	0.7516	0.7448	0.7414	0.503587	0	0.0388628	0.0812143	0
ATP1A1_-_116917131	ATP1A1	chr1	116917101	116917140	-	ACCAAAGGGCGGTCCCTGAAGGAAACGAGGGGTCTTGGGG	0.00449821	0.7552	0.7518	0.745	0.7416	0.503587	0	0.0388628	-0.0179956	0
ATP1A1_-_116917137	ATP1A1	chr1	116917107	116917146	-	GGGCGGTCCCTGAAGGAAACGAGGGGTCTTGGGGCTGGAG	0.0184058	0.7564	0.753	0.7462	0.7428	0.503587	0	0.0388628	-0.0736343	0
ATP1A1_-_116917138	ATP1A1	chr1	116917108	116917147	-	GGCGGTCCCTGAAGGAAACGAGGGGTCTTGGGGCTGGAGA	0.0210491	0.7566	0.7532	0.7464	0.743	0.503587	0	0.0388628	-0.0842091	0
ATP1A1_-_116917139	ATP1A1	chr1	116917109	116917148	-	GCGGTCCCTGAAGGAAACGAGGGGTCTTGGGGCTGGAGAG	0.0110465	0.7568	0.7534	0.7466	0.7432	0.503587	0	0.0388628	-0.0441928	0
ATP1A1_-_116917143	ATP1A1	chr1	116917113	116917152	-	TCCCTGAAGGAAACGAGGGGTCTTGGGGCTGGAGAGCGGC	0.0229973	0.7576	0.7542	0.7474	0.744	0.503587	0	0.0388628	-0.0920031	0
ATP1A1_-_116917162	ATP1A1	chr1	116917132	116917171	-	GTCTTGGGGCTGGAGAGCGGCGCGGAGCGTGGTGGGAATA	-0.013646	0.7614	0.758	0.7512	0.7478	0.503587	0	0.0388628	0.0545922	0
ATP1A1_-_116917165	ATP1A1	chr1	116917135	116917174	-	TTGGGGCTGGAGAGCGGCGCGGAGCGTGGTGGGAATATCG	-0.111406	0.762	0.7586	0.7518	0.7484	0.503587	0	0.0388628	0.445693	1
ATP1A1_-_116917166	ATP1A1	chr1	116917136	116917175	-	TGGGGCTGGAGAGCGGCGCGGAGCGTGGTGGGAATATCGT	0.0127181	0.7622	0.7588	0.752	0.7486	0.503587	0	0.0388628	-0.0508801	0
ATP1A1_-_116917240	ATP1A1	chr1	116917210	116917249	-	ACTTGATTACCCCTAGCTATTACCCGTGCAGGAGACTGGG	0.0289839	0.777	0.7736	0.7668	0.7634	0.503587	0	0.0388628	-0.115953	0
ATP1A1_-_116917247	ATP1A1	chr1	116917217	116917256	-	TACCCCTAGCTATTACCCGTGCAGGAGACTGGGCCCTGGA	0.00262553	0.7784	0.775	0.7682	0.7648	0.503587	0	0.0388628	-0.0105037	0
ATP1A1_-_116917248	ATP1A1	chr1	116917218	116917257	-	ACCCCTAGCTATTACCCGTGCAGGAGACTGGGCCCTGGAC	0.0251793	0.7786	0.7752	0.7684	0.765	0.503587	0	0.0388628	-0.100733	0
ATP1A1_-_116917254	ATP1A1	chr1	116917224	116917263	-	AGCTATTACCCGTGCAGGAGACTGGGCCCTGGACCCCAAA	0.0192234	0.7798	0.7764	0.7696	0.7662	0.503587	0	0.0388628	-0.0769051	0
ATP1A1_-_116917316	ATP1A1	chr1	116917286	116917325	-	AAATTTACACAGAATAACCTCGGAGTTCATGGGGTGAAAG	-9.54e-05	0.7922	0.7888	0.782	0.7786	0.503587	0	0.0388628	0.000381658	0
ATP1A1_-_116917317	ATP1A1	chr1	116917287	116917326	-	AATTTACACAGAATAACCTCGGAGTTCATGGGGTGAAAGT	0.0240077	0.7924	0.789	0.7822	0.7788	0.503587	0	0.0388628	-0.0960453	0
ATP1A1_-_116917318	ATP1A1	chr1	116917288	116917327	-	ATTTACACAGAATAACCTCGGAGTTCATGGGGTGAAAGTG	0.001761	0.7926	0.7892	0.7824	0.779	0.503587	0	0.0388628	-0.00704508	0
ATP1A1_-_116917377	ATP1A1	chr1	116917347	116917386	-	AATGGGAGAGAATCCACTTCGTTGTCTCCAGGGTTTAGCA	-0.0866618	0.8044	0.801	0.7942	0.7908	0.503587	0	0.0388628	0.3467	0
ATP1A1_-_116917378	ATP1A1	chr1	116917348	116917387	-	ATGGGAGAGAATCCACTTCGTTGTCTCCAGGGTTTAGCAC	-0.0224121	0.8046	0.8012	0.7944	0.791	0.503587	0	0.0388628	0.0896619	0
ATP1A1_-_116917430	ATP1A1	chr1	116917400	116917439	-	GAGTAGGTCTTTGAAGGCCCTGAGGCTTCTGGGTGTAGAC	-0.00832015	0.815	0.8116	0.8048	0.8014	0.503587	0	0.0388628	0.0332857	0
ATP1A1_-_116917448	ATP1A1	chr1	116917418	116917457	-	CCTGAGGCTTCTGGGTGTAGACAGAGTGTCGGGAGCAGAG	0.0222603	0.8186	0.8152	0.8084	0.805	0.503587	0	0.0388628	-0.0890546	0
ATP1A1_-_116917449	ATP1A1	chr1	116917419	116917458	-	CTGAGGCTTCTGGGTGTAGACAGAGTGTCGGGAGCAGAGG	-0.00796366	0.8188	0.8154	0.8086	0.8052	0.503587	0	0.0388628	0.0318595	0
ATP1A1_-_116917457	ATP1A1	chr1	116917427	116917466	-	TCTGGGTGTAGACAGAGTGTCGGGAGCAGAGGGAGGCTGC	-0.0251859	0.8204	0.817	0.8102	0.8068	0.503587	0	0.0388628	0.100759	0
ATP1A1_-_116917458	ATP1A1	chr1	116917428	116917467	-	CTGGGTGTAGACAGAGTGTCGGGAGCAGAGGGAGGCTGCA	-0.00726468	0.8206	0.8172	0.8104	0.807	0.503587	0	0.0388628	0.0290631	0
ATP1A1_-_116917474	ATP1A1	chr1	116917444	116917483	-	TGTCGGGAGCAGAGGGAGGCTGCACTCCTTGGGGACTCTA	-0.00331939	0.8238	0.8204	0.8136	0.8102	0.503587	0	0.0388628	0.0132796	0
ATP1A1_-_116917475	ATP1A1	chr1	116917445	116917484	-	GTCGGGAGCAGAGGGAGGCTGCACTCCTTGGGGACTCTAA	0.0115039	0.824	0.8206	0.8138	0.8104	0.503587	0	0.0388628	-0.0460226	0
ATP1A1_-_116917485	ATP1A1	chr1	116917455	116917494	-	GAGGGAGGCTGCACTCCTTGGGGACTCTAAGGGAGTTTTA	-0.137693	0.826	0.8226	0.8158	0.8124	0.503587	0	0.0388628	0.550857	1
ATP1A1_-_116917486	ATP1A1	chr1	116917456	116917495	-	AGGGAGGCTGCACTCCTTGGGGACTCTAAGGGAGTTTTAA	-0.0193475	0.8262	0.8228	0.816	0.8126	0.503587	0	0.0388628	0.0774018	0
ATP1A1_-_116917497	ATP1A1	chr1	116917467	116917506	-	ACTCCTTGGGGACTCTAAGGGAGTTTTAAAGGAGGTAATT	-0.0204756	0.8284	0.825	0.8182	0.8148	0.503587	0	0.0388628	0.0819148	0
ATP1A1_-_116917511	ATP1A1	chr1	116917481	116917520	-	CTAAGGGAGTTTTAAAGGAGGTAATTGAAAGGCTTGGACC	-0.0510842	0.8312	0.8278	0.821	0.8176	0.503587	0	0.0388628	0.204368	0
ATP1A1_-_116917516	ATP1A1	chr1	116917486	116917525	-	GGAGTTTTAAAGGAGGTAATTGAAAGGCTTGGACCTGGTG	-0.00977137	0.8322	0.8288	0.822	0.8186	0.503587	0	0.0388628	0.0390914	0
ATP1A1_-_116917522	ATP1A1	chr1	116917492	116917531	-	TTAAAGGAGGTAATTGAAAGGCTTGGACCTGGTGGGGAGA	-0.00649697	0.8334	0.83	0.8232	0.8198	0.503587	0	0.0388628	0.0259918	0
ATP1A1_-_116917525	ATP1A1	chr1	116917495	116917534	-	AAGGAGGTAATTGAAAGGCTTGGACCTGGTGGGGAGAACA	0.0428761	0.834	0.8306	0.8238	0.8204	0.503587	0	0.0388628	-0.17153	0
ATP1A1_-_116917527	ATP1A1	chr1	116917497	116917536	-	GGAGGTAATTGAAAGGCTTGGACCTGGTGGGGAGAACAGG	-0.00464906	0.8344	0.831	0.8242	0.8208	0.503587	0	0.0388628	0.0185991	0
ATP1A1_-_116917544	ATP1A1	chr1	116917514	116917553	-	TTGGACCTGGTGGGGAGAACAGGCACAAGTGGAAATGCAC	0.00427269	0.8378	0.8344	0.8276	0.8242	0.503587	0	0.0388628	-0.0170934	0
ATP1A1_-_116917585	ATP1A1	chr1	116917555	116917594	-	ACTCGCCTCGCTTTTAAAAGCATGCAGCGTGGAGGGCTGG	-0.0397981	0.846	0.8426	0.8358	0.8324	0.503587	0	0.0388628	0.159216	0
ATP1A1_-_116917588	ATP1A1	chr1	116917558	116917597	-	CGCCTCGCTTTTAAAAGCATGCAGCGTGGAGGGCTGGTCC	0.0263286	0.8466	0.8432	0.8364	0.833	0.503587	0	0.0388628	-0.10533	0
ATP1A1_-_116917589	ATP1A1	chr1	116917559	116917598	-	GCCTCGCTTTTAAAAGCATGCAGCGTGGAGGGCTGGTCCA	-0.00606229	0.8468	0.8434	0.8366	0.8332	0.503587	0	0.0388628	0.0242528	0
ATP1A1_-_116917593	ATP1A1	chr1	116917563	116917602	-	CGCTTTTAAAAGCATGCAGCGTGGAGGGCTGGTCCAGGTC	-0.00783344	0.8476	0.8442	0.8374	0.834	0.503587	0	0.0388628	0.0313385	0
ATP1A1_-_116917604	ATP1A1	chr1	116917574	116917613	-	GCATGCAGCGTGGAGGGCTGGTCCAGGTCAGGTGGCATCA	-0.0274241	0.8498	0.8464	0.8396	0.8362	0.503587	0	0.0388628	0.109713	0
ATP1A1_-_116917607	ATP1A1	chr1	116917577	116917616	-	TGCAGCGTGGAGGGCTGGTCCAGGTCAGGTGGCATCAAAG	0.0193396	0.8504	0.847	0.8402	0.8368	0.503587	0	0.0388628	-0.0773702	0
ATP1A1_-_116917620	ATP1A1	chr1	116917590	116917629	-	GCTGGTCCAGGTCAGGTGGCATCAAAGAGCGGAGTACAGG	0.0101523	0.853	0.8496	0.8428	0.8394	0.503587	0	0.0388628	-0.0406153	0
ATP1A1_-_116917628	ATP1A1	chr1	116917598	116917637	-	AGGTCAGGTGGCATCAAAGAGCGGAGTACAGGGCCTCTCC	0.0259114	0.8546	0.8512	0.8444	0.841	0.503587	0	0.0388628	-0.103661	0
ATP1A1_-_116917629	ATP1A1	chr1	116917599	116917638	-	GGTCAGGTGGCATCAAAGAGCGGAGTACAGGGCCTCTCCA	0.0170423	0.8548	0.8514	0.8446	0.8412	0.503587	0	0.0388628	-0.0681797	0
ATP1A1_-_116917788	ATP1A1	chr1	116917758	116917797	-	AGAAAAAAGTTTACTTCCTGAGCTAATTTTGGGGGGTTTA	0.0313271	0.8866	0.8832	0.8764	0.873	0.503587	0	0.0388628	-0.125327	0
ATP1A1_-_116917789	ATP1A1	chr1	116917759	116917798	-	GAAAAAAGTTTACTTCCTGAGCTAATTTTGGGGGGTTTAG	0.0355608	0.8868	0.8834	0.8766	0.8732	0.503587	0	0.0388628	-0.142265	0
ATP1A1_-_116917790	ATP1A1	chr1	116917760	116917799	-	AAAAAAGTTTACTTCCTGAGCTAATTTTGGGGGGTTTAGA	-0.0285442	0.887	0.8836	0.8768	0.8734	0.503587	0	0.0388628	0.114194	0
ATP1A1_-_116917861	ATP1A1	chr1	116917831	116917870	-	GTGAAGTGACTTGCTCAAGGTCAAACGGTTGGCTAGTGAC	0.0268799	0.9012	0.8978	0.891	0.8876	0	0	0.0388628	-0.107536	0
ATP1A1_-_116917979	ATP1A1	chr1	116917949	116917988	-	TATACAGAACTCAGAACTTCGGATGAAACGGGGTATTTGT	0.00323578	0.9248	0.9214	0.9146	0.9112	0	0	0.0388628	-0.0129451	0
ATP1A1_-_116917980	ATP1A1	chr1	116917950	116917989	-	ATACAGAACTCAGAACTTCGGATGAAACGGGGTATTTGTG	-0.011452	0.925	0.9216	0.9148	0.9114	0	0	0.0388628	0.0458151	0
ATP1A1_-_116918074	ATP1A1	chr1	116918044	116918083	-	ATCTAGATGTCTCCTTTATAACCACACACAGGCACACATG	0.046431	0.9438	0.9404	0.9336	0.9302	0	0	0.0388628	-0.185752	0
ATP1A1_-_116918098	ATP1A1	chr1	116918068	116918107	-	CACACAGGCACACATGCACAGTAGTGATGCGGTGGTAACC	0.00847616	0.9486	0.9452	0.9384	0.935	0	0	0.0388628	-0.0339098	0
ATP1A1_-_116918101	ATP1A1	chr1	116918071	116918110	-	ACAGGCACACATGCACAGTAGTGATGCGGTGGTAACCCAC	-0.0253179	0.9492	0.9458	0.939	0.9356	0	0	0.0388628	0.101287	0
ATP1A1_-_116918163	ATP1A1	chr1	116918133	116918172	-	ACCCAGATGTCTTACAACAAAATGTATAGTGGCTAGCAAA	-0.0980126	0.9616	0.9582	0.9514	0.948	0	0	0.0388628	0.39211	0
ATP1A1_-_116918202	ATP1A1	chr1	116918172	116918211	-	ACACAAGATTAAATTACAGCTGCGAACACTGGGATGATGA	-0.0172082	0.9694	0.966	0.9592	0.9558	0	0	0.0388628	0.0688432	0
ATP1A1_-_116918203	ATP1A1	chr1	116918173	116918212	-	CACAAGATTAAATTACAGCTGCGAACACTGGGATGATGAG	0.0177485	0.9696	0.9662	0.9594	0.956	0	0	0.0388628	-0.0710049	0
ATP1A1_-_116918219	ATP1A1	chr1	116918189	116918228	-	AGCTGCGAACACTGGGATGATGAGCTGCTTGGCTGCTGGG	-0.0228137	0.9728	0.9694	0.9626	0.9592	0	0	0.0388628	0.0912685	0
ATP1A1_-_116918353	ATP1A1	chr1	116918323	116918362	-	GTCCAAATGTTCAGAAGAATATTTCATGTTGGGATTTTTC	-0.0171871	0.9996	0.9962	0.9894	0.986	0	0	0.0388628	0.068759	0
ATP1A1_-_116918369	ATP1A1	chr1	116918339	116918378	-	GAATATTTCATGTTGGGATTTTTCCACATGGGGATTAAAA	0.00226781	1.0028	0.9994	0.9926	0.9892	0	0	0.0388628	-0.00907264	0
ATP1A1_+_116913429	ATP1A1	chr1	116913422	116913461	+	GAGAGACACCTTGGAAAATGGGTAAGCAAAGGAGGAAAAG	-0.0194742	0.0148	0.0114	0.0046	0.0012	0	0	0.0388628	0.0779084	0
ATP1A1_+_116913440	ATP1A1	chr1	116913433	116913472	+	CTCAGATATGAGAGAGACACCTTGGAAAATGGGTAAGCAA	0.000942182	0.017	0.0136	0.0068	0.0034	0	0	0.0388628	-0.0037693	0
ATP1A1_+_116913447	ATP1A1	chr1	116913440	116913479	+	AGGAAATCTCAGATATGAGAGAGACACCTTGGAAAATGGG	-0.0356741	0.0184	0.015	0.0082	0.0048	0	0	0.0388628	0.142718	0
ATP1A1_+_116913485	ATP1A1	chr1	116913478	116913517	+	AAGAAAAAGGTAAGGCATGACCAAGTCTGAGGCGCAGAAG	-0.00125573	0.026	0.0226	0.0158	0.0124	0	0	0.0388628	0.00502367	0
ATP1A1_+_116913621	ATP1A1	chr1	116913614	116913653	+	AGTTCTAGCTGTGTTCCGGTGTGAAGAAAGGGCAAAAAAT	0.0028816	0.0532	0.0498	0.043	0.0396	0	0	0.0388628	-0.0115282	0
ATP1A1_+_116913622	ATP1A1	chr1	116913615	116913654	+	GAGTTCTAGCTGTGTTCCGGTGTGAAGAAAGGGCAAAAAA	0.0110679	0.0534	0.05	0.0432	0.0398	0	0	0.0388628	-0.0442783	0
ATP1A1_+_116913660	ATP1A1	chr1	116913653	116913692	+	AACTGAAAATTGCTGAAGGTCCTTTCAGGAGGATCCCAGA	-0.0158885	0.061	0.0576	0.0508	0.0474	0	0	0.0388628	0.0635636	0
ATP1A1_+_116913663	ATP1A1	chr1	116913656	116913695	+	GGCAACTGAAAATTGCTGAAGGTCCTTTCAGGAGGATCCC	0.0307069	0.0616	0.0582	0.0514	0.048	0	0	0.0388628	-0.122846	0
ATP1A1_+_116913673	ATP1A1	chr1	116913666	116913705	+	CTATTTATTTGGCAACTGAAAATTGCTGAAGGTCCTTTCA	0.0118856	0.0636	0.0602	0.0534	0.05	0	0	0.0388628	-0.0475496	0
ATP1A1_+_116913726	ATP1A1	chr1	116913719	116913758	+	TCACTCAACAAAATAACCCTGATAGATCAAGGCACTTCCC	-0.0179338	0.0742	0.0708	0.064	0.0606	0	0	0.0388628	0.071746	0
ATP1A1_+_116913825	ATP1A1	chr1	116913818	116913857	+	GGCAACAACTAAATATATAAAGCACGGGTCGGAACAACGT	0.0395796	0.094	0.0906	0.0838	0.0804	0	0	0.0388628	-0.158343	0
ATP1A1_+_116913868	ATP1A1	chr1	116913861	116913900	+	TTAATTACTCCTTGGGCCCTGGTCTGAATGGGAAAAGTGC	0.0222033	0.1026	0.0992	0.0924	0.089	0	0	0.0388628	-0.0888267	0
ATP1A1_+_116913869	ATP1A1	chr1	116913862	116913901	+	ATTAATTACTCCTTGGGCCCTGGTCTGAATGGGAAAAGTG	0.0116631	0.1028	0.0994	0.0926	0.0892	0	0	0.0388628	-0.0466593	0
ATP1A1_+_116913878	ATP1A1	chr1	116913871	116913910	+	AAAACAAAGATTAATTACTCCTTGGGCCCTGGTCTGAATG	0.0064584	0.1046	0.1012	0.0944	0.091	0	0	0.0388628	-0.0258375	0
ATP1A1_+_116913884	ATP1A1	chr1	116913877	116913916	+	AAAATAAAAACAAAGATTAATTACTCCTTGGGCCCTGGTC	-0.0639007	0.1058	0.1024	0.0956	0.0922	0	0	0.0388628	0.255641	0
ATP1A1_+_116914209	ATP1A1	chr1	116914202	116914241	+	GCTTGTTTAAGATTAATTACTCCTGGGCCAGGCACTGTGG	-0.0263421	0.1708	0.1674	0.1606	0.1572	0	0	0.0388628	0.105384	0
ATP1A1_+_116914214	ATP1A1	chr1	116914207	116914246	+	AGATAGCTTGTTTAAGATTAATTACTCCTGGGCCAGGCAC	-0.00296445	0.1718	0.1684	0.1616	0.1582	0	0	0.0388628	0.0118596	0
ATP1A1_+_116914333	ATP1A1	chr1	116914326	116914365	+	ACTGTTAACAGAGGGTTACAGAGTGTTCGGGGATCCATCT	-0.0133386	0.1956	0.1922	0.1854	0.182	0	0	0.0388628	0.0533624	0
ATP1A1_+_116914334	ATP1A1	chr1	116914327	116914366	+	GACTGTTAACAGAGGGTTACAGAGTGTTCGGGGATCCATC	0.0142322	0.1958	0.1924	0.1856	0.1822	0	0	0.0388628	-0.0569376	0
ATP1A1_+_116914335	ATP1A1	chr1	116914328	116914367	+	AGACTGTTAACAGAGGGTTACAGAGTGTTCGGGGATCCAT	-0.00123078	0.196	0.1926	0.1858	0.1824	0	0	0.0388628	0.00492387	0
ATP1A1_+_116914350	ATP1A1	chr1	116914343	116914382	+	AGAACAGAATTCCTTAGACTGTTAACAGAGGGTTACAGAG	0.0203867	0.199	0.1956	0.1888	0.1854	0	0	0.0388628	-0.081559	0
ATP1A1_+_116914451	ATP1A1	chr1	116914444	116914483	+	GTGATCTAGAGACTTGGTTCAATCATTCTAGGCCATAGAG	-0.0465751	0.2192	0.2158	0.209	0.2056	0	0	0.0388628	0.186329	0
ATP1A1_+_116914498	ATP1A1	chr1	116914491	116914530	+	GTCTCTTCTCCTCAAGAATGTATTGTTAAAGGTTGATGTC	-0.215216	0.2286	0.2252	0.2184	0.215	0	0	0.0388628	0.860996	1
ATP1A1_+_116914569	ATP1A1	chr1	116914562	116914601	+	TAGAAACTGTGTTGTCAGTTACATCATTAGGGTAATTCTC	-0.0285471	0.2428	0.2394	0.2326	0.2292	0	0	0.0388628	0.114206	0
ATP1A1_+_116914570	ATP1A1	chr1	116914563	116914602	+	CTAGAAACTGTGTTGTCAGTTACATCATTAGGGTAATTCT	0.0311531	0.243	0.2396	0.2328	0.2294	0	0	0.0388628	-0.124631	0
ATP1A1_+_116914734	ATP1A1	chr1	116914727	116914766	+	GGTTTGCAGGAAGTCAAGTACTCTGGGAAAGGCCAGGATA	0.0250735	0.2758	0.2724	0.2656	0.2622	0.503587	0	0.0388628	-0.100309	0
ATP1A1_+_116914740	ATP1A1	chr1	116914733	116914772	+	TAACAAGGTTTGCAGGAAGTCAAGTACTCTGGGAAAGGCC	0.0105004	0.277	0.2736	0.2668	0.2634	0.503587	0	0.0388628	-0.042008	0
ATP1A1_+_116914756	ATP1A1	chr1	116914749	116914788	+	AAAAACAAAGTATTATTAACAAGGTTTGCAGGAAGTCAAG	-0.0172588	0.2802	0.2768	0.27	0.2666	0.503587	0	0.0388628	0.0690457	0
ATP1A1_+_116914856	ATP1A1	chr1	116914849	116914888	+	CCGGAGATCCCTGGTTCCACTGCACTTTGGGGCTTCTCTG	0.0118004	0.3002	0.2968	0.29	0.2866	0.503587	0	0.0388628	-0.0472087	0
ATP1A1_+_116914858	ATP1A1	chr1	116914851	116914890	+	CCCCGGAGATCCCTGGTTCCACTGCACTTTGGGGCTTCTC	0.0304583	0.3006	0.2972	0.2904	0.287	0.503587	0	0.0388628	-0.121852	0
ATP1A1_+_116914874	ATP1A1	chr1	116914867	116914906	+	AGGAAACCACCACTCTCCCCGGAGATCCCTGGTTCCACTG	-0.0297047	0.3038	0.3004	0.2936	0.2902	0.503587	0	0.0388628	0.118837	0
ATP1A1_+_116914884	ATP1A1	chr1	116914877	116914916	+	GGGGGGGCCCAGGAAACCACCACTCTCCCCGGAGATCCCT	0.011353	0.3058	0.3024	0.2956	0.2922	0.503587	0	0.0388628	-0.0454187	0
ATP1A1_+_116914903	ATP1A1	chr1	116914896	116914935	+	GCACAGCCTTGGGTTCTCTGGGGGGGCCCAGGAAACCACC	-0.00859151	0.3096	0.3062	0.2994	0.296	0.503587	0	0.0388628	0.0343712	0
ATP1A1_+_116914912	ATP1A1	chr1	116914905	116914944	+	GCATCTCCAGCACAGCCTTGGGTTCTCTGGGGGGGCCCAG	0.0209154	0.3114	0.308	0.3012	0.2978	0.503587	0	0.0388628	-0.0836742	0
ATP1A1_+_116914914	ATP1A1	chr1	116914907	116914946	+	CAGCATCTCCAGCACAGCCTTGGGTTCTCTGGGGGGGCCC	-0.0122478	0.3118	0.3084	0.3016	0.2982	0.503587	0	0.0388628	0.0489985	0
ATP1A1_+_116914946	ATP1A1	chr1	116914939	116914978	+	CAGGTGCCTCTCCACGCCTCCACCTGTCACGGCAGCATCT	-0.00937934	0.3182	0.3148	0.308	0.3046	0.503587	0	0.0388628	0.0375231	0
ATP1A1_+_116914974	ATP1A1	chr1	116914967	116915006	+	ATCAAGGGGGAGGCGTTTGAGGACTTGCCAGGTGCCTCTC	0.0103135	0.3238	0.3204	0.3136	0.3102	0.503587	0	0.0388628	-0.0412604	0
ATP1A1_+_116914984	ATP1A1	chr1	116914977	116915016	+	GAGGAGCTAAATCAAGGGGGAGGCGTTTGAGGACTTGCCA	0.00743827	0.3258	0.3224	0.3156	0.3122	0.503587	0	0.0388628	-0.0297576	0
ATP1A1_+_116914996	ATP1A1	chr1	116914989	116915028	+	TATCCTTAGCTAGAGGAGCTAAATCAAGGGGGAGGCGTTT	-0.00596265	0.3282	0.3248	0.318	0.3146	0.503587	0	0.0388628	0.0238542	0
ATP1A1_+_116914999	ATP1A1	chr1	116914992	116915031	+	GCGTATCCTTAGCTAGAGGAGCTAAATCAAGGGGGAGGCG	0.025388	0.3288	0.3254	0.3186	0.3152	0.503587	0	0.0388628	-0.101567	0
ATP1A1_+_116915012	ATP1A1	chr1	116915005	116915044	+	AACCCAAAGGAATGCGTATCCTTAGCTAGAGGAGCTAAAT	0.0167201	0.3314	0.328	0.3212	0.3178	0.503587	0	0.0388628	-0.0668905	0
ATP1A1_+_116915058	ATP1A1	chr1	116915051	116915090	+	TGCTTGTCCAGTTTGGGGATTCTCTTTTTAGGGAAGAAAA	0.0148896	0.3406	0.3372	0.3304	0.327	0.503587	0	0.0388628	-0.0595673	0
ATP1A1_+_116915072	ATP1A1	chr1	116915065	116915104	+	GTGTGAATGTAACCTGCTTGTCCAGTTTGGGGATTCTCTT	0.0171045	0.3434	0.34	0.3332	0.3298	0.503587	0	0.0388628	-0.0684282	0
ATP1A1_+_116915130	ATP1A1	chr1	116915123	116915162	+	TCTTCGAGATTCCAAAATGAGAATCTGAAGGGCGACCAGC	0.00891025	0.355	0.3516	0.3448	0.3414	0.503587	0	0.0388628	-0.0356464	0
ATP1A1_+_116915205	ATP1A1	chr1	116915198	116915237	+	GCTCCGTCATAGCTGGAATCGATCTGAACTGGCATCGCCA	-0.0213525	0.37	0.3666	0.3598	0.3564	0.503587	0	0.0388628	0.085423	0
ATP1A1_+_116915221	ATP1A1	chr1	116915214	116915253	+	TCTTTATCCACTTCCCGCTCCGTCATAGCTGGAATCGATC	-0.00193573	0.3732	0.3698	0.363	0.3596	0.503587	0	0.0388628	0.0077441	0
ATP1A1_+_116915256	ATP1A1	chr1	116915249	116915288	+	GGTGCTCTCAGAGTGCCTCCTGTGACTTGGGGTCCTCTTT	0.00291407	0.3802	0.3768	0.37	0.3666	0.503587	0	0.0388628	-0.0116581	0
ATP1A1_+_116915257	ATP1A1	chr1	116915250	116915289	+	TGGTGCTCTCAGAGTGCCTCCTGTGACTTGGGGTCCTCTT	-0.00721765	0.3804	0.377	0.3702	0.3668	0.503587	0	0.0388628	0.028875	0
ATP1A1_+_116915258	ATP1A1	chr1	116915251	116915290	+	TTGGTGCTCTCAGAGTGCCTCCTGTGACTTGGGGTCCTCT	0.0333717	0.3806	0.3772	0.3704	0.367	0.503587	0	0.0388628	-0.133507	0
ATP1A1_+_116915286	ATP1A1	chr1	116915279	116915318	+	CCCACCTGCGGATGGCCTCCCCGGGCGCTTGGTGCTCTCA	-0.0048003	0.3862	0.3828	0.376	0.3726	0.503587	0	0.0388628	0.0192041	0
ATP1A1_+_116915303	ATP1A1	chr1	116915296	116915335	+	GGAATCCAGGCCCCGCGCCCACCTGCGGATGGCCTCCCCG	-0.00545806	0.3896	0.3862	0.3794	0.376	0.503587	0	0.0388628	0.0218355	0
ATP1A1_+_116915307	ATP1A1	chr1	116915300	116915339	+	CTGTGGAATCCAGGCCCCGCGCCCACCTGCGGATGGCCTC	0.00395827	0.3904	0.387	0.3802	0.3768	0.503587	0	0.0388628	-0.0158355	0
ATP1A1_+_116915333	ATP1A1	chr1	116915326	116915365	+	GCGCCTGACTGAGGGACTCCGCCCCTCTGTGGAATCCAGG	0.00982036	0.3956	0.3922	0.3854	0.382	0.503587	0	0.0388628	-0.0392874	0
ATP1A1_+_116915351	ATP1A1	chr1	116915344	116915383	+	CGGGTGTGATTGCAGCCAGCGCCTGACTGAGGGACTCCGC	0.00169392	0.3992	0.3958	0.389	0.3856	0.503587	0	0.0388628	-0.00677672	0
ATP1A1_+_116915379	ATP1A1	chr1	116915372	116915411	+	CTCAGGGATGCTGGAGGGGGCTGGCGCTCGGGTGTGATTG	0.00609186	0.4048	0.4014	0.3946	0.3912	0.503587	0	0.0388628	-0.0243711	0
ATP1A1_+_116915380	ATP1A1	chr1	116915373	116915412	+	ACTCAGGGATGCTGGAGGGGGCTGGCGCTCGGGTGTGATT	0.00315995	0.405	0.4016	0.3948	0.3914	0.503587	0	0.0388628	-0.0126417	0
ATP1A1_+_116915391	ATP1A1	chr1	116915384	116915423	+	TCTCCTCTGGGACTCAGGGATGCTGGAGGGGGCTGGCGCT	-0.0529063	0.4072	0.4038	0.397	0.3936	0.503587	0	0.0388628	0.211657	0
ATP1A1_+_116915397	ATP1A1	chr1	116915390	116915429	+	CGGCGATCTCCTCTGGGACTCAGGGATGCTGGAGGGGGCT	0.0471787	0.4084	0.405	0.3982	0.3948	0.503587	0	0.0388628	-0.188744	0
ATP1A1_+_116915412	ATP1A1	chr1	116915405	116915444	+	GCTTTTCCAGCGCTTCGGCGATCTCCTCTGGGACTCAGGG	0.0071265	0.4114	0.408	0.4012	0.3978	0.503587	0	0.0388628	-0.0285103	0
ATP1A1_+_116915413	ATP1A1	chr1	116915406	116915445	+	GGCTTTTCCAGCGCTTCGGCGATCTCCTCTGGGACTCAGG	-0.0531239	0.4116	0.4082	0.4014	0.398	0.503587	0	0.0388628	0.212528	0
ATP1A1_+_116915426	ATP1A1	chr1	116915419	116915458	+	TCGTGGGCGGAACGGCTTTTCCAGCGCTTCGGCGATCTCC	-0.0429417	0.4142	0.4108	0.404	0.4006	0.503587	0	0.0388628	0.171793	0
ATP1A1_+_116915443	ATP1A1	chr1	116915436	116915475	+	CGACCCGGCACCAGAAGTCGTGGGCGGAACGGCTTTTCCA	-0.0372741	0.4176	0.4142	0.4074	0.404	0.503587	0	0.0388628	0.149119	0
ATP1A1_+_116915448	ATP1A1	chr1	116915441	116915480	+	GCCGCCGACCCGGCACCAGAAGTCGTGGGCGGAACGGCTT	-0.00930377	0.4186	0.4152	0.4084	0.405	0.503587	0	0.0388628	0.0372207	0
ATP1A1_+_116915451	ATP1A1	chr1	116915444	116915483	+	GTCGCCGCCGACCCGGCACCAGAAGTCGTGGGCGGAACGG	-0.0088763	0.4192	0.4158	0.409	0.4056	0.503587	0	0.0388628	0.0355106	0
ATP1A1_+_116915452	ATP1A1	chr1	116915445	116915484	+	AGTCGCCGCCGACCCGGCACCAGAAGTCGTGGGCGGAACG	0.00798384	0.4194	0.416	0.4092	0.4058	0.503587	0	0.0388628	-0.0319402	0
ATP1A1_+_116915467	ATP1A1	chr1	116915460	116915499	+	GAACTGGGCTCCCCCAGTCGCCGCCGACCCGGCACCAGAA	-0.0111907	0.4224	0.419	0.4122	0.4088	0.503587	0	0.0388628	0.0447696	0
ATP1A1_+_116915491	ATP1A1	chr1	116915484	116915523	+	CGCAGTGGGTGCGGTACGGTCTCGGAACTGGGCTCCCCCA	-0.00334281	0.4272	0.4238	0.417	0.4136	0.503587	0	0.0388628	0.0133733	0
ATP1A1_+_116915492	ATP1A1	chr1	116915485	116915524	+	CCGCAGTGGGTGCGGTACGGTCTCGGAACTGGGCTCCCCC	0.020657	0.4274	0.424	0.4172	0.4138	0.503587	0	0.0388628	-0.0826404	0
ATP1A1_+_116915498	ATP1A1	chr1	116915491	116915530	+	GGAGGTCCGCAGTGGGTGCGGTACGGTCTCGGAACTGGGC	-0.0181718	0.4286	0.4252	0.4184	0.415	0.503587	0	0.0388628	0.072698	0
ATP1A1_+_116915504	ATP1A1	chr1	116915497	116915536	+	GGCCCAGGAGGTCCGCAGTGGGTGCGGTACGGTCTCGGAA	0.00831847	0.4298	0.4264	0.4196	0.4162	0.503587	0	0.0388628	-0.0332789	0
ATP1A1_+_116915509	ATP1A1	chr1	116915502	116915541	+	TGTAGGGCCCAGGAGGTCCGCAGTGGGTGCGGTACGGTCT	-0.0245237	0.4308	0.4274	0.4206	0.4172	0.503587	0	0.0388628	0.0981095	0
ATP1A1_+_116915514	ATP1A1	chr1	116915507	116915546	+	TACTATGTAGGGCCCAGGAGGTCCGCAGTGGGTGCGGTAC	0.0204747	0.4318	0.4284	0.4216	0.4182	0.503587	0	0.0388628	-0.0819112	0
ATP1A1_+_116915525	ATP1A1	chr1	116915518	116915557	+	CATGACCCGCCTACTATGTAGGGCCCAGGAGGTCCGCAGT	-0.00302732	0.434	0.4306	0.4238	0.4204	0.503587	0	0.0388628	0.0121111	0
ATP1A1_+_116915528	ATP1A1	chr1	116915521	116915560	+	CTGCATGACCCGCCTACTATGTAGGGCCCAGGAGGTCCGC	0.0509218	0.4346	0.4312	0.4244	0.421	0.503587	0	0.0388628	-0.203718	0
ATP1A1_+_116915534	ATP1A1	chr1	116915527	116915566	+	GCTGCCCTGCATGACCCGCCTACTATGTAGGGCCCAGGAG	0.00657569	0.4358	0.4324	0.4256	0.4222	0.503587	0	0.0388628	-0.0263068	0
ATP1A1_+_116915535	ATP1A1	chr1	116915528	116915567	+	CGCTGCCCTGCATGACCCGCCTACTATGTAGGGCCCAGGA	0.0268939	0.436	0.4326	0.4258	0.4224	0.503587	0	0.0388628	-0.107592	0
ATP1A1_+_116915587	ATP1A1	chr1	116915580	116915619	+	CTGGCTGAACAGCGGGGACTCGGCGGCCTTGGCCCTCCCA	0.0245979	0.4464	0.443	0.4362	0.4328	0.503587	0	0.0388628	-0.0984066	0
ATP1A1_+_116915593	ATP1A1	chr1	116915586	116915625	+	CTCCTGCTGGCTGAACAGCGGGGACTCGGCGGCCTTGGCC	-0.0877026	0.4476	0.4442	0.4374	0.434	0.503587	0	0.0388628	0.350864	0
ATP1A1_+_116915596	ATP1A1	chr1	116915589	116915628	+	GCGCTCCTGCTGGCTGAACAGCGGGGACTCGGCGGCCTTG	0.00589981	0.4482	0.4448	0.438	0.4346	0.503587	0	0.0388628	-0.0236028	0
ATP1A1_+_116915603	ATP1A1	chr1	116915596	116915635	+	CTGCGGGGCGCTCCTGCTGGCTGAACAGCGGGGACTCGGC	0.01351	0.4496	0.4462	0.4394	0.436	0.503587	0	0.0388628	-0.0540483	0
ATP1A1_+_116915604	ATP1A1	chr1	116915597	116915636	+	GCTGCGGGGCGCTCCTGCTGGCTGAACAGCGGGGACTCGG	-0.026275	0.4498	0.4464	0.4396	0.4362	0.503587	0	0.0388628	0.105116	0
ATP1A1_+_116915615	ATP1A1	chr1	116915608	116915647	+	GTCCCGGGAGGGCTGCGGGGCGCTCCTGCTGGCTGAACAG	-0.0248779	0.452	0.4486	0.4418	0.4384	0.503587	0.0075	0.0388628	0.0995267	0
ATP1A1_+_116915627	ATP1A1	chr1	116915620	116915659	+	CGTGTCCACCGTGTCCCGGGAGGGCTGCGGGGCGCTCCTG	-0.21703	0.4544	0.451	0.4442	0.4408	0.503587	0.00571429	0.0388628	0.868254	1
ATP1A1_+_116915629	ATP1A1	chr1	116915622	116915661	+	AGCGTGTCCACCGTGTCCCGGGAGGGCTGCGGGGCGCTCC	-0.0569252	0.4548	0.4514	0.4446	0.4412	0.503587	0.00571429	0.0388628	0.227735	0
ATP1A1_+_116915635	ATP1A1	chr1	116915628	116915667	+	GGGACAAGCGTGTCCACCGTGTCCCGGGAGGGCTGCGGGG	0.0145598	0.456	0.4526	0.4458	0.4424	0.503587	0.00666667	0.0388628	-0.0582482	0
ATP1A1_+_116915636	ATP1A1	chr1	116915629	116915668	+	TGGGACAAGCGTGTCCACCGTGTCCCGGGAGGGCTGCGGG	-0.0392567	0.4562	0.4528	0.446	0.4426	0.503587	0.00666667	0.0388628	0.15705	0
ATP1A1_+_116915639	ATP1A1	chr1	116915632	116915671	+	GTCTGGGACAAGCGTGTCCACCGTGTCCCGGGAGGGCTGC	0.0196281	0.4568	0.4534	0.4466	0.4432	0.503587	0.008	0.0388628	-0.0785243	0
ATP1A1_+_116915640	ATP1A1	chr1	116915633	116915672	+	GGTCTGGGACAAGCGTGTCCACCGTGTCCCGGGAGGGCTG	-0.0105408	0.457	0.4536	0.4468	0.4434	0.503587	0.008	0.0388628	0.0421697	0
ATP1A1_+_116915670	ATP1A1	chr1	116915663	116915702	+	CAGTCCTGGCTCCCGGCAGGAGGGCGCCCAGGTCTGGGAC	-0.0238846	0.463	0.4596	0.4528	0.4494	0.503587	0.025	0.0388628	0.0955531	0
ATP1A1_+_116915678	ATP1A1	chr1	116915671	116915710	+	GCTGCGGCCAGTCCTGGCTCCCGGCAGGAGGGCGCCCAGG	0.00947614	0.4646	0.4612	0.4544	0.451	0.503587	0.025	0.0388628	-0.0379103	0
ATP1A1_+_116915679	ATP1A1	chr1	116915672	116915711	+	TGCTGCGGCCAGTCCTGGCTCCCGGCAGGAGGGCGCCCAG	-0.00383287	0.4648	0.4614	0.4546	0.4512	0.503587	0.025	0.0388628	0.0153338	0
ATP1A1_+_116915682	ATP1A1	chr1	116915675	116915714	+	GCCTGCTGCGGCCAGTCCTGGCTCCCGGCAGGAGGGCGCC	0.0254139	0.4654	0.462	0.4552	0.4518	0.503587	0.025	0.0388628	-0.101671	0
ATP1A1_+_116915703	ATP1A1	chr1	116915696	116915735	+	CCGCCCACGGGCCCGGACAGCGCCTGCTGCGGCCAGTCCT	-0.0235691	0.4696	0.4662	0.4594	0.456	0.503587	0.0533333	0.0388628	0.0942908	0
ATP1A1_+_116915724	ATP1A1	chr1	116915717	116915756	+	GCTCCGCCCCCTCCCGAAACCCCGCCCACGGGCCCGGACA	-0.0106796	0.4738	0.4704	0.4636	0.4602	0.503587	0.0228571	0.0388628	0.042725	0
ATP1A1_+_116915725	ATP1A1	chr1	116915718	116915757	+	GGCTCCGCCCCCTCCCGAAACCCCGCCCACGGGCCCGGAC	0.0154945	0.474	0.4706	0.4638	0.4604	0.503587	0.0228571	0.0388628	-0.0619874	0
ATP1A1_+_116915755	ATP1A1	chr1	116915748	116915787	+	CCGGAGCAACCTGACACCGGCCGTGGGCCTGGCTCCGCCC	0.0124387	0.48	0.4766	0.4698	0.4664	0.503587	0	0.0388628	-0.0497625	0
ATP1A1_+_116915760	ATP1A1	chr1	116915753	116915792	+	CGTTACCGGAGCAACCTGACACCGGCCGTGGGCCTGGCTC	0.0134746	0.481	0.4776	0.4708	0.4674	0.503587	0	0.0388628	-0.0539066	0
ATP1A1_+_116915761	ATP1A1	chr1	116915754	116915793	+	CCGTTACCGGAGCAACCTGACACCGGCCGTGGGCCTGGCT	-0.0117208	0.4812	0.4778	0.471	0.4676	0.503587	0	0.0388628	0.0468905	0
ATP1A1_+_116915767	ATP1A1	chr1	116915760	116915799	+	ACGTCACCGTTACCGGAGCAACCTGACACCGGCCGTGGGC	-0.0234231	0.4824	0.479	0.4722	0.4688	0.503587	0	0.0388628	0.0937067	0
ATP1A1_+_116915783	ATP1A1	chr1	116915776	116915815	+	CCGCCCACGCCGCGAAACGTCACCGTTACCGGAGCAACCT	0.0221387	0.4856	0.4822	0.4754	0.472	0.503587	0	0.0388628	-0.088568	0
ATP1A1_+_116915817	ATP1A1	chr1	116915810	116915849	+	TCACTTCCTAAAATATGCAACCTGCGTGCTGGCCCCGCCC	0.0269298	0.4924	0.489	0.4822	0.4788	0.503587	0	0.0388628	-0.107735	0
ATP1A1_+_116915992	ATP1A1	chr1	116915985	116916024	+	GAGCTAGGGCTGCCGCGGGGCGGGAGGGTGGGAGGGCGGC	-0.047809	0.5274	0.524	0.5172	0.5138	0.503587	0	0.0388628	0.191265	0
ATP1A1_+_116915996	ATP1A1	chr1	116915989	116916028	+	GAGGGAGCTAGGGCTGCCGCGGGGCGGGAGGGTGGGAGGG	-0.18551	0.5282	0.5248	0.518	0.5146	0.503587	0	0.0388628	0.742153	1
ATP1A1_+_116916000	ATP1A1	chr1	116915993	116916032	+	AGTGGAGGGAGCTAGGGCTGCCGCGGGGCGGGAGGGTGGG	0.00839989	0.529	0.5256	0.5188	0.5154	0.503587	0	0.0388628	-0.0336046	0
ATP1A1_+_116916001	ATP1A1	chr1	116915994	116916033	+	AAGTGGAGGGAGCTAGGGCTGCCGCGGGGCGGGAGGGTGG	-0.0520533	0.5292	0.5258	0.519	0.5156	0.503587	0	0.0388628	0.208245	0
ATP1A1_+_116916004	ATP1A1	chr1	116915997	116916036	+	GCCAAGTGGAGGGAGCTAGGGCTGCCGCGGGGCGGGAGGG	-0.0388188	0.5298	0.5264	0.5196	0.5162	0.503587	0	0.0388628	0.155299	0
ATP1A1_+_116916006	ATP1A1	chr1	116915999	116916038	+	GAGCCAAGTGGAGGGAGCTAGGGCTGCCGCGGGGCGGGAG	0.0128389	0.5302	0.5268	0.52	0.5166	0.503587	0	0.0388628	-0.0513632	0
ATP1A1_+_116916023	ATP1A1	chr1	116916016	116916055	+	AGCGAGCGGGACCAGGGGAGCCAAGTGGAGGGAGCTAGGG	-0.0507436	0.5336	0.5302	0.5234	0.52	0.503587	0	0.0388628	0.203005	0
ATP1A1_+_116916024	ATP1A1	chr1	116916017	116916056	+	GAGCGAGCGGGACCAGGGGAGCCAAGTGGAGGGAGCTAGG	-0.0550365	0.5338	0.5304	0.5236	0.5202	0.503587	0	0.0388628	0.220179	0
ATP1A1_+_116916037	ATP1A1	chr1	116916030	116916069	+	GCAGCTCCCGGCCGAGCGAGCGGGACCAGGGGAGCCAAGT	-0.0529742	0.5364	0.533	0.5262	0.5228	0.503587	0	0.0388628	0.211929	0
ATP1A1_+_116916038	ATP1A1	chr1	116916031	116916070	+	AGCAGCTCCCGGCCGAGCGAGCGGGACCAGGGGAGCCAAG	-0.0264161	0.5366	0.5332	0.5264	0.523	0.503587	0	0.0388628	0.10568	0
ATP1A1_+_116916045	ATP1A1	chr1	116916038	116916077	+	AGCACAGAGCAGCTCCCGGCCGAGCGAGCGGGACCAGGGG	-0.0235875	0.538	0.5346	0.5278	0.5244	0.503587	0	0.0388628	0.0943641	0
ATP1A1_+_116916046	ATP1A1	chr1	116916039	116916078	+	AAGCACAGAGCAGCTCCCGGCCGAGCGAGCGGGACCAGGG	-0.0208368	0.5382	0.5348	0.528	0.5246	0.503587	0	0.0388628	0.0833597	0
ATP1A1_+_116916092	ATP1A1	chr1	116916085	116916124	+	GCTCAGTGCCCGGCGCCGGGTCCTGTCGCTGGAGAATCAG	-0.0088079	0.5474	0.544	0.5372	0.5338	0.503587	0	0.0388628	0.0352369	0
ATP1A1_+_116916111	ATP1A1	chr1	116916104	116916143	+	CCTTCCCCATGGTGGCGGTGCTCAGTGCCCGGCGCCGGGT	-0.0149148	0.5512	0.5478	0.541	0.5376	0.503587	0	0.0388628	0.0596681	0
ATP1A1_+_116916125	ATP1A1	chr1	116916118	116916157	+	CCGGACACTCACCCCCTTCCCCATGGTGGCGGTGCTCAGT	-0.0154587	0.554	0.5506	0.5438	0.5404	0.503587	0	0.0388628	0.0618442	0
ATP1A1_+_116916131	ATP1A1	chr1	116916124	116916163	+	GGCGCGCCGGACACTCACCCCCTTCCCCATGGTGGCGGTG	-0.063504	0.5552	0.5518	0.545	0.5416	0.503587	0	0.0388628	0.254055	0
ATP1A1_+_116916183	ATP1A1	chr1	116916176	116916215	+	CCCTCCCGACTTCCTCCTCTTCCCCTCGAGGGCTCCCCGA	0.0270725	0.5656	0.5622	0.5554	0.552	0.503587	0	0.0388628	-0.108306	0
ATP1A1_+_116916218	ATP1A1	chr1	116916211	116916250	+	CTTCCTCCTCCGCCGCCTCCCGCTGGCCGCGGTCGCCCTC	0.00821979	0.5726	0.5692	0.5624	0.559	0.503587	0	0.0388628	-0.0328842	0
ATP1A1_+_116916278	ATP1A1	chr1	116916271	116916310	+	TTCCAAACTGCGTCGTCTTTTAAGCCGCGCGGCTCTGCCA	-0.00832454	0.5846	0.5812	0.5744	0.571	0.503587	0	0.0388628	0.0333032	0
ATP1A1_+_116916392	ATP1A1	chr1	116916385	116916424	+	CGGCCTCCGGGGCGCGCAGCCCCCGCCCAGGGTCCGCCCA	0.00981144	0.6074	0.604	0.5972	0.5938	0.503587	0	0.0388628	-0.0392517	0
ATP1A1_+_116916414	ATP1A1	chr1	116916407	116916446	+	CTCTCGGAGCCCCCGGCCCGCTCGGCCTCCGGGGCGCGCA	-0.00904491	0.6118	0.6084	0.6016	0.5982	0.503587	0	0.0388628	0.0361851	0
ATP1A1_+_116916421	ATP1A1	chr1	116916414	116916453	+	GCACCGCCTCTCGGAGCCCCCGGCCCGCTCGGCCTCCGGG	0.0147656	0.6132	0.6098	0.603	0.5996	0.503587	0	0.0388628	-0.0590713	0
ATP1A1_+_116916439	ATP1A1	chr1	116916432	116916471	+	GGCCCCGAGGCTTCCCAAGCACCGCCTCTCGGAGCCCCCG	0.0521479	0.6168	0.6134	0.6066	0.6032	0.503587	0.03	0.0388628	-0.208623	0
ATP1A1_+_116916502	ATP1A1	chr1	116916495	116916534	+	CCAGGCTCAGGGATGCCGGCTCAGTCCCGGGGCCGCCCCC	0.00220033	0.6294	0.626	0.6192	0.6158	0.503587	0	0.0388628	-0.00880266	0
ATP1A1_+_116916503	ATP1A1	chr1	116916496	116916535	+	GCCAGGCTCAGGGATGCCGGCTCAGTCCCGGGGCCGCCCC	0.0218292	0.6296	0.6262	0.6194	0.616	0.503587	0	0.0388628	-0.08733	0
ATP1A1_+_116916504	ATP1A1	chr1	116916497	116916536	+	AGCCAGGCTCAGGGATGCCGGCTCAGTCCCGGGGCCGCCC	0.0116287	0.6298	0.6264	0.6196	0.6162	0.503587	0	0.0388628	-0.0465218	0
ATP1A1_+_116916522	ATP1A1	chr1	116916515	116916554	+	GGCGGTCGCAGGGAGGGGAGCCAGGCTCAGGGATGCCGGC	-0.0010707	0.6334	0.63	0.6232	0.6198	0.503587	0	0.0388628	0.00428345	0
ATP1A1_+_116916536	ATP1A1	chr1	116916529	116916568	+	GAGAAGGAGGTGACGGCGGTCGCAGGGAGGGGAGCCAGGC	-0.0224212	0.6362	0.6328	0.626	0.6226	0.503587	0	0.0388628	0.0896982	0
ATP1A1_+_116916537	ATP1A1	chr1	116916530	116916569	+	GGAGAAGGAGGTGACGGCGGTCGCAGGGAGGGGAGCCAGG	-0.00921142	0.6364	0.633	0.6262	0.6228	0.503587	0	0.0388628	0.0368513	0
ATP1A1_+_116916538	ATP1A1	chr1	116916531	116916570	+	AGGAGAAGGAGGTGACGGCGGTCGCAGGGAGGGGAGCCAG	0.00499473	0.6366	0.6332	0.6264	0.623	0.503587	0	0.0388628	-0.0199819	0
ATP1A1_+_116916541	ATP1A1	chr1	116916534	116916573	+	GGAAGGAGAAGGAGGTGACGGCGGTCGCAGGGAGGGGAGC	0.0100526	0.6372	0.6338	0.627	0.6236	0.503587	0	0.0388628	-0.0402165	0
ATP1A1_+_116916571	ATP1A1	chr1	116916564	116916603	+	TTCCTCAGGGCACGGAGGGCGGAGGGAAAAGGAAGGAGAA	-0.0387483	0.6432	0.6398	0.633	0.6296	0.503587	0	0.0388628	0.155017	0
ATP1A1_+_116916577	ATP1A1	chr1	116916570	116916609	+	GCGCCTTTCCTCAGGGCACGGAGGGCGGAGGGAAAAGGAA	-0.0499686	0.6444	0.641	0.6342	0.6308	0.503587	0	0.0388628	0.199905	0
ATP1A1_+_116916581	ATP1A1	chr1	116916574	116916613	+	GAGCGCGCCTTTCCTCAGGGCACGGAGGGCGGAGGGAAAA	-0.145239	0.6452	0.6418	0.635	0.6316	0.503587	0	0.0388628	0.581042	1
ATP1A1_+_116916584	ATP1A1	chr1	116916577	116916616	+	GAGGAGCGCGCCTTTCCTCAGGGCACGGAGGGCGGAGGGA	-0.0399041	0.6458	0.6424	0.6356	0.6322	0.503587	0	0.0388628	0.159641	0
ATP1A1_+_116916585	ATP1A1	chr1	116916578	116916617	+	GGAGGAGCGCGCCTTTCCTCAGGGCACGGAGGGCGGAGGG	0.0103593	0.646	0.6426	0.6358	0.6324	0.503587	0	0.0388628	-0.0414433	0
ATP1A1_+_116916594	ATP1A1	chr1	116916587	116916626	+	AGGGGAAGGGGAGGAGCGCGCCTTTCCTCAGGGCACGGAG	-0.0229809	0.6478	0.6444	0.6376	0.6342	0.503587	0	0.0388628	0.0919377	0
ATP1A1_+_116916615	ATP1A1	chr1	116916608	116916647	+	GAGGCCCCGGCGGAGCGCCCCAGGGGAAGGGGAGGAGCGC	-0.114566	0.652	0.6486	0.6418	0.6384	0.503587	0	0.0388628	0.458334	1
ATP1A1_+_116916616	ATP1A1	chr1	116916609	116916648	+	GGAGGCCCCGGCGGAGCGCCCCAGGGGAAGGGGAGGAGCG	-0.15397	0.6522	0.6488	0.642	0.6386	0.503587	0	0.0388628	0.615974	1
ATP1A1_+_116916617	ATP1A1	chr1	116916610	116916649	+	AGGAGGCCCCGGCGGAGCGCCCCAGGGGAAGGGGAGGAGC	-0.0684681	0.6524	0.649	0.6422	0.6388	0.503587	0	0.0388628	0.273914	0
ATP1A1_+_116916621	ATP1A1	chr1	116916614	116916653	+	CGGGAGGAGGCCCCGGCGGAGCGCCCCAGGGGAAGGGGAG	-0.0867133	0.6532	0.6498	0.643	0.6396	0.503587	0	0.0388628	0.346906	0
ATP1A1_+_116916622	ATP1A1	chr1	116916615	116916654	+	CCGGGAGGAGGCCCCGGCGGAGCGCCCCAGGGGAAGGGGA	-0.0499318	0.6534	0.65	0.6432	0.6398	0.503587	0	0.0388628	0.199757	0
ATP1A1_+_116916623	ATP1A1	chr1	116916616	116916655	+	CCCGGGAGGAGGCCCCGGCGGAGCGCCCCAGGGGAAGGGG	0.00886662	0.6536	0.6502	0.6434	0.64	0.503587	0	0.0388628	-0.0354719	0
ATP1A1_+_116916649	ATP1A1	chr1	116916642	116916681	+	AACCGGGGCCGCGGCGGGAACGGAGGCCCGGGAGGAGGCC	-0.00490793	0.6588	0.6554	0.6486	0.6452	0.503587	0	0.0388628	0.0196347	0
ATP1A1_+_116916650	ATP1A1	chr1	116916643	116916682	+	GAACCGGGGCCGCGGCGGGAACGGAGGCCCGGGAGGAGGC	-0.00698399	0.659	0.6556	0.6488	0.6454	0.503587	0	0.0388628	0.0279402	0
ATP1A1_+_116916658	ATP1A1	chr1	116916651	116916690	+	CCCCGCCGGAACCGGGGCCGCGGCGGGAACGGAGGCCCGG	-0.0141204	0.6606	0.6572	0.6504	0.647	0.503587	0	0.0388628	0.0564902	0
ATP1A1_+_116916664	ATP1A1	chr1	116916657	116916696	+	GGCTGCCCCCGCCGGAACCGGGGCCGCGGCGGGAACGGAG	-0.119922	0.6618	0.6584	0.6516	0.6482	0.503587	0	0.0388628	0.479762	1
ATP1A1_+_116916667	ATP1A1	chr1	116916660	116916699	+	GGAGGCTGCCCCCGCCGGAACCGGGGCCGCGGCGGGAACG	0.0157749	0.6624	0.659	0.6522	0.6488	0.503587	0	0.0388628	-0.063109	0
ATP1A1_+_116916673	ATP1A1	chr1	116916666	116916705	+	GAACCCGGAGGCTGCCCCCGCCGGAACCGGGGCCGCGGCG	0.0341459	0.6636	0.6602	0.6534	0.65	0.503587	0	0.0388628	-0.136604	0
ATP1A1_+_116916674	ATP1A1	chr1	116916667	116916706	+	CGAACCCGGAGGCTGCCCCCGCCGGAACCGGGGCCGCGGC	0.0153331	0.6638	0.6604	0.6536	0.6502	0.503587	0	0.0388628	-0.0613418	0
ATP1A1_+_116916675	ATP1A1	chr1	116916668	116916707	+	CCGAACCCGGAGGCTGCCCCCGCCGGAACCGGGGCCGCGG	-0.0154581	0.664	0.6606	0.6538	0.6504	0.503587	0	0.0388628	0.061842	0
ATP1A1_+_116916681	ATP1A1	chr1	116916674	116916713	+	GGAGCCCCGAACCCGGAGGCTGCCCCCGCCGGAACCGGGG	0.0057224	0.6652	0.6618	0.655	0.6516	0.503587	0	0.0388628	-0.0228931	0
ATP1A1_+_116916694	ATP1A1	chr1	116916687	116916726	+	GTCCCCAGGAGAAGGAGCCCCGAACCCGGAGGCTGCCCCC	-0.0218388	0.6678	0.6644	0.6576	0.6542	0.503587	0	0.0388628	0.0873684	0
ATP1A1_+_116916711	ATP1A1	chr1	116916704	116916743	+	GCAAGCTAAGCCCCAGCGTCCCCAGGAGAAGGAGCCCCGA	-0.0157913	0.6712	0.6678	0.661	0.6576	0.503587	0	0.0388628	0.0631749	0
ATP1A1_+_116916744	ATP1A1	chr1	116916737	116916776	+	TTCTTTGGGGGAGGGCGGCCGCCTCTGCGCGGAGCAAGCT	0.000293144	0.6778	0.6744	0.6676	0.6642	0.503587	0	0.0388628	-0.00117275	0
ATP1A1_+_116916765	ATP1A1	chr1	116916758	116916797	+	CACTTAGAAGCAGCCAGTTTTTTCTTTGGGGGAGGGCGGC	-0.000266653	0.682	0.6786	0.6718	0.6684	0.503587	0	0.0388628	0.00106677	0
ATP1A1_+_116916767	ATP1A1	chr1	116916760	116916799	+	CGCACTTAGAAGCAGCCAGTTTTTTCTTTGGGGGAGGGCG	-0.0109119	0.6824	0.679	0.6722	0.6688	0.503587	0	0.0388628	0.0436542	0
ATP1A1_+_116916768	ATP1A1	chr1	116916761	116916800	+	TCGCACTTAGAAGCAGCCAGTTTTTTCTTTGGGGGAGGGC	0.0514951	0.6826	0.6792	0.6724	0.669	0.503587	0	0.0388628	-0.206012	0
ATP1A1_+_116916821	ATP1A1	chr1	116916814	116916853	+	ATCTTAGGGCAGTGAAGACACACCCTTTCTGGCACCAGCC	-0.00860856	0.6932	0.6898	0.683	0.6796	0.503587	0	0.0388628	0.0344395	0
ATP1A1_+_116916844	ATP1A1	chr1	116916837	116916876	+	CTCAAAAGTATACCTTAAAGGCCATCTTAGGGCAGTGAAG	-0.0463904	0.6978	0.6944	0.6876	0.6842	0.503587	0	0.0388628	0.18559	0
ATP1A1_+_116916845	ATP1A1	chr1	116916838	116916877	+	CCTCAAAAGTATACCTTAAAGGCCATCTTAGGGCAGTGAA	-0.0412648	0.698	0.6946	0.6878	0.6844	0.503587	0	0.0388628	0.165084	0
ATP1A1_+_116916855	ATP1A1	chr1	116916848	116916887	+	CCAAGAAAGCCCTCAAAAGTATACCTTAAAGGCCATCTTA	0.0385225	0.7	0.6966	0.6898	0.6864	0.503587	0	0.0388628	-0.154113	0
ATP1A1_+_116916888	ATP1A1	chr1	116916881	116916920	+	CCATCGGTGCATCCTGTGTTTACGGAAAGTGGCCCAAGAA	-0.0297248	0.7066	0.7032	0.6964	0.693	0.503587	0	0.0388628	0.118917	0
ATP1A1_+_116916913	ATP1A1	chr1	116916906	116916945	+	CACCATCGGATGACAACTCCAGTTGCCATCGGTGCATCCT	0.00072297	0.7116	0.7082	0.7014	0.698	0.503587	0	0.0388628	-0.00289232	0
ATP1A1_+_116916936	ATP1A1	chr1	116916929	116916968	+	AAAAAAATCTGCACGCCTCTCCCCACCATCGGATGACAAC	-0.00259998	0.7162	0.7128	0.706	0.7026	0.503587	0	0.0388628	0.0104015	0
ATP1A1_+_116916980	ATP1A1	chr1	116916973	116917012	+	GCCCTGGTGGGTCTGCCTATCCTCCTTCAGGGCTCGTCCC	0.00164957	0.725	0.7216	0.7148	0.7114	0.503587	0	0.0388628	-0.00659929	0
ATP1A1_+_116916981	ATP1A1	chr1	116916974	116917013	+	GGCCCTGGTGGGTCTGCCTATCCTCCTTCAGGGCTCGTCC	-0.00552635	0.7252	0.7218	0.715	0.7116	0.503587	0	0.0388628	0.0221087	0
ATP1A1_+_116917001	ATP1A1	chr1	116916994	116917033	+	TCGGGTTTCTTGTACCCTGAGGCCCTGGTGGGTCTGCCTA	-0.011067	0.7292	0.7258	0.719	0.7156	0.503587	0	0.0388628	0.0442746	0
ATP1A1_+_116917005	ATP1A1	chr1	116916998	116917037	+	TTTTTCGGGTTTCTTGTACCCTGAGGCCCTGGTGGGTCTG	-0.0103516	0.73	0.7266	0.7198	0.7164	0.503587	0	0.0388628	0.0414125	0
ATP1A1_+_116917077	ATP1A1	chr1	116917070	116917109	+	CCCTTTGGTGCTTCCGCGACGCTGGAAACCGGCAGAGATT	0.00906734	0.7444	0.741	0.7342	0.7308	0.503587	0	0.0388628	-0.0362749	0
ATP1A1_+_116917084	ATP1A1	chr1	116917077	116917116	+	GGGACCGCCCTTTGGTGCTTCCGCGACGCTGGAAACCGGC	0.0327484	0.7458	0.7424	0.7356	0.7322	0.503587	0	0.0388628	-0.131014	0
ATP1A1_+_116917101	ATP1A1	chr1	116917094	116917133	+	ACCCCTCGTTTCCTTCAGGGACCGCCCTTTGGTGCTTCCG	0.0619976	0.7492	0.7458	0.739	0.7356	0.503587	0	0.0388628	-0.248028	0
ATP1A1_+_116917113	ATP1A1	chr1	116917106	116917145	+	TCCAGCCCCAAGACCCCTCGTTTCCTTCAGGGACCGCCCT	-0.0319862	0.7516	0.7482	0.7414	0.738	0.503587	0	0.0388628	0.127964	0
ATP1A1_+_116917114	ATP1A1	chr1	116917107	116917146	+	CTCCAGCCCCAAGACCCCTCGTTTCCTTCAGGGACCGCCC	0.00288604	0.7518	0.7484	0.7416	0.7382	0.503587	0	0.0388628	-0.0115459	0
ATP1A1_+_116917182	ATP1A1	chr1	116917175	116917214	+	CAAGTCTTCGCTACAGAAATGTAGGACAGCGGCGTTGTGA	0.00241528	0.7654	0.762	0.7552	0.7518	0.503587	0	0.0388628	-0.00966256	0
ATP1A1_+_116917189	ATP1A1	chr1	116917182	116917221	+	GGGTAATCAAGTCTTCGCTACAGAAATGTAGGACAGCGGC	0.00682901	0.7668	0.7634	0.7566	0.7532	0.503587	0	0.0388628	-0.0273202	0
ATP1A1_+_116917218	ATP1A1	chr1	116917211	116917250	+	GCCCAGTCTCCTGCACGGGTAATAGCTAGGGGTAATCAAG	0.0238557	0.7726	0.7692	0.7624	0.759	0.503587	0	0.0388628	-0.0954372	0
ATP1A1_+_116917219	ATP1A1	chr1	116917212	116917251	+	GGCCCAGTCTCCTGCACGGGTAATAGCTAGGGGTAATCAA	0.0379381	0.7728	0.7694	0.7626	0.7592	0.503587	0	0.0388628	-0.151775	0
ATP1A1_+_116917220	ATP1A1	chr1	116917213	116917252	+	GGGCCCAGTCTCCTGCACGGGTAATAGCTAGGGGTAATCA	-0.0318644	0.773	0.7696	0.7628	0.7594	0.503587	0	0.0388628	0.127477	0
ATP1A1_+_116917231	ATP1A1	chr1	116917224	116917263	+	TTTGGGGTCCAGGGCCCAGTCTCCTGCACGGGTAATAGCT	0.012088	0.7752	0.7718	0.765	0.7616	0.503587	0	0.0388628	-0.0483593	0
ATP1A1_+_116917232	ATP1A1	chr1	116917225	116917264	+	ATTTGGGGTCCAGGGCCCAGTCTCCTGCACGGGTAATAGC	0.0159919	0.7754	0.772	0.7652	0.7618	0.503587	0	0.0388628	-0.0639775	0
ATP1A1_+_116917249	ATP1A1	chr1	116917242	116917281	+	CAACTAGACTTTGGCTCATTTGGGGTCCAGGGCCCAGTCT	-0.0714214	0.7788	0.7754	0.7686	0.7652	0.503587	0	0.0388628	0.285729	0
ATP1A1_+_116917250	ATP1A1	chr1	116917243	116917282	+	TCAACTAGACTTTGGCTCATTTGGGGTCCAGGGCCCAGTC	-0.00176127	0.779	0.7756	0.7688	0.7654	0.503587	0	0.0388628	0.00704613	0
ATP1A1_+_116917256	ATP1A1	chr1	116917249	116917288	+	TTTTTCTCAACTAGACTTTGGCTCATTTGGGGTCCAGGGC	0.00176445	0.7802	0.7768	0.77	0.7666	0.503587	0	0.0388628	-0.00705887	0
ATP1A1_+_116917258	ATP1A1	chr1	116917251	116917290	+	AATTTTTCTCAACTAGACTTTGGCTCATTTGGGGTCCAGG	-0.00543205	0.7806	0.7772	0.7704	0.767	0.503587	0	0.0388628	0.0217315	0
ATP1A1_+_116917267	ATP1A1	chr1	116917260	116917299	+	TTCTGTGTAAATTTTTCTCAACTAGACTTTGGCTCATTTG	-0.043744	0.7824	0.779	0.7722	0.7688	0.503587	0	0.0388628	0.175003	0
ATP1A1_+_116917302	ATP1A1	chr1	116917295	116917334	+	ACATGGTCACTTTCACCCCATGAACTCCGAGGTTATTCTG	0.0117842	0.7894	0.786	0.7792	0.7758	0.503587	0	0.0388628	-0.0471441	0
ATP1A1_+_116917359	ATP1A1	chr1	116917352	116917391	+	CACTGTGCTAAACCCTGGAGACAACGAAGTGGATTCTCTC	0.000943372	0.8008	0.7974	0.7906	0.7872	0.503587	0	0.0388628	-0.00377406	0
ATP1A1_+_116917417	ATP1A1	chr1	116917410	116917449	+	CCGACACTCTGTCTACACCCAGAAGCCTCAGGGCCTTCAA	0.0153648	0.8124	0.809	0.8022	0.7988	0.503587	0	0.0388628	-0.0614684	0
ATP1A1_+_116917469	ATP1A1	chr1	116917462	116917501	+	CCTCCTTTAAAACTCCCTTAGAGTCCCCAAGGAGTGCAGC	-0.00611044	0.8228	0.8194	0.8126	0.8092	0.503587	0	0.0388628	0.0244455	0
ATP1A1_+_116917518	ATP1A1	chr1	116917511	116917550	+	CATTTCCACTTGTGCCTGTTCTCCCCACCAGGTCCAAGCC	0.00602529	0.8326	0.8292	0.8224	0.819	0.503587	0	0.0388628	-0.0241048	0
ATP1A1_+_116917559	ATP1A1	chr1	116917552	116917591	+	GCCCTCCACGCTGCATGCTTTTAAAAGCGAGGCGAGTTGT	0.0150889	0.8408	0.8374	0.8306	0.8272	0.503587	0	0.0388628	-0.0603649	0
ATP1A1_+_116917595	ATP1A1	chr1	116917588	116917627	+	TGTACTCCGCTCTTTGATGCCACCTGACCTGGACCAGCCC	0.0508755	0.848	0.8446	0.8378	0.8344	0.503587	0	0.0388628	-0.203533	0
ATP1A1_+_116917630	ATP1A1	chr1	116917623	116917662	+	CTAACCCAGACTCCATCAGGGGAATGGAGAGGCCCTGTAC	-0.00687678	0.855	0.8516	0.8448	0.8414	0.503587	0	0.0388628	0.0275113	0
ATP1A1_+_116917635	ATP1A1	chr1	116917628	116917667	+	GGCCACTAACCCAGACTCCATCAGGGGAATGGAGAGGCCC	-0.036108	0.856	0.8526	0.8458	0.8424	0.503587	0	0.0388628	0.144454	0
ATP1A1_+_116917665	ATP1A1	chr1	116917658	116917697	+	TCAAGGGTTTGACGGTGTGGTAAAAGCACAGGCCACTAAC	-0.00138603	0.862	0.8586	0.8518	0.8484	0.503587	0	0.0388628	0.00554497	0
ATP1A1_+_116917677	ATP1A1	chr1	116917670	116917709	+	TTACAGAAATGATCAAGGGTTTGACGGTGTGGTAAAAGCA	-0.0419905	0.8644	0.861	0.8542	0.8508	0.503587	0	0.0388628	0.167987	0
ATP1A1_+_116917816	ATP1A1	chr1	116917809	116917848	+	TTGAGCAAGTCACTTCACCTTCCTAGGCTTGGGGCACACA	0.0127625	0.8922	0.8888	0.882	0.8786	0.503587	0	0.0388628	-0.0510577	0
ATP1A1_+_116917882	ATP1A1	chr1	116917875	116917914	+	GGCTTGAGGCCACAGGCTGTTCAAGAATCAGGGACGCCTA	0.0045775	0.9054	0.902	0.8952	0.8918	0	0	0.0388628	-0.0183128	0
ATP1A1_+_116917898	ATP1A1	chr1	116917891	116917930	+	AGTAAATGCATGTTCAGGCTTGAGGCCACAGGCTGTTCAA	-0.0258097	0.9086	0.9052	0.8984	0.895	0	0	0.0388628	0.103255	0
ATP1A1_+_116917905	ATP1A1	chr1	116917898	116917937	+	GTTAAAGAGTAAATGCATGTTCAGGCTTGAGGCCACAGGC	-0.00398046	0.91	0.9066	0.8998	0.8964	0	0	0.0388628	0.0159243	0
ATP1A1_+_116918005	ATP1A1	chr1	116917998	116918037	+	ACATAACTTAGTTACCCAAACCATCTCCATGGCCTATTAA	-0.0084045	0.93	0.9266	0.9198	0.9164	0	0	0.0388628	0.0336231	0
ATP1A1_+_116918037	ATP1A1	chr1	116918030	116918069	+	TGTGGTTATAAAGGAGACATCTAGATAAATGGACATAACT	0.00137014	0.9364	0.933	0.9262	0.9228	0	0	0.0388628	-0.00548137	0
ATP1A1_+_116918055	ATP1A1	chr1	116918048	116918087	+	TGTGCATGTGTGCCTGTGTGTGGTTATAAAGGAGACATCT	-0.0204091	0.94	0.9366	0.9298	0.9264	0	0	0.0388628	0.0816487	0
ATP1A1_+_116918134	ATP1A1	chr1	116918127	116918166	+	AGCCACTATACATTTTGTTGTAAGACATCTGGGTTTAAGC	-0.0561077	0.9558	0.9524	0.9456	0.9422	0	0	0.0388628	0.224465	0
ATP1A1_+_116918303	ATP1A1	chr1	116918296	116918335	+	TGAACATTTGGACGCTCACAATAAGTCACAGGACAAACAC	-0.0175306	0.9896	0.9862	0.9794	0.976	0	0	0.0388628	0.0701332	0
ATP5B_-_57038783	ATP5B	chr12	57038753	57038792	-	GCATCGCAGGGTTATACATAAGGATAAATTGGTATCAAGA	-0.00641611	0.6954	0.699	0.5556	0.5626	0.477762	0	0.0978661	0.0165719	0
ATP5B_-_57038831	ATP5B	chr12	57038801	57038840	-	GACCAAGACTCCTTCTCAGTACCTAAATGTGGCTTCAGCA	-0.00141795	0.6858	0.6894	0.546	0.553	0.477762	0	0.0978661	0.00366237	0
ATP5B_-_57038884	ATP5B	chr12	57038854	57038893	-	GAAAGTCATTTTGATAAAATCATCATAGAAGGCAGACAGC	0.017803	0.6752	0.6788	0.5354	0.5424	0.477762	0	0.0978661	-0.0459827	0
ATP5B_-_57038904	ATP5B	chr12	57038874	57038913	-	CATCATAGAAGGCAGACAGCTTGGTTTTGGGGATATTTGG	0.000398541	0.6712	0.6748	0.5314	0.5384	0.477762	0	0.0978661	-0.00102937	0
ATP5B_-_57038923	ATP5B	chr12	57038893	57038932	-	CTTGGTTTTGGGGATATTTGGGCTACACAAGGTCTTTACT	-0.0185703	0.6674	0.671	0.5276	0.5346	0.477762	0	0.0978661	0.0479646	0
ATP5B_-_57038964	ATP5B	chr12	57038934	57038973	-	TTCCTAACAAACTCTACTTACCCAAATGCTGGGCCACCTC	-0.0228272	0.6592	0.6628	0.5194	0.5264	0.477762	0	0.0978661	0.0589595	0
ATP5B_-_57038965	ATP5B	chr12	57038935	57038974	-	TCCTAACAAACTCTACTTACCCAAATGCTGGGCCACCTCC	-0.0486621	0.659	0.6626	0.5192	0.5262	0.477762	0	0.0978661	0.125687	0
ATP5B_-_57039026	ATP5B	chr12	57038996	57039035	-	CCTTGCACTTCCAGGGCATTTAGAATTGGTGGTAGTCCCT	0.00505918	0.6468	0.6504	0.507	0.514	0.477762	0	0.0978661	-0.0130672	0
ATP5B_-_57039085	ATP5B	chr12	57039055	57039094	-	CACTGCGCCAATGACCGCCACGATGCGCCCGGTGGCGGCG	0.0122145	0.635	0.6386	0.4952	0.5022	0.477762	0	0.0978661	-0.0315482	0
ATP5B_-_57039088	ATP5B	chr12	57039058	57039097	-	TGCGCCAATGACCGCCACGATGCGCCCGGTGGCGGCGCCT	-0.107029	0.6344	0.638	0.4946	0.5016	0.477762	0	0.0978661	0.27644	1
ATP5B_-_57039091	ATP5B	chr12	57039061	57039100	-	GCCAATGACCGCCACGATGCGCCCGGTGGCGGCGCCTGCT	-0.0198596	0.6338	0.6374	0.494	0.501	0.477762	0	0.0978661	0.0512946	0
ATP5B_-_57039104	ATP5B	chr12	57039074	57039113	-	ACGATGCGCCCGGTGGCGGCGCCTGCTTTTGGCGAAGGAG	-0.0164248	0.6312	0.6348	0.4914	0.4984	0.477762	0	0.0978661	0.0424229	0
ATP5B_-_57039110	ATP5B	chr12	57039080	57039119	-	CGCCCGGTGGCGGCGCCTGCTTTTGGCGAAGGAGATGTTT	-0.0147428	0.63	0.6336	0.4902	0.4972	0.477762	0	0.0978661	0.0380785	0
ATP5B_-_57039157	ATP5B	chr12	57039127	57039166	-	ATAGTCCCTGACTAACAGACAAAAGATATTGGAAGGAGCT	-0.0251689	0.6206	0.6242	0.4808	0.4878	0.477762	0	0.0978661	0.0650078	0
ATP5B_-_57039161	ATP5B	chr12	57039131	57039170	-	TCCCTGACTAACAGACAAAAGATATTGGAAGGAGCTGGGG	-0.0150975	0.6198	0.6234	0.48	0.487	0.477762	0	0.0978661	0.0389948	0
ATP5B_-_57039167	ATP5B	chr12	57039137	57039176	-	ACTAACAGACAAAAGATATTGGAAGGAGCTGGGGTCAGGC	0.0461288	0.6186	0.6222	0.4788	0.4858	0.477762	0	0.0978661	-0.119144	0
ATP5B_-_57039185	ATP5B	chr12	57039155	57039194	-	TTGGAAGGAGCTGGGGTCAGGCCAGTTAAAGGTCATCGGA	-0.0205241	0.615	0.6186	0.4752	0.4822	0.477762	0	0.0978661	0.0530107	0
ATP5B_-_57039192	ATP5B	chr12	57039162	57039201	-	GAGCTGGGGTCAGGCCAGTTAAAGGTCATCGGAAGCCAGG	-0.0306965	0.6136	0.6172	0.4738	0.4808	0.477762	0	0.0978661	0.0792846	0
ATP5B_-_57039215	ATP5B	chr12	57039185	57039224	-	GGTCATCGGAAGCCAGGACTTAACACACAAGGAGAGGAAA	-0.165599	0.609	0.6126	0.4692	0.4762	0.477762	0	0.0978661	0.427719	1
ATP5B_-_57039220	ATP5B	chr12	57039190	57039229	-	TCGGAAGCCAGGACTTAACACACAAGGAGAGGAAAACTCA	-0.0447512	0.608	0.6116	0.4682	0.4752	0.477762	0	0.0978661	0.115586	0
ATP5B_-_57039240	ATP5B	chr12	57039210	57039249	-	CACAAGGAGAGGAAAACTCAGCCGAAGTCAGGCCTCTTTC	-0.00971909	0.604	0.6076	0.4642	0.4712	0.477762	0	0.0978661	0.025103	0
ATP5B_-_57039259	ATP5B	chr12	57039229	57039268	-	AGCCGAAGTCAGGCCTCTTTCCGCTTGTACGGAACGCGTG	-0.0176908	0.6002	0.6038	0.4604	0.4674	0.477762	0	0.0978661	0.0456929	0
ATP5B_-_57039276	ATP5B	chr12	57039246	57039285	-	TTTCCGCTTGTACGGAACGCGTGTCCAAGAGGGAAGGCCG	-0.0755893	0.5968	0.6004	0.457	0.464	0.477762	0	0.0978661	0.195236	0
ATP5B_-_57039277	ATP5B	chr12	57039247	57039286	-	TTCCGCTTGTACGGAACGCGTGTCCAAGAGGGAAGGCCGC	-0.140223	0.5966	0.6002	0.4568	0.4638	0.477762	0	0.0978661	0.362176	1
ATP5B_-_57039281	ATP5B	chr12	57039251	57039290	-	GCTTGTACGGAACGCGTGTCCAAGAGGGAAGGCCGCGCAG	-0.133683	0.5958	0.5994	0.456	0.463	0.477762	0	0.0978661	0.345284	1
ATP5B_-_57039377	ATP5B	chr12	57039347	57039386	-	CGAGAGTTCAGTACCCCTATTCAACCGGAAGGTCAACGCA	0.021804	0.5766	0.5802	0.4368	0.4438	0.477762	0	0.0978661	-0.0563167	0
ATP5B_-_57039415	ATP5B	chr12	57039385	57039424	-	CACCTGCCCGCACCTTTTCCGTCACACAAAGGACTTTATA	-0.0204285	0.569	0.5726	0.4292	0.4362	0.477762	0	0.0978661	0.0527639	0
ATP5B_-_57039431	ATP5B	chr12	57039401	57039440	-	TTCCGTCACACAAAGGACTTTATACAAAATGGGACAGAGC	-0.0398482	0.5658	0.5694	0.426	0.433	0.477762	0	0.0978661	0.102922	0
ATP5B_-_57039432	ATP5B	chr12	57039402	57039441	-	TCCGTCACACAAAGGACTTTATACAAAATGGGACAGAGCT	-0.0182879	0.5656	0.5692	0.4258	0.4328	0.477762	0	0.0978661	0.047235	0
ATP5B_-_57039442	ATP5B	chr12	57039412	57039451	-	AAAGGACTTTATACAAAATGGGACAGAGCTGGGTCGAAGA	0.036324	0.5636	0.5672	0.4238	0.4308	0.477762	0	0.0978661	-0.0938196	0
ATP5B_-_57039462	ATP5B	chr12	57039432	57039471	-	GGACAGAGCTGGGTCGAAGAAACCTCCTATGGGTGTCCCA	-0.00442391	0.5596	0.5632	0.4198	0.4268	0.477762	0	0.0978661	0.0114263	0
ATP5B_-_57039463	ATP5B	chr12	57039433	57039472	-	GACAGAGCTGGGTCGAAGAAACCTCCTATGGGTGTCCCAT	-0.334396	0.5594	0.563	0.4196	0.4266	0.477762	0	0.0978661	0.863697	1
ATP5B_-_57039505	ATP5B	chr12	57039475	57039514	-	TTGTTCTCCAGCCATTAGAGAGCAAGACGCGGCTCCAGGC	-0.0993396	0.551	0.5546	0.4112	0.4182	0.477762	0	0.0978661	0.25658	0
ATP5B_-_57039512	ATP5B	chr12	57039482	57039521	-	CCAGCCATTAGAGAGCAAGACGCGGCTCCAGGCATCCTTT	-0.105386	0.5496	0.5532	0.4098	0.4168	0.477762	0	0.0978661	0.272197	1
ATP5B_-_57039531	ATP5B	chr12	57039501	57039540	-	ACGCGGCTCCAGGCATCCTTTTAACACCACGGATCCCTTA	0.0554284	0.5458	0.5494	0.406	0.413	0.477762	0	0.0978661	-0.143164	0
ATP5B_-_57039541	ATP5B	chr12	57039511	57039550	-	AGGCATCCTTTTAACACCACGGATCCCTTAGGCCCGAGCT	-0.225297	0.5438	0.5474	0.404	0.411	0.477762	0	0.0978661	0.581911	1
ATP5B_-_57039564	ATP5B	chr12	57039534	57039573	-	TCCCTTAGGCCCGAGCTACCATCGTTCCCCGGCTCAAGGT	-0.029884	0.5392	0.5428	0.3994	0.4064	0.477762	0	0.0978661	0.0771861	0
ATP5B_-_57039571	ATP5B	chr12	57039541	57039580	-	GGCCCGAGCTACCATCGTTCCCCGGCTCAAGGTCATGGGG	-0.0223042	0.5378	0.5414	0.398	0.405	0.477762	0	0.0978661	0.0576086	0
ATP5B_-_57039577	ATP5B	chr12	57039547	57039586	-	AGCTACCATCGTTCCCCGGCTCAAGGTCATGGGGCGGCAA	-0.290768	0.5366	0.5402	0.3968	0.4038	0.477762	0	0.0978661	0.751013	1
ATP5B_-_57039578	ATP5B	chr12	57039548	57039587	-	GCTACCATCGTTCCCCGGCTCAAGGTCATGGGGCGGCAAA	-0.428148	0.5364	0.54	0.3966	0.4036	0.477762	0	0.0978661	1.10585	1
ATP5B_-_57039579	ATP5B	chr12	57039549	57039588	-	CTACCATCGTTCCCCGGCTCAAGGTCATGGGGCGGCAAAA	-0.299261	0.5362	0.5398	0.3964	0.4034	0.477762	0	0.0978661	0.772948	1
ATP5B_-_57039590	ATP5B	chr12	57039560	57039599	-	CCCCGGCTCAAGGTCATGGGGCGGCAAAATGGAACGTTAG	-0.0785391	0.534	0.5376	0.3942	0.4012	0.477762	0	0.0978661	0.202855	0
ATP5B_-_57039623	ATP5B	chr12	57039593	57039632	-	ACGTTAGCTCCTAGAGAAAAGCACTTACCAGGATGGACCG	-0.0397434	0.5274	0.531	0.3876	0.3946	0.477762	0	0.0978661	0.102652	0
ATP5B_-_57039627	ATP5B	chr12	57039597	57039636	-	TAGCTCCTAGAGAAAAGCACTTACCAGGATGGACCGCCGT	-0.0457242	0.5266	0.5302	0.3868	0.3938	0.477762	0	0.0978661	0.118099	0
ATP5B_-_57039638	ATP5B	chr12	57039608	57039647	-	GAAAAGCACTTACCAGGATGGACCGCCGTCGGAGCGGCCC	-0.0670181	0.5244	0.528	0.3846	0.3916	0.477762	0	0.0978661	0.173098	0
ATP5B_-_57039643	ATP5B	chr12	57039613	57039652	-	GCACTTACCAGGATGGACCGCCGTCGGAGCGGCCCGCAGT	-0.145281	0.5234	0.527	0.3836	0.3906	0.477762	0	0.0978661	0.375241	1
ATP5B_-_57039683	ATP5B	chr12	57039653	57039692	-	AAGAGCTGAGCTGGGGGCAGCGACGCTGAAGGGGTGAGTC	-0.123339	0.5154	0.519	0.3756	0.3826	0.477762	0	0.0978661	0.318567	1
ATP5B_-_57039684	ATP5B	chr12	57039654	57039693	-	AGAGCTGAGCTGGGGGCAGCGACGCTGAAGGGGTGAGTCT	-0.255952	0.5152	0.5188	0.3754	0.3824	0.477762	0	0.0978661	0.661087	1
ATP5B_-_57039685	ATP5B	chr12	57039655	57039694	-	GAGCTGAGCTGGGGGCAGCGACGCTGAAGGGGTGAGTCTC	-0.155522	0.515	0.5186	0.3752	0.3822	0.477762	0	0.0978661	0.40169	1
ATP5B_-_57039700	ATP5B	chr12	57039670	57039709	-	CAGCGACGCTGAAGGGGTGAGTCTCCGCAAGGCCCCGGAG	-0.15473	0.512	0.5156	0.3722	0.3792	0.477762	0	0.0978661	0.399647	1
ATP5B_-_57039706	ATP5B	chr12	57039676	57039715	-	CGCTGAAGGGGTGAGTCTCCGCAAGGCCCCGGAGGCCGGA	-0.194666	0.5108	0.5144	0.371	0.378	0.477762	0.04	0.0978661	0.502795	1
ATP5B_-_57039709	ATP5B	chr12	57039679	57039718	-	TGAAGGGGTGAGTCTCCGCAAGGCCCCGGAGGCCGGAGCA	-0.39361	0.5102	0.5138	0.3704	0.3774	0.477762	0.04	0.0978661	1.01664	1
ATP5B_-_57039713	ATP5B	chr12	57039683	57039722	-	GGGGTGAGTCTCCGCAAGGCCCCGGAGGCCGGAGCAGCGG	-0.162525	0.5094	0.513	0.3696	0.3766	0.477762	0.02	0.0978661	0.419779	1
ATP5B_-_57039721	ATP5B	chr12	57039691	57039730	-	TCTCCGCAAGGCCCCGGAGGCCGGAGCAGCGGCCACCCGA	-0.15531	0.5078	0.5114	0.368	0.375	0.477762	0.01	0.0978661	0.401143	1
ATP5B_-_57039748	ATP5B	chr12	57039718	57039757	-	AGCGGCCACCCGACCCACAAACCCCAACATGGCGTAGTCC	-0.233903	0.5024	0.506	0.3626	0.3696	0.477762	0	0.0978661	0.604138	1
ATP5B_-_57039758	ATP5B	chr12	57039728	57039767	-	CGACCCACAAACCCCAACATGGCGTAGTCCGGGTGGAGAC	-0.274373	0.5004	0.504	0.3606	0.3676	0.477762	0.0166667	0.0978661	0.708665	1
ATP5B_-_57039759	ATP5B	chr12	57039729	57039768	-	GACCCACAAACCCCAACATGGCGTAGTCCGGGTGGAGACT	-0.339746	0.5002	0.5038	0.3604	0.3674	0.477762	0.025	0.0978661	0.877517	1
ATP5B_-_57039762	ATP5B	chr12	57039732	57039771	-	CCACAAACCCCAACATGGCGTAGTCCGGGTGGAGACTGAA	-0.240518	0.4996	0.5032	0.3598	0.3668	0.477762	0.025	0.0978661	0.621225	1
ATP5B_-_57039811	ATP5B	chr12	57039781	57039820	-	AACCGCAGCCGCCTGCTCTCCTGCCGTTGAGGCGAGGCCT	0.0143833	0.4898	0.4934	0.35	0.357	0.477762	0	0.0978661	-0.0371499	0
ATP5B_-_57039816	ATP5B	chr12	57039786	57039825	-	CAGCCGCCTGCTCTCCTGCCGTTGAGGCGAGGCCTACGCT	0.079151	0.4888	0.4924	0.349	0.356	0.477762	0	0.0978661	-0.204436	0
ATP5B_-_57039832	ATP5B	chr12	57039802	57039841	-	TGCCGTTGAGGCGAGGCCTACGCTGCAGTAGGCAGGTCCA	-0.0841594	0.4856	0.4892	0.3458	0.3528	0.477762	0	0.0978661	0.217372	0
ATP5B_-_57039836	ATP5B	chr12	57039806	57039845	-	GTTGAGGCGAGGCCTACGCTGCAGTAGGCAGGTCCATTGG	0.00750994	0.4848	0.4884	0.345	0.352	0.477762	0	0.0978661	-0.0193971	0
ATP5B_-_57039844	ATP5B	chr12	57039814	57039853	-	GAGGCCTACGCTGCAGTAGGCAGGTCCATTGGGTGAACTG	-0.100511	0.4832	0.4868	0.3434	0.3504	0.477762	0	0.0978661	0.259605	1
ATP5B_-_57039853	ATP5B	chr12	57039823	57039862	-	GCTGCAGTAGGCAGGTCCATTGGGTGAACTGGCTGCTCAT	-0.098797	0.4814	0.485	0.3416	0.3486	0.477762	0	0.0978661	0.255179	0
ATP5B_-_57039915	ATP5B	chr12	57039885	57039924	-	GGTTAATACACGCTGATCTTCTCATCCATTGGTCAAAACT	-0.00712603	0.469	0.4726	0.3292	0.3362	0.477762	0	0.0978661	0.0184055	0
ATP5B_-_57039925	ATP5B	chr12	57039895	57039934	-	CGCTGATCTTCTCATCCATTGGTCAAAACTGGTGCTAATC	-0.00522846	0.467	0.4706	0.3272	0.3342	0.477762	0	0.0978661	0.0135044	0
ATP5B_-_57039972	ATP5B	chr12	57039942	57039981	-	CCTTTTTTTATTGGACAGTGTGAGGTTAGAGGGCGTCACT	-0.0436265	0.4576	0.4612	0.3178	0.3248	0.477762	0	0.0978661	0.112681	0
ATP5B_-_57039973	ATP5B	chr12	57039943	57039982	-	CTTTTTTTATTGGACAGTGTGAGGTTAGAGGGCGTCACTC	-0.0093611	0.4574	0.461	0.3176	0.3246	0.477762	0	0.0978661	0.0241784	0
ATP5B_-_57040022	ATP5B	chr12	57039992	57040031	-	AAACTTAATTGGATCATAGCGACGTCCGTTGGACAGGGTA	-0.00528668	0.4476	0.4512	0.3078	0.3148	0.477762	0	0.0978661	0.0136547	0
ATP5B_-_57040027	ATP5B	chr12	57039997	57040036	-	TAATTGGATCATAGCGACGTCCGTTGGACAGGGTAATCAG	-0.00649521	0.4466	0.4502	0.3068	0.3138	0.477762	0	0.0978661	0.0167762	0
ATP5B_-_57040028	ATP5B	chr12	57039998	57040037	-	AATTGGATCATAGCGACGTCCGTTGGACAGGGTAATCAGA	0.00889855	0.4464	0.45	0.3066	0.3136	0.477762	0	0.0978661	-0.0229837	0
ATP5B_-_57040038	ATP5B	chr12	57040008	57040047	-	TAGCGACGTCCGTTGGACAGGGTAATCAGAGGAACTACGT	-0.0538378	0.4444	0.448	0.3046	0.3116	0.477762	0	0.0978661	0.139055	0
ATP5B_-_57040051	ATP5B	chr12	57040021	57040060	-	TGGACAGGGTAATCAGAGGAACTACGTTTAGGAAAGGGGC	-0.0120479	0.4418	0.4454	0.302	0.309	0.477762	0	0.0978661	0.0311179	0
ATP5B_-_57040056	ATP5B	chr12	57040026	57040065	-	AGGGTAATCAGAGGAACTACGTTTAGGAAAGGGGCCGAGT	-0.00535866	0.4408	0.4444	0.301	0.308	0.477762	0	0.0978661	0.0138407	0
ATP5B_-_57040057	ATP5B	chr12	57040027	57040066	-	GGGTAATCAGAGGAACTACGTTTAGGAAAGGGGCCGAGTT	-0.0374285	0.4406	0.4442	0.3008	0.3078	0.477762	0	0.0978661	0.0966726	0
ATP5B_-_57040058	ATP5B	chr12	57040028	57040067	-	GGTAATCAGAGGAACTACGTTTAGGAAAGGGGCCGAGTTC	-0.0232992	0.4404	0.444	0.3006	0.3076	0.477762	0	0.0978661	0.0601786	0
ATP5B_-_57040083	ATP5B	chr12	57040053	57040092	-	AAAGGGGCCGAGTTCCTGTTGAAAGTGCGTGGCCTGTCTT	-0.0180792	0.4354	0.439	0.2956	0.3026	0.477762	0	0.0978661	0.0466961	0
ATP5B_-_57040135	ATP5B	chr12	57040105	57040144	-	GGCTTTCTCCTTAGATAGGTCCTTGATCTAGGTGACAGCC	-0.0133937	0.425	0.4286	0.2852	0.2922	0.477762	0	0.0978661	0.034594	0
ATP5B_-_57040148	ATP5B	chr12	57040118	57040157	-	GATAGGTCCTTGATCTAGGTGACAGCCATAGGGGCGGTGG	-0.00803204	0.4224	0.426	0.2826	0.2896	0.477762	0	0.0978661	0.0207456	0
ATP5B_-_57040149	ATP5B	chr12	57040119	57040158	-	ATAGGTCCTTGATCTAGGTGACAGCCATAGGGGCGGTGGT	-0.0486492	0.4222	0.4258	0.2824	0.2894	0.477762	0	0.0978661	0.125654	0
ATP5B_-_57040150	ATP5B	chr12	57040120	57040159	-	TAGGTCCTTGATCTAGGTGACAGCCATAGGGGCGGTGGTT	-0.0337365	0.422	0.4256	0.2822	0.2892	0.477762	0	0.0978661	0.0871367	0
ATP5B_-_57040153	ATP5B	chr12	57040123	57040162	-	GTCCTTGATCTAGGTGACAGCCATAGGGGCGGTGGTTAGG	-0.0576439	0.4214	0.425	0.2816	0.2886	0.477762	0	0.0978661	0.148886	0
ATP5B_-_57040156	ATP5B	chr12	57040126	57040165	-	CTTGATCTAGGTGACAGCCATAGGGGCGGTGGTTAGGGAA	-0.0073485	0.4208	0.4244	0.281	0.288	0.477762	0	0.0978661	0.0189801	0
ATP5B_-_57040161	ATP5B	chr12	57040131	57040170	-	TCTAGGTGACAGCCATAGGGGCGGTGGTTAGGGAAGTGGT	-0.0031873	0.4198	0.4234	0.28	0.287	0.477762	0	0.0978661	0.00823234	0
ATP5B_-_57040162	ATP5B	chr12	57040132	57040171	-	CTAGGTGACAGCCATAGGGGCGGTGGTTAGGGAAGTGGTA	-0.0168933	0.4196	0.4232	0.2798	0.2868	0.477762	0	0.0978661	0.0436331	0
ATP5B_-_57040168	ATP5B	chr12	57040138	57040177	-	GACAGCCATAGGGGCGGTGGTTAGGGAAGTGGTAGTGCGG	-0.0660367	0.4184	0.422	0.2786	0.2856	0.477762	0	0.0978661	0.170563	0
ATP5B_-_57040193	ATP5B	chr12	57040163	57040202	-	GAAGTGGTAGTGCGGTGAAGCACCACTGAAGGTGAGCGTG	0.0124769	0.4134	0.417	0.2736	0.2806	0.477762	0	0.0978661	-0.032226	0
ATP5B_-_57040212	ATP5B	chr12	57040182	57040221	-	GCACCACTGAAGGTGAGCGTGGCGAAGTCAGGAGCCCTCT	0.016865	0.4096	0.4132	0.2698	0.2768	0.477762	0	0.0978661	-0.0435598	0
ATP5B_-_57040237	ATP5B	chr12	57040207	57040246	-	AGTCAGGAGCCCTCTTTAGAGCCAAAATAAGGTTTTTCTC	-0.0101554	0.4046	0.4082	0.2648	0.2718	0.477762	0	0.0978661	0.02623	0
ATP5B_-_57040274	ATP5B	chr12	57040244	57040283	-	CTCTCGAAGTAGTGAGATTGCAAGCTCCCAGGCGATTGCA	0.0227318	0.3972	0.4008	0.2574	0.2644	0.477762	0	0.0978661	-0.058713	0
ATP5B_-_57040303	ATP5B	chr12	57040273	57040312	-	AGGCGATTGCACAGATTAGCAACCTAGACAGGATCTTTAT	-4.81e-05	0.3914	0.395	0.2516	0.2586	0.477762	0	0.0978661	0.000124235	0
ATP5B_-_57040363	ATP5B	chr12	57040333	57040372	-	AAATAAACTAATGTAACCAGTACTTTAGCAGGGCATTGAG	0.0379665	0.3794	0.383	0.2396	0.2466	0.477762	0	0.0978661	-0.0980621	0
ATP5B_-_57040364	ATP5B	chr12	57040334	57040373	-	AATAAACTAATGTAACCAGTACTTTAGCAGGGCATTGAGG	0.0425116	0.3792	0.3828	0.2394	0.2464	0.477762	0	0.0978661	-0.109801	0
ATP5B_-_57040418	ATP5B	chr12	57040388	57040427	-	GATAAATAAGACTAAGAACCTTCCTTTTAAGGTCCAGGTG	-0.0676624	0.3684	0.372	0.2286	0.2356	0.477762	0	0.0978661	0.174762	0
ATP5B_-_57040424	ATP5B	chr12	57040394	57040433	-	TAAGACTAAGAACCTTCCTTTTAAGGTCCAGGTGAACAAA	0.00372619	0.3672	0.3708	0.2274	0.2344	0.477762	0	0.0978661	-0.00962422	0
ATP5B_-_57040451	ATP5B	chr12	57040421	57040460	-	CCAGGTGAACAAACAATGCAATAATGTGATGGTTCCTGGT	0.0384711	0.3618	0.3654	0.222	0.229	0.477762	0	0.0978661	-0.0993653	0
ATP5B_-_57040458	ATP5B	chr12	57040428	57040467	-	AACAAACAATGCAATAATGTGATGGTTCCTGGTTAGCATA	0.00681382	0.3604	0.364	0.2206	0.2276	0.477762	0	0.0978661	-0.0175991	0
ATP5B_-_57040473	ATP5B	chr12	57040443	57040482	-	AATGTGATGGTTCCTGGTTAGCATAAACTGGGTGCACGAA	0.0304291	0.3574	0.361	0.2176	0.2246	0.477762	0	0.0978661	-0.078594	0
ATP5B_-_57040489	ATP5B	chr12	57040459	57040498	-	GTTAGCATAAACTGGGTGCACGAAAGACGAGGGGATAAAA	0.0334127	0.3542	0.3578	0.2144	0.2214	0.477762	0	0.0978661	-0.0863003	0
ATP5B_-_57040490	ATP5B	chr12	57040460	57040499	-	TTAGCATAAACTGGGTGCACGAAAGACGAGGGGATAAAAT	0.0117156	0.354	0.3576	0.2142	0.2212	0.477762	0	0.0978661	-0.0302597	0
ATP5B_-_57040491	ATP5B	chr12	57040461	57040500	-	TAGCATAAACTGGGTGCACGAAAGACGAGGGGATAAAATT	0.0239556	0.3538	0.3574	0.214	0.221	0.477762	0	0.0978661	-0.0618739	0
ATP5B_-_57040502	ATP5B	chr12	57040472	57040511	-	GGGTGCACGAAAGACGAGGGGATAAAATTGGGTCACCTAG	0.0234393	0.3516	0.3552	0.2118	0.2188	0.477762	0	0.0978661	-0.0605403	0
ATP5B_-_57040536	ATP5B	chr12	57040506	57040545	-	ACCTAGAGATACAGAATTGTCCACCTTGAAGGAAGCTGAG	-0.0120693	0.3448	0.3484	0.205	0.212	0.477762	0	0.0978661	0.0311734	0
ATP5B_-_57040581	ATP5B	chr12	57040551	57040590	-	TCAGCTATGAAATGTGAATAGAAATTCTTAGGGTAGGCTG	-0.00367529	0.3358	0.3394	0.196	0.203	0.477762	0	0.0978661	0.00949274	0
ATP5B_-_57040586	ATP5B	chr12	57040556	57040595	-	TATGAAATGTGAATAGAAATTCTTAGGGTAGGCTGGGAGC	0.0244804	0.3348	0.3384	0.195	0.202	0.477762	0	0.0978661	-0.0632295	0
ATP5B_-_57040590	ATP5B	chr12	57040560	57040599	-	AAATGTGAATAGAAATTCTTAGGGTAGGCTGGGAGCGGTG	0.0166696	0.334	0.3376	0.1942	0.2012	0.477762	0	0.0978661	-0.0430552	0
ATP5B_-_57040591	ATP5B	chr12	57040561	57040600	-	AATGTGAATAGAAATTCTTAGGGTAGGCTGGGAGCGGTGG	0.0220386	0.3338	0.3374	0.194	0.201	0.477762	0	0.0978661	-0.0569224	0
ATP5B_+_57038792	ATP5B	chr12	57038785	57038824	+	AGGTACTGAGAAGGAGTCTTGGTCGATTTAGGTCTTGATA	-0.0109391	0.6936	0.6972	0.5538	0.5608	0.477762	0	0.0978661	0.028254	0
ATP5B_+_57038802	ATP5B	chr12	57038795	57038834	+	AGCCACATTTAGGTACTGAGAAGGAGTCTTGGTCGATTTA	0.0115461	0.6916	0.6952	0.5518	0.5588	0.477762	0	0.0978661	-0.0298219	0
ATP5B_+_57038810	ATP5B	chr12	57038803	57038842	+	TTTGCTGAAGCCACATTTAGGTACTGAGAAGGAGTCTTGG	0.0119158	0.69	0.6936	0.5502	0.5572	0.477762	0	0.0978661	-0.0307767	0
ATP5B_+_57038821	ATP5B	chr12	57038814	57038853	+	GTTCTTCTGAGTTTGCTGAAGCCACATTTAGGTACTGAGA	0.00803613	0.6878	0.6914	0.548	0.555	0.477762	0	0.0978661	-0.0207562	0
ATP5B_+_57038935	ATP5B	chr12	57038928	57038967	+	GCCCAGCATTTGGGTAAGTAGAGTTTGTTAGGAATAGTAA	0.0386619	0.665	0.6686	0.5252	0.5322	0.477762	0	0.0978661	-0.0998581	0
ATP5B_+_57038953	ATP5B	chr12	57038946	57038985	+	AGACTGGTTTTGGAGGTGGCCCAGCATTTGGGTAAGTAGA	0.00983194	0.6614	0.665	0.5216	0.5286	0.477762	0	0.0978661	-0.0253945	0
ATP5B_+_57038954	ATP5B	chr12	57038947	57038986	+	CAGACTGGTTTTGGAGGTGGCCCAGCATTTGGGTAAGTAG	-0.00812123	0.6612	0.6648	0.5214	0.5284	0.477762	0	0.0978661	0.020976	0
ATP5B_+_57038966	ATP5B	chr12	57038959	57038998	+	AGGCAGGGAGACCAGACTGGTTTTGGAGGTGGCCCAGCAT	-0.00996136	0.6588	0.6624	0.519	0.526	0.477762	0	0.0978661	0.0257288	0
ATP5B_+_57038972	ATP5B	chr12	57038965	57039004	+	AGTGCAAGGCAGGGAGACCAGACTGGTTTTGGAGGTGGCC	-0.0215618	0.6576	0.6612	0.5178	0.5248	0.477762	0	0.0978661	0.055691	0
ATP5B_+_57038990	ATP5B	chr12	57038983	57039022	+	AATTCTAAATGCCCTGGAAGTGCAAGGCAGGGAGACCAGA	-0.0900906	0.654	0.6576	0.5142	0.5212	0.477762	0	0.0978661	0.232691	0
ATP5B_+_57038991	ATP5B	chr12	57038984	57039023	+	CAATTCTAAATGCCCTGGAAGTGCAAGGCAGGGAGACCAG	0.00806204	0.6538	0.6574	0.514	0.521	0.477762	0	0.0978661	-0.0208231	0
ATP5B_+_57039005	ATP5B	chr12	57038998	57039037	+	TGAGGGACTACCACCAATTCTAAATGCCCTGGAAGTGCAA	0.00642021	0.651	0.6546	0.5112	0.5182	0.477762	0	0.0978661	-0.0165825	0
ATP5B_+_57039050	ATP5B	chr12	57039043	57039082	+	GCGCATCGTGGCGGTCATTGGCGCAGTGGTGGACGTCCAG	-0.0387538	0.642	0.6456	0.5022	0.5092	0.477762	0	0.0978661	0.100095	0
ATP5B_+_57039053	ATP5B	chr12	57039046	57039085	+	CGGGCGCATCGTGGCGGTCATTGGCGCAGTGGTGGACGTC	0.00841178	0.6414	0.645	0.5016	0.5086	0.477762	0	0.0978661	-0.0217264	0
ATP5B_+_57039061	ATP5B	chr12	57039054	57039093	+	GCCGCCACCGGGCGCATCGTGGCGGTCATTGGCGCAGTGG	-0.021815	0.6398	0.6434	0.5	0.507	0.477762	0	0.0978661	0.056345	0
ATP5B_+_57039068	ATP5B	chr12	57039061	57039100	+	AGCAGGCGCCGCCACCGGGCGCATCGTGGCGGTCATTGGC	-0.0168423	0.6384	0.642	0.4986	0.5056	0.477762	0	0.0978661	0.0435013	0
ATP5B_+_57039071	ATP5B	chr12	57039064	57039103	+	AAAAGCAGGCGCCGCCACCGGGCGCATCGTGGCGGTCATT	0.0111227	0.6378	0.6414	0.498	0.505	0.477762	0	0.0978661	-0.0287283	0
ATP5B_+_57039082	ATP5B	chr12	57039075	57039114	+	TCTCCTTCGCCAAAAGCAGGCGCCGCCACCGGGCGCATCG	-0.000963035	0.6356	0.6392	0.4958	0.5028	0.477762	0	0.0978661	0.00248738	0
ATP5B_+_57039094	ATP5B	chr12	57039087	57039126	+	GCGGCGCAAACATCTCCTTCGCCAAAAGCAGGCGCCGCCA	-0.0309613	0.6332	0.6368	0.4934	0.5004	0.477762	0	0.0978661	0.0799686	0
ATP5B_+_57039122	ATP5B	chr12	57039115	57039154	+	TATCTTTTGTCTGTTAGTCAGGGACTATGCGGCGCAAACA	-0.0453243	0.6276	0.6312	0.4878	0.4948	0.477762	0	0.0978661	0.117066	0
ATP5B_+_57039131	ATP5B	chr12	57039124	57039163	+	TCCTTCCAATATCTTTTGTCTGTTAGTCAGGGACTATGCG	-0.0014796	0.6258	0.6294	0.486	0.493	0.477762	0	0.0978661	0.00382159	0
ATP5B_+_57039132	ATP5B	chr12	57039125	57039164	+	CTCCTTCCAATATCTTTTGTCTGTTAGTCAGGGACTATGC	0.0169209	0.6256	0.6292	0.4858	0.4928	0.477762	0	0.0978661	-0.0437043	0
ATP5B_+_57039196	ATP5B	chr12	57039189	57039228	+	GAGTTTTCCTCTCCTTGTGTGTTAAGTCCTGGCTTCCGAT	-0.0169852	0.6128	0.6164	0.473	0.48	0.477762	0	0.0978661	0.0438705	0
ATP5B_+_57039230	ATP5B	chr12	57039223	57039262	+	TTCCGTACAAGCGGAAAGAGGCCTGACTTCGGCTGAGTTT	-0.134882	0.606	0.6096	0.4662	0.4732	0.477762	0	0.0978661	0.348381	1
ATP5B_+_57039241	ATP5B	chr12	57039234	57039273	+	TTGGACACGCGTTCCGTACAAGCGGAAAGAGGCCTGACTT	0.0176649	0.6038	0.6074	0.464	0.471	0.477762	0	0.0978661	-0.045626	0
ATP5B_+_57039248	ATP5B	chr12	57039241	57039280	+	TTCCCTCTTGGACACGCGTTCCGTACAAGCGGAAAGAGGC	0.0249732	0.6024	0.606	0.4626	0.4696	0.477762	0	0.0978661	-0.0645022	0
ATP5B_+_57039269	ATP5B	chr12	57039262	57039301	+	TTTATCGATCGCTGCGCGGCCTTCCCTCTTGGACACGCGT	-0.0469035	0.5982	0.6018	0.4584	0.4654	0.477762	0	0.0978661	0.121145	0
ATP5B_+_57039282	ATP5B	chr12	57039275	57039314	+	GCTGTGCAGGCGCTTTATCGATCGCTGCGCGGCCTTCCCT	-0.0480235	0.5956	0.5992	0.4558	0.4628	0.477762	0	0.0978661	0.124038	0
ATP5B_+_57039304	ATP5B	chr12	57039297	57039336	+	TCTTGTGCATGCGGATGGGAAGGCTGTGCAGGCGCTTTAT	0.00450679	0.5912	0.5948	0.4514	0.4584	0.477762	0	0.0978661	-0.0116404	0
ATP5B_+_57039313	ATP5B	chr12	57039306	57039345	+	AAAATGGGGTCTTGTGCATGCGGATGGGAAGGCTGTGCAG	-0.0497178	0.5894	0.593	0.4496	0.4566	0.477762	0	0.0978661	0.128414	0
ATP5B_+_57039317	ATP5B	chr12	57039310	57039349	+	TCGAAAAATGGGGTCTTGTGCATGCGGATGGGAAGGCTGT	-0.0333293	0.5886	0.5922	0.4488	0.4558	0.477762	0	0.0978661	0.0860848	0
ATP5B_+_57039318	ATP5B	chr12	57039311	57039350	+	CTCGAAAAATGGGGTCTTGTGCATGCGGATGGGAAGGCTG	0.015211	0.5884	0.592	0.4486	0.4556	0.477762	0	0.0978661	-0.0392878	0
ATP5B_+_57039322	ATP5B	chr12	57039315	57039354	+	AACTCTCGAAAAATGGGGTCTTGTGCATGCGGATGGGAAG	-0.0182255	0.5876	0.5912	0.4478	0.4548	0.477762	0	0.0978661	0.0470739	0
ATP5B_+_57039336	ATP5B	chr12	57039329	57039368	+	GAATAGGGGTACTGAACTCTCGAAAAATGGGGTCTTGTGC	0.0594573	0.5848	0.5884	0.445	0.452	0.477762	0	0.0978661	-0.15357	0
ATP5B_+_57039337	ATP5B	chr12	57039330	57039369	+	TGAATAGGGGTACTGAACTCTCGAAAAATGGGGTCTTGTG	0.0509996	0.5846	0.5882	0.4448	0.4518	0.477762	0	0.0978661	-0.131725	0
ATP5B_+_57039338	ATP5B	chr12	57039331	57039370	+	TTGAATAGGGGTACTGAACTCTCGAAAAATGGGGTCTTGT	-0.0148717	0.5844	0.588	0.4446	0.4516	0.477762	0	0.0978661	0.0384114	0
ATP5B_+_57039359	ATP5B	chr12	57039352	57039391	+	GCAGGTGCGTTGACCTTCCGGTTGAATAGGGGTACTGAAC	-0.0215949	0.5802	0.5838	0.4404	0.4474	0.477762	0	0.0978661	0.0557765	0
ATP5B_+_57039360	ATP5B	chr12	57039353	57039392	+	GGCAGGTGCGTTGACCTTCCGGTTGAATAGGGGTACTGAA	-0.0250206	0.58	0.5836	0.4402	0.4472	0.477762	0	0.0978661	0.0646247	0
ATP5B_+_57039361	ATP5B	chr12	57039354	57039393	+	GGGCAGGTGCGTTGACCTTCCGGTTGAATAGGGGTACTGA	0.02039	0.5798	0.5834	0.44	0.447	0.477762	0	0.0978661	-0.0526643	0
ATP5B_+_57039370	ATP5B	chr12	57039363	57039402	+	AAAAGGTGCGGGCAGGTGCGTTGACCTTCCGGTTGAATAG	0.00507654	0.578	0.5816	0.4382	0.4452	0.477762	0	0.0978661	-0.013112	0
ATP5B_+_57039386	ATP5B	chr12	57039379	57039418	+	GTCCTTTGTGTGACGGAAAAGGTGCGGGCAGGTGCGTTGA	-0.012015	0.5748	0.5784	0.435	0.442	0.477762	0	0.0978661	0.031033	0
ATP5B_+_57039390	ATP5B	chr12	57039383	57039422	+	TAAAGTCCTTTGTGTGACGGAAAAGGTGCGGGCAGGTGCG	0.00880292	0.574	0.5776	0.4342	0.4412	0.477762	0	0.0978661	-0.0227367	0
ATP5B_+_57039391	ATP5B	chr12	57039384	57039423	+	ATAAAGTCCTTTGTGTGACGGAAAAGGTGCGGGCAGGTGC	-0.0010303	0.5738	0.5774	0.434	0.441	0.477762	0	0.0978661	0.00266113	0
ATP5B_+_57039396	ATP5B	chr12	57039389	57039428	+	TTTGTATAAAGTCCTTTGTGTGACGGAAAAGGTGCGGGCA	0.0315762	0.5728	0.5764	0.433	0.44	0.477762	0	0.0978661	-0.0815568	0
ATP5B_+_57039402	ATP5B	chr12	57039395	57039434	+	TCCCATTTTGTATAAAGTCCTTTGTGTGACGGAAAAGGTG	-0.00315323	0.5716	0.5752	0.4318	0.4388	0.477762	0	0.0978661	0.00814435	0
ATP5B_+_57039453	ATP5B	chr12	57039446	57039485	+	CTGGAGAACAAGAATGGGACACCCATAGGAGGTTTCTTCG	-0.0961662	0.5614	0.565	0.4216	0.4286	0.477762	0	0.0978661	0.248384	0
ATP5B_+_57039481	ATP5B	chr12	57039474	57039513	+	CCTGGAGCCGCGTCTTGCTCTCTAATGGCTGGAGAACAAG	0.0420752	0.5558	0.5594	0.416	0.423	0.477762	0	0.0978661	-0.108674	0
ATP5B_+_57039516	ATP5B	chr12	57039509	57039548	+	CTCGGGCCTAAGGGATCCGTGGTGTTAAAAGGATGCCTGG	-0.103816	0.5488	0.5524	0.409	0.416	0.477762	0	0.0978661	0.268142	1
ATP5B_+_57039526	ATP5B	chr12	57039519	57039558	+	ACGATGGTAGCTCGGGCCTAAGGGATCCGTGGTGTTAAAA	-0.204409	0.5468	0.5504	0.407	0.414	0.477762	0	0.0978661	0.527958	1
ATP5B_+_57039534	ATP5B	chr12	57039527	57039566	+	GCCGGGGAACGATGGTAGCTCGGGCCTAAGGGATCCGTGG	-0.0171999	0.5452	0.5488	0.4054	0.4124	0.477762	0	0.0978661	0.044425	0
ATP5B_+_57039535	ATP5B	chr12	57039528	57039567	+	AGCCGGGGAACGATGGTAGCTCGGGCCTAAGGGATCCGTG	-0.0196947	0.545	0.5486	0.4052	0.4122	0.477762	0	0.0978661	0.0508685	0
ATP5B_+_57039542	ATP5B	chr12	57039535	57039574	+	GACCTTGAGCCGGGGAACGATGGTAGCTCGGGCCTAAGGG	-0.2039	0.5436	0.5472	0.4038	0.4108	0.477762	0	0.0978661	0.526644	1
ATP5B_+_57039543	ATP5B	chr12	57039536	57039575	+	TGACCTTGAGCCGGGGAACGATGGTAGCTCGGGCCTAAGG	-0.00270643	0.5434	0.547	0.4036	0.4106	0.477762	0	0.0978661	0.00699032	0
ATP5B_+_57039551	ATP5B	chr12	57039544	57039583	+	CCGCCCCATGACCTTGAGCCGGGGAACGATGGTAGCTCGG	-0.0845097	0.5418	0.5454	0.402	0.409	0.477762	0	0.0978661	0.218276	0
ATP5B_+_57039559	ATP5B	chr12	57039552	57039591	+	CCATTTTGCCGCCCCATGACCTTGAGCCGGGGAACGATGG	-0.0189322	0.5402	0.5438	0.4004	0.4074	0.477762	0	0.0978661	0.0488993	0
ATP5B_+_57039560	ATP5B	chr12	57039553	57039592	+	TCCATTTTGCCGCCCCATGACCTTGAGCCGGGGAACGATG	-0.000233678	0.54	0.5436	0.4002	0.4072	0.477762	0	0.0978661	0.000603557	0
ATP5B_+_57039601	ATP5B	chr12	57039594	57039633	+	GCGGTCCATCCTGGTAAGTGCTTTTCTCTAGGAGCTAACG	-0.00910121	0.5318	0.5354	0.392	0.399	0.477762	0	0.0978661	0.0235071	0
ATP5B_+_57039619	ATP5B	chr12	57039612	57039651	+	CTGCGGGCCGCTCCGACGGCGGTCCATCCTGGTAAGTGCT	-0.135226	0.5282	0.5318	0.3884	0.3954	0.477762	0	0.0978661	0.349268	1
ATP5B_+_57039629	ATP5B	chr12	57039622	57039661	+	TCAGCTCTTACTGCGGGCCGCTCCGACGGCGGTCCATCCT	-0.0710622	0.5262	0.5298	0.3864	0.3934	0.477762	0	0.0978661	0.183544	0
ATP5B_+_57039632	ATP5B	chr12	57039625	57039664	+	AGCTCAGCTCTTACTGCGGGCCGCTCCGACGGCGGTCCAT	-0.0750771	0.5256	0.5292	0.3858	0.3928	0.477762	0	0.0978661	0.193913	0
ATP5B_+_57039702	ATP5B	chr12	57039695	57039734	+	TGGGTCGGGTGGCCGCTGCTCCGGCCTCCGGGGCCTTGCG	0.0213044	0.5116	0.5152	0.3718	0.3788	0.477762	0.01	0.0978661	-0.0550263	0
ATP5B_+_57039703	ATP5B	chr12	57039696	57039735	+	GTGGGTCGGGTGGCCGCTGCTCCGGCCTCCGGGGCCTTGC	0.00631999	0.5114	0.515	0.3716	0.3786	0.477762	0.01	0.0978661	-0.0163236	0
ATP5B_+_57039710	ATP5B	chr12	57039703	57039742	+	GGGGTTTGTGGGTCGGGTGGCCGCTGCTCCGGCCTCCGGG	-0.129008	0.51	0.5136	0.3702	0.3772	0.477762	0.01	0.0978661	0.33321	1
ATP5B_+_57039722	ATP5B	chr12	57039715	57039754	+	CTACGCCATGTTGGGGTTTGTGGGTCGGGTGGCCGCTGCT	-0.205457	0.5076	0.5112	0.3678	0.3748	0.477762	0	0.0978661	0.530665	1
ATP5B_+_57039726	ATP5B	chr12	57039719	57039758	+	CGGACTACGCCATGTTGGGGTTTGTGGGTCGGGTGGCCGC	-0.0254795	0.5068	0.5104	0.367	0.374	0.477762	0.01	0.0978661	0.06581	0
ATP5B_+_57039730	ATP5B	chr12	57039723	57039762	+	CACCCGGACTACGCCATGTTGGGGTTTGTGGGTCGGGTGG	-0.122637	0.506	0.5096	0.3662	0.3732	0.477762	0.0125	0.0978661	0.316755	1
ATP5B_+_57039731	ATP5B	chr12	57039724	57039763	+	CCACCCGGACTACGCCATGTTGGGGTTTGTGGGTCGGGTG	-0.00343707	0.5058	0.5094	0.366	0.373	0.477762	0.0125	0.0978661	0.00887747	0
ATP5B_+_57039738	ATP5B	chr12	57039731	57039770	+	TCAGTCTCCACCCGGACTACGCCATGTTGGGGTTTGTGGG	-0.159291	0.5044	0.508	0.3646	0.3716	0.477762	0.025	0.0978661	0.411426	1
ATP5B_+_57039739	ATP5B	chr12	57039732	57039771	+	TTCAGTCTCCACCCGGACTACGCCATGTTGGGGTTTGTGG	-0.00853367	0.5042	0.5078	0.3644	0.3714	0.477762	0.025	0.0978661	0.0220413	0
ATP5B_+_57039740	ATP5B	chr12	57039733	57039772	+	CTTCAGTCTCCACCCGGACTACGCCATGTTGGGGTTTGTG	0.00250679	0.504	0.5076	0.3642	0.3712	0.477762	0.025	0.0978661	-0.00647468	0
ATP5B_+_57039788	ATP5B	chr12	57039781	57039820	+	AGGCCTCGCCTCAACGGCAGGAGAGCAGGCGGCTGCGGTT	-0.192508	0.4944	0.498	0.3546	0.3616	0.477762	0	0.0978661	0.497221	1
ATP5B_+_57039791	ATP5B	chr12	57039784	57039823	+	CGTAGGCCTCGCCTCAACGGCAGGAGAGCAGGCGGCTGCG	-0.222565	0.4938	0.4974	0.354	0.361	0.477762	0	0.0978661	0.574853	1
ATP5B_+_57039799	ATP5B	chr12	57039792	57039831	+	TACTGCAGCGTAGGCCTCGCCTCAACGGCAGGAGAGCAGG	-0.0121178	0.4922	0.4958	0.3524	0.3594	0.477762	0	0.0978661	0.0312985	0
ATP5B_+_57039803	ATP5B	chr12	57039796	57039835	+	TGCCTACTGCAGCGTAGGCCTCGCCTCAACGGCAGGAGAG	-0.30396	0.4914	0.495	0.3516	0.3586	0.477762	0	0.0978661	0.785086	1
ATP5B_+_57039817	ATP5B	chr12	57039810	57039849	+	TCACCCAATGGACCTGCCTACTGCAGCGTAGGCCTCGCCT	-0.0299965	0.4886	0.4922	0.3488	0.3558	0.477762	0	0.0978661	0.0774767	0
ATP5B_+_57039838	ATP5B	chr12	57039831	57039870	+	AGAGAATGATGAGCAGCCAGTTCACCCAATGGACCTGCCT	-0.0927876	0.4844	0.488	0.3446	0.3516	0.477762	0	0.0978661	0.239657	0
ATP5B_+_57039941	ATP5B	chr12	57039934	57039973	+	CCTCTAACCTCACACTGTCCAATAAAAAAAGGAGTTTCAG	-0.0276755	0.4638	0.4674	0.324	0.331	0.477762	0	0.0978661	0.0714818	0
ATP5B_+_57040016	ATP5B	chr12	57040009	57040048	+	AACGTAGTTCCTCTGATTACCCTGTCCAACGGACGTCGCT	0.00671929	0.4488	0.4524	0.309	0.316	0.477762	0	0.0978661	-0.017355	0
ATP5B_+_57040059	ATP5B	chr12	57040052	57040091	+	AGACAGGCCACGCACTTTCAACAGGAACTCGGCCCCTTTC	0.0444868	0.4402	0.4438	0.3004	0.3074	0.477762	0	0.0978661	-0.114903	0
ATP5B_+_57040066	ATP5B	chr12	57040059	57040098	+	CAGGCAAAGACAGGCCACGCACTTTCAACAGGAACTCGGC	-0.0197148	0.4388	0.4424	0.299	0.306	0.477762	0	0.0978661	0.0509204	0
ATP5B_+_57040099	ATP5B	chr12	57040092	57040131	+	ATCAAGGACCTATCTAAGGAGAAAGCCCAAGGACAGGCAA	-0.112654	0.4322	0.4358	0.2924	0.2994	0.477762	0	0.0978661	0.290969	1
ATP5B_+_57040112	ATP5B	chr12	57040105	57040144	+	GGCTGTCACCTAGATCAAGGACCTATCTAAGGAGAAAGCC	-0.0715089	0.4296	0.4332	0.2898	0.2968	0.477762	0	0.0978661	0.184697	0
ATP5B_+_57040124	ATP5B	chr12	57040117	57040156	+	CACCGCCCCTATGGCTGTCACCTAGATCAAGGACCTATCT	-0.00636873	0.4272	0.4308	0.2874	0.2944	0.477762	0	0.0978661	0.0164495	0
ATP5B_+_57040142	ATP5B	chr12	57040135	57040174	+	CACTACCACTTCCCTAACCACCGCCCCTATGGCTGTCACC	-0.0727306	0.4236	0.4272	0.2838	0.2908	0.477762	0	0.0978661	0.187853	0
ATP5B_+_57040184	ATP5B	chr12	57040177	57040216	+	GCTCCTGACTTCGCCACGCTCACCTTCAGTGGTGCTTCAC	-0.00120233	0.4152	0.4188	0.2754	0.2824	0.477762	0	0.0978661	0.00310545	0
ATP5B_+_57040216	ATP5B	chr12	57040209	57040248	+	GAGAGAAAAACCTTATTTTGGCTCTAAAGAGGGCTCCTGA	0.0159968	0.4088	0.4124	0.269	0.276	0.477762	0	0.0978661	-0.0413176	0
ATP5B_+_57040227	ATP5B	chr12	57040220	57040259	+	CTCACTACTTCGAGAGAAAAACCTTATTTTGGCTCTAAAG	-0.00581112	0.4066	0.4102	0.2668	0.2738	0.477762	0	0.0978661	0.0150093	0
ATP5B_+_57040269	ATP5B	chr12	57040262	57040301	+	GTCTAGGTTGCTAATCTGTGCAATCGCCTGGGAGCTTGCA	0.0103773	0.3982	0.4018	0.2584	0.2654	0.477762	0	0.0978661	-0.0268031	0
ATP5B_+_57040270	ATP5B	chr12	57040263	57040302	+	TGTCTAGGTTGCTAATCTGTGCAATCGCCTGGGAGCTTGC	0.00805342	0.398	0.4016	0.2582	0.2652	0.477762	0	0.0978661	-0.0208008	0
ATP5B_+_57040294	ATP5B	chr12	57040287	57040326	+	AATAGGTTTAAATGATAAAGATCCTGTCTAGGTTGCTAAT	-0.00883333	0.3932	0.3968	0.2534	0.2604	0.477762	0	0.0978661	0.0228152	0
ATP5B_+_57040348	ATP5B	chr12	57040341	57040380	+	TGAGTCTCCTCAATGCCCTGCTAAAGTACTGGTTACATTA	-0.0230143	0.3824	0.386	0.2426	0.2496	0.477762	0	0.0978661	0.0594428	0
ATP5B_+_57040409	ATP5B	chr12	57040402	57040441	+	TTGCATTGTTTGTTCACCTGGACCTTAAAAGGAAGGTTCT	-0.0849539	0.3702	0.3738	0.2304	0.2374	0.477762	0	0.0978661	0.219424	0
ATP5B_+_57040454	ATP5B	chr12	57040447	57040486	+	GTCTTTCGTGCACCCAGTTTATGCTAACCAGGAACCATCA	-0.0266018	0.3612	0.3648	0.2214	0.2284	0.477762	0	0.0978661	0.0687086	0
ATP5B_+_57040525	ATP5B	chr12	57040518	57040557	+	TAGCTGAGGTCTCTCAGCTTCCTTCAAGGTGGACAATTCT	0.0585661	0.347	0.3506	0.2072	0.2142	0.477762	0	0.0978661	-0.151268	0
ATP5B_+_57040528	ATP5B	chr12	57040521	57040560	+	TCATAGCTGAGGTCTCTCAGCTTCCTTCAAGGTGGACAAT	-0.0137981	0.3464	0.35	0.2066	0.2136	0.477762	0	0.0978661	0.0356385	0
ATP6V1A_-_113463433	ATP6V1A	chr3	113463403	113463442	-	TAGCCAAACTTCCAAGATCATGATTCAAGTGGAGCAAATA	0.00113883	0.0128	0.0016	0.0128	0.0016	0	0	0.0120351	-0.00295777	0
ATP6V1A_-_113463509	ATP6V1A	chr3	113463479	113463518	-	ACTCTTTACAACTTGATGTGAAACAATGCAGGTACTGTGA	0.000910038	0.028	0.0168	0.028	0.0168	0	0	0.0120351	-0.00236355	0
ATP6V1A_-_113463655	ATP6V1A	chr3	113463625	113463664	-	TACAGACCTAAGACCAAATTAAACTTTCTTGGAATCTCTT	-0.0239458	0.0572	0.046	0.0572	0.046	0	0	0.0120351	0.0621921	0
ATP6V1A_-_113463667	ATP6V1A	chr3	113463637	113463676	-	ACCAAATTAAACTTTCTTGGAATCTCTTCAGGAACCTCAA	-0.0770372	0.0596	0.0484	0.0596	0.0484	0	0	0.0120351	0.200081	0
ATP6V1A_-_113463692	ATP6V1A	chr3	113463662	113463701	-	CTTCAGGAACCTCAAATACCGATACACAGAGGTAATATTT	0.0535357	0.0646	0.0534	0.0646	0.0534	0	0	0.0120351	-0.139043	0
ATP6V1A_-_113463714	ATP6V1A	chr3	113463684	113463723	-	TACACAGAGGTAATATTTAGGTCCTTGTTTGGGGCAGTAT	0.0177143	0.069	0.0578	0.069	0.0578	0	0	0.0120351	-0.0460078	0
ATP6V1A_-_113463715	ATP6V1A	chr3	113463685	113463724	-	ACACAGAGGTAATATTTAGGTCCTTGTTTGGGGCAGTATG	0.0396374	0.0692	0.058	0.0692	0.058	0	0	0.0120351	-0.102946	0
ATP6V1A_-_113463716	ATP6V1A	chr3	113463686	113463725	-	CACAGAGGTAATATTTAGGTCCTTGTTTGGGGCAGTATGA	0.0433729	0.0694	0.0582	0.0694	0.0582	0	0	0.0120351	-0.112648	0
ATP6V1A_-_113463779	ATP6V1A	chr3	113463749	113463788	-	TTTCATCCTCAAAAGTGCTATTGAATAGTTGGAATGACTT	-0.00532794	0.082	0.0708	0.082	0.0708	0	0	0.0120351	0.0138377	0
ATP6V1A_-_113463843	ATP6V1A	chr3	113463813	113463852	-	CTTCTTAATCGACTTACAACAACAAACTATGGCATCGCAG	-0.0128382	0.0948	0.0836	0.0948	0.0836	0	0	0.0120351	0.0333435	0
ATP6V1A_-_113463889	ATP6V1A	chr3	113463859	113463898	-	TTTTAACGTTTATGAGCTTCATCTCTTTGAGGGTAAAGAC	0.0157823	0.104	0.0928	0.104	0.0928	0	0	0.0120351	-0.0409898	0
ATP6V1A_-_113463890	ATP6V1A	chr3	113463860	113463899	-	TTTAACGTTTATGAGCTTCATCTCTTTGAGGGTAAAGACA	-0.025317	0.1042	0.093	0.1042	0.093	0	0	0.0120351	0.0657533	0
ATP6V1A_-_113463929	ATP6V1A	chr3	113463899	113463938	-	AAGCTCCAAAACGGCTTGAGACAATGCTTCGGAAAAATGT	0.0450957	0.112	0.1008	0.112	0.1008	0	0	0.0120351	-0.117123	0
ATP6V1A_-_113463979	ATP6V1A	chr3	113463949	113463988	-	ATACATTAAAACTATACAACTTAATGGTAAGGAGACATTT	0.0344025	0.122	0.1108	0.122	0.1108	0.934003	0	0.0120351	-0.0893503	0
ATP6V1A_-_113464039	ATP6V1A	chr3	113464009	113464048	-	ATCCAAAATAATTCCTAATTTTACGTAAGAGGCAAACGGT	-0.0110237	0.134	0.1228	0.134	0.1228	0.934003	0	0.0120351	0.0286309	0
ATP6V1A_-_113464046	ATP6V1A	chr3	113464016	113464055	-	ATAATTCCTAATTTTACGTAAGAGGCAAACGGTGAAAGAC	-0.0186413	0.1354	0.1242	0.1354	0.1242	0.934003	0	0.0120351	0.0484153	0
ATP6V1A_-_113464085	ATP6V1A	chr3	113464055	113464094	-	CCGAACATTAACTTTGCCAATCACCTGAAAGGAGCAGCGT	0.00534048	0.1432	0.132	0.1432	0.132	0.934003	0	0.0120351	-0.0138703	0
ATP6V1A_-_113464095	ATP6V1A	chr3	113464065	113464104	-	ACTTTGCCAATCACCTGAAAGGAGCAGCGTGGTAGAACTA	-0.0821429	0.1452	0.134	0.1452	0.134	0.934003	0	0.0120351	0.213342	0
ATP6V1A_-_113464109	ATP6V1A	chr3	113464079	113464118	-	CTGAAAGGAGCAGCGTGGTAGAACTACCCAGGACCGCCTC	-0.087808	0.148	0.1368	0.148	0.1368	0.934003	0	0.0120351	0.228055	0
ATP6V1A_-_113464127	ATP6V1A	chr3	113464097	113464136	-	TAGAACTACCCAGGACCGCCTCAGCACTCAGGGGCAATAG	-0.0406071	0.1516	0.1404	0.1516	0.1404	0.934003	0	0.0120351	0.105465	0
ATP6V1A_-_113464128	ATP6V1A	chr3	113464098	113464137	-	AGAACTACCCAGGACCGCCTCAGCACTCAGGGGCAATAGT	-0.0207549	0.1518	0.1406	0.1518	0.1406	0.934003	0	0.0120351	0.0539046	0
ATP6V1A_-_113464129	ATP6V1A	chr3	113464099	113464138	-	GAACTACCCAGGACCGCCTCAGCACTCAGGGGCAATAGTG	-0.187222	0.152	0.1408	0.152	0.1408	0.934003	0	0.0120351	0.486253	1
ATP6V1A_-_113464330	ATP6V1A	chr3	113464300	113464339	-	TCTTTATTCCAATTTCTTCTTCCTCCAGAAGGTTCTGCAC	-0.0094632	0.1922	0.181	0.1922	0.181	0.934003	0	0.0120351	0.0245778	0
ATP6V1A_-_113464367	ATP6V1A	chr3	113464337	113464376	-	CACAGCTCCCAAGCGTGAATTAAACTGAAAGGTGTCAAAC	-0.0666067	0.1996	0.1884	0.1996	0.1884	0.934003	0	0.0120351	0.172991	0
ATP6V1A_-_113464403	ATP6V1A	chr3	113464373	113464412	-	AAACACCGCAGTTCCAGAGTTGAGTCTGGAGGTGGAAGAC	-0.116964	0.2068	0.1956	0.2068	0.1956	0.934003	0	0.0120351	0.303779	1
ATP6V1A_-_113464431	ATP6V1A	chr3	113464401	113464440	-	GAGGTGGAAGACAACCAAACCACTCCACCTGGAGCTGCGG	-0.0790157	0.2124	0.2012	0.2124	0.2012	0.934003	0	0.0120351	0.20522	0
ATP6V1A_-_113464444	ATP6V1A	chr3	113464414	113464453	-	ACCAAACCACTCCACCTGGAGCTGCGGGCCGGCGTGGCTC	-0.187429	0.215	0.2038	0.215	0.2038	0.934003	0	0.0120351	0.486792	1
ATP6V1A_-_113464457	ATP6V1A	chr3	113464427	113464466	-	ACCTGGAGCTGCGGGCCGGCGTGGCTCAGCGGTCCGCTCC	-0.0921291	0.2176	0.2064	0.2176	0.2064	0.934003	0	0.0120351	0.239278	0
ATP6V1A_-_113464473	ATP6V1A	chr3	113464443	113464482	-	CGGCGTGGCTCAGCGGTCCGCTCCCGGGAAGGAGGCCCCG	-0.136966	0.2208	0.2096	0.2208	0.2096	0.934003	0	0.0120351	0.355728	1
ATP6V1A_-_113464476	ATP6V1A	chr3	113464446	113464485	-	CGTGGCTCAGCGGTCCGCTCCCGGGAAGGAGGCCCCGGGC	-0.121224	0.2214	0.2102	0.2214	0.2102	0.934003	0	0.0120351	0.314844	1
ATP6V1A_-_113464519	ATP6V1A	chr3	113464489	113464528	-	TCACAATAGCCTTTCCATGTTGCCCCACTCGGTCGCTTCT	0.0234019	0.23	0.2188	0.23	0.2188	0.934003	0	0.0120351	-0.0607794	0
ATP6V1A_-_113464581	ATP6V1A	chr3	113464551	113464590	-	GTCTCCGAACCGAAACCCTGAAGCCCCCCGGGTCTTGCCT	-0.0581075	0.2424	0.2312	0.2424	0.2312	0.934003	0.01	0.0120351	0.150917	0
ATP6V1A_-_113464596	ATP6V1A	chr3	113464566	113464605	-	CCCTGAAGCCCCCCGGGTCTTGCCTCCGCTGGCCCTTCAG	0.0352411	0.2454	0.2342	0.2454	0.2342	0.934003	0.0133333	0.0120351	-0.0915283	0
ATP6V1A_-_113464652	ATP6V1A	chr3	113464622	113464661	-	GCCTCGCCTCCGCCCCCTCCGGGAGCCGAGGGAACTGAGA	-0.0274792	0.2566	0.2454	0.2566	0.2454	0.934003	0.0133333	0.0120351	0.0713691	0
ATP6V1A_-_113464716	ATP6V1A	chr3	113464686	113464725	-	TCTTCGCCCTGAATCTCTCCTCGCCTTTGCGGCTCTCCCC	0.0146277	0.2694	0.2582	0.2694	0.2582	0.934003	0	0.0120351	-0.0379912	0
ATP6V1A_-_113464734	ATP6V1A	chr3	113464704	113464743	-	CCTCGCCTTTGCGGCTCTCCCCCTCTACATGGGCCCGGAC	-0.193363	0.273	0.2618	0.273	0.2618	0.934003	0	0.0120351	0.502204	1
ATP6V1A_-_113464735	ATP6V1A	chr3	113464705	113464744	-	CTCGCCTTTGCGGCTCTCCCCCTCTACATGGGCCCGGACC	-0.10888	0.2732	0.262	0.2732	0.262	0.934003	0	0.0120351	0.282783	1
ATP6V1A_-_113464762	ATP6V1A	chr3	113464732	113464771	-	ATGGGCCCGGACCCTTCTACCCCACCGGCCGGGCCCTGCC	0.00239179	0.2786	0.2674	0.2786	0.2674	0.934003	0	0.0120351	-0.00621196	0
ATP6V1A_-_113464763	ATP6V1A	chr3	113464733	113464772	-	TGGGCCCGGACCCTTCTACCCCACCGGCCGGGCCCTGCCC	0.0117038	0.2788	0.2676	0.2788	0.2676	0.934003	0	0.0120351	-0.0303972	0
ATP6V1A_-_113464860	ATP6V1A	chr3	113464830	113464869	-	ATATCAACGCCGTCGTAGTCGCCGCCCTTAGGTCTCCGCA	0.020448	0.2982	0.287	0.2982	0.287	0.934003	0	0.0120351	-0.0531075	0
ATP6V1A_-_113464880	ATP6V1A	chr3	113464850	113464889	-	GCCGCCCTTAGGTCTCCGCACCCTTAGCTCGGGCCACTCA	0.0369256	0.3022	0.291	0.3022	0.291	0.934003	0	0.0120351	-0.0959032	0
ATP6V1A_-_113464902	ATP6V1A	chr3	113464872	113464911	-	CTTAGCTCGGGCCACTCAACCCCGCAAGCCGGCCTCCTAG	-0.0677389	0.3066	0.2954	0.3066	0.2954	0.934003	0	0.0120351	0.175932	0
ATP6V1A_-_113464915	ATP6V1A	chr3	113464885	113464924	-	ACTCAACCCCGCAAGCCGGCCTCCTAGCCTGGGCAGGGAG	-0.000315645	0.3092	0.298	0.3092	0.298	0.934003	0	0.0120351	0.000819794	0
ATP6V1A_-_113464916	ATP6V1A	chr3	113464886	113464925	-	CTCAACCCCGCAAGCCGGCCTCCTAGCCTGGGCAGGGAGC	0.015496	0.3094	0.2982	0.3094	0.2982	0.934003	0	0.0120351	-0.0402461	0
ATP6V1A_-_113464921	ATP6V1A	chr3	113464891	113464930	-	CCCCGCAAGCCGGCCTCCTAGCCTGGGCAGGGAGCTGTGC	-0.283132	0.3104	0.2992	0.3104	0.2992	0.934003	0	0.0120351	0.735351	1
ATP6V1A_-_113464941	ATP6V1A	chr3	113464911	113464950	-	GCCTGGGCAGGGAGCTGTGCGAGCAACGAAGGCCGCGAGA	-0.262184	0.3144	0.3032	0.3144	0.3032	0.934003	0	0.0120351	0.680944	1
ATP6V1A_-_113464961	ATP6V1A	chr3	113464931	113464970	-	GAGCAACGAAGGCCGCGAGAGTCGAGTGAGGGCTTGAGTC	-0.252594	0.3184	0.3072	0.3184	0.3072	0.934003	0	0.0120351	0.656037	1
ATP6V1A_-_113464972	ATP6V1A	chr3	113464942	113464981	-	GCCGCGAGAGTCGAGTGAGGGCTTGAGTCTGGTGGGGGCG	-0.152576	0.3206	0.3094	0.3206	0.3094	0.934003	0	0.0120351	0.396271	1
ATP6V1A_-_113464976	ATP6V1A	chr3	113464946	113464985	-	CGAGAGTCGAGTGAGGGCTTGAGTCTGGTGGGGGCGGGAG	-0.195456	0.3214	0.3102	0.3214	0.3102	0.934003	0	0.0120351	0.507639	1
ATP6V1A_-_113465034	ATP6V1A	chr3	113465004	113465043	-	TTGTGCCGCCGCTTCTCCACACGTGCACTCGGGTCTCTCG	-0.00574887	0.333	0.3218	0.333	0.3218	0.934003	0	0.0120351	0.014931	0
ATP6V1A_-_113465035	ATP6V1A	chr3	113465005	113465044	-	TGTGCCGCCGCTTCTCCACACGTGCACTCGGGTCTCTCGG	-0.184206	0.3332	0.322	0.3332	0.322	0.934003	0	0.0120351	0.47842	1
ATP6V1A_-_113465043	ATP6V1A	chr3	113465013	113465052	-	CGCTTCTCCACACGTGCACTCGGGTCTCTCGGCTCCCTCC	-0.113787	0.3348	0.3236	0.3348	0.3236	0.934003	0	0.0120351	0.295527	1
ATP6V1A_-_113465116	ATP6V1A	chr3	113465086	113465125	-	TGTGACCTTTCACCCCGCCCCTCGCGCGCCGGCGCGCCGC	-0.0121467	0.3494	0.3382	0.3494	0.3382	0.934003	0.00888889	0.0120351	0.0315473	0
ATP6V1A_-_113465206	ATP6V1A	chr3	113465176	113465215	-	CTCCGGAACCTCCATCTTTCTCCTGGACTGGGCCTTCTGG	0.0033357	0.3674	0.3562	0.3674	0.3562	0.934003	0.01	0.0120351	-0.00866349	0
ATP6V1A_-_113465214	ATP6V1A	chr3	113465184	113465223	-	CCTCCATCTTTCTCCTGGACTGGGCCTTCTGGGGTCATGC	-0.0058376	0.369	0.3578	0.369	0.3578	0.934003	0	0.0120351	0.0151614	0
ATP6V1A_-_113465216	ATP6V1A	chr3	113465186	113465225	-	TCCATCTTTCTCCTGGACTGGGCCTTCTGGGGTCATGCTC	-0.149194	0.3694	0.3582	0.3694	0.3582	0.934003	0	0.0120351	0.387487	1
ATP6V1A_-_113465257	ATP6V1A	chr3	113465227	113465266	-	TCCCTCCCACCCGCTTACGACACTGCTTGTGGGGCTGGCT	-0.0121517	0.3776	0.3664	0.3776	0.3664	0.934003	0	0.0120351	0.0315604	0
ATP6V1A_-_113465258	ATP6V1A	chr3	113465228	113465267	-	CCCTCCCACCCGCTTACGACACTGCTTGTGGGGCTGGCTC	0.0237255	0.3778	0.3666	0.3778	0.3666	0.934003	0	0.0120351	-0.06162	0
ATP6V1A_-_113465263	ATP6V1A	chr3	113465233	113465272	-	CCACCCGCTTACGACACTGCTTGTGGGGCTGGCTCGGTAG	0.0127632	0.3788	0.3676	0.3788	0.3676	0.934003	0	0.0120351	-0.0331488	0
ATP6V1A_-_113465272	ATP6V1A	chr3	113465242	113465281	-	TACGACACTGCTTGTGGGGCTGGCTCGGTAGGCCCTGGCG	-0.00467852	0.3806	0.3694	0.3806	0.3694	0.934003	0	0.0120351	0.0121511	0
ATP6V1A_-_113465278	ATP6V1A	chr3	113465248	113465287	-	ACTGCTTGTGGGGCTGGCTCGGTAGGCCCTGGCGGTAAAA	-0.188506	0.3818	0.3706	0.3818	0.3706	0.934003	0	0.0120351	0.489588	1
ATP6V1A_-_113465281	ATP6V1A	chr3	113465251	113465290	-	GCTTGTGGGGCTGGCTCGGTAGGCCCTGGCGGTAAAATCC	-0.293313	0.3824	0.3712	0.3824	0.3712	0.934003	0	0.0120351	0.761793	1
ATP6V1A_-_113465406	ATP6V1A	chr3	113465376	113465415	-	GTGACCTTCAAACGCTGTTGCCTCCTAGTAGGGTTTTATA	-0.0271739	0.4074	0.3962	0.4074	0.3962	0.934003	0	0.0120351	0.0705762	0
[truncated: 109,684 more rows]

## Sheet: CRISPRoff_genome
Basic information of CRISPRoff_genome dataset
sgId	Gene	Chrom	Start	End	Strand	40mer	Phenotype scores	Normalized TSS of primary TSS, 5'	Normalized TSS of primary TSS, 3'	Normalized TSS of secondary TSS, 5'	Normalized TSS of secondary TSS, 3'	Normalized ATAC values	Normalized methylation values	Normalized RNA values	Activity score	Class label
A1BG_-_58864840.23-P2	A1BG	chr19	58864810	58864849	-	CGCGCTCACTCCGGTGCAGTGAGTGTCTGGGGTGAGCGTC	0.0294239	0.4964	0.5014	0.4964	0.5014	0	0	0.00486828	-0.0294239	0
A1BG_+_58858964.23-P1	A1BG	chr19	58858957	58858996	+	CAGGCCTCAGCTCCGGGCGACGTGGAGTGGGGCGGTCCTG	-0.0632671	0.4948	0.515	0.4948	0.515	0.0978939	0	0.00486828	0.0632671	0
A1CF_+_52645339.23-P1P2	A1CF	chr10	52645332	52645371	+	TTTCCGGGTGGGGATCTCTGAAATTACTCAGGTATGATCC	0.0210092	0.508	0.5108	0.508	0.5108	0	0	2.14e-06	-0.0210092	0
A2M_+_9268487.23-P1P2	A2M	chr12	9268480	9268519	+	GTTTGGGACCAGATGGATTGTAGGGAGTAGGGTACAATAC	0.012236	0.504	0.5072	0.5082	0.511	0	0	5.94e-06	-0.012236	0
A2ML1_+_8975211.23-P1P2	A2ML1	chr12	8975204	8975243	+	GTGGGTGAGACAGATTTTTCCAGGGTCAGGGGCAGAGATC	0.00607637	0.501	0.4976	0.5134	0.5084	0	0	1.88e-05	-0.00607637	0
A3GALT2_+_33786659.23-ENST00000442999.3	A3GALT2	chr1	33786652	33786691	+	CAAGGAGGGACTCAGGTGAGGGGGGACAATGGTATGGAGA	0.0454127	0.5078	0.5078	0.5078	0.5078	0	0	1.19e-05	-0.0454127	0
A4GALT_-_43116819.23-P1P2	A4GALT	chr22	43116789	43116828	-	GCGGCCCCTCGTACCTCTAGCTCCAGCGGCGGCGGGCGGC	-0.143399	0.5096	0.5132	0.5	0.508	0.0565523	0	0.000501156	0.143399	1
A4GNT_+_137851178.23-P1P2	A4GNT	chr3	137851171	137851210	+	CTGGTTAACTGCATTTGCAGCTAGAAGTTAGGCTCTGATT	-0.0280236	0.5084	0.5116	0.5084	0.5116	0	0	0	0.0280236	0
AAAS_-_53715438.23-P1P2	AAAS	chr12	53715408	53715447	-	ACGGGAAAGAAGGACGAGTACGCGGTCCCGGGACAGACCT	0.022066	0.478	0.4946	0.4178	0.4316	0.154446	0	0.0097807	-0.022066	0
AACS_+_125549983.23-P1P2	AACS	chr12	125549976	125550015	+	GGGTCAGCGACGGCGGCGGCGGGGAACAAGGGACTGAACG	-0.108166	0.502	0.4976	0.5102	0.5054	0.133385	0	0.00212981	0.108166	1
AADAC_-_151531954.23-P1P2	AADAC	chr3	151531924	151531963	-	TAGAGACCAAGAAGCGGGACGTTCACCATGGGAAGAAAAT	0.0190487	0.5128	0.5078	0.5288	0.521	0	0	0	-0.0190487	0
AADACL2_+_151451732.23-P1P2	AADACL2	chr3	151451725	151451764	+	ATAGTAACTAGTAGAGCAATTGTAGACTTGGGAACTCTCT	0.034972	0.505	0.502	0.505	0.502	0	0	3.13e-06	-0.034972	0
AADACL3_+_12776133.23-P1P2	AADACL3	chr1	12776126	12776165	+	AGAGCGGGCTGAGAGGAAGCTGTGCGCAGTGGAAACCATT	-0.00232143	0.5044	0.5028	0.5044	0.5028	0	0	6.73e-07	0.00232143	0
AADACL4_+_12704573.23-P1P2	AADACL4	chr1	12704566	12704605	+	TGGGCAATGCCAAGAGTAGCACTAGCCAGGGGACAGCCAT	-0.0229353	0.5148	0.5064	0.5148	0.5064	0	0	0	0.0229353	0
AADAT_-_171011368.23-P1P2	AADAT	chr4	171011338	171011377	-	GCCTAGGCGCCGGCCCAGAGGCTAGCCCAGGGGCTGACCG	-0.0209485	0.491	0.508	0.4432	0.4558	0.214509	0	0.0016452	0.0209485	0
AAED1_-_99417574.23-P1P2	AAED1	chr9	99417544	99417583	-	ACCGGGGCCGGCGCGGCCATGACGCGGGGCGGCCGAGGGC	-0.108844	0.4976	0.507	0.5082	0.5096	0.0854134	0.01	0.00116566	0.108844	1
AAGAB_-_67546997.23-P1P2	AAGAB	chr15	67546967	67547006	-	CATAGCTGCGCTCGCGAGCCGGTTCCGTCAGGCAGCCGCT	0.0118337	0.4932	0.5054	0.4932	0.5054	0.271841	0.01	0.00518061	-0.0118337	0
AAK1_-_69870791.23-P1P2	AAK1	chr2	69870761	69870800	-	CCGCCGGGCCGGCCTGCGACGCAGAGAAGAGGCGGCGCTG	-0.00768951	0.4912	0.5042	0.5126	0.5174	0.168097	0.0454545	0.000819875	0.00768951	0
AAMDC_-_77532236.23-P1P2	AAMDC	chr11	77532206	77532245	-	TCCCGAAGCAGCGCTGGGAGCGTAAGTGCGGGCAGAGCAC	0.0641531	0.513	0.5052	0.5006	0.4984	0.434867	0	0.00876297	-0.0641531	0
AAMP_+_219134841.23-P1P2	AAMP	chr2	219134834	219134873	+	GTCGCGCAGAGCTGACTCTGGGAGGCGTTTGGGCCCAGAG	-0.156843	0.4962	0.5114	0.4178	0.4262	0.347894	0	0.0199566	0.156843	1
AANAT_-_74463789.23-P1P2	AANAT	chr17	74463759	74463798	-	AGGGCTAGCGGCTTTGTGGAGGGAACACTGGGTATCCTCT	-0.00217402	0.522	0.5176	0.5156	0.5106	0	0	3.75e-05	0.00217402	0
AAR2_-_34824434.23-P1P2	AAR2	chr20	34824404	34824443	-	TACCGGAACGTGGGGCGAGGCGGTGAGTGTGGCCTCCTGG	-0.0226352	0.5158	0.5052	0.4972	0.495	0.0452418	0	0.00518322	0.0226352	0
AARD_+_117950477.23-P1P2	AARD	chr8	117950470	117950509	+	GCAGCGGCGGAAGTCCCCGGGGCCCATCGCGGAGACGCCT	-0.0809209	0.511	0.5018	0.4464	0.443	0.138066	0	0.000106838	0.0809209	0
AARS_+_70323318.23-P1P2	AARS	chr16	70323311	70323350	+	GAGCTGGGGACGGCGACCCTAGGAGAGGTAGGCCGCCCTC	-0.262698	0.513	0.5206	0.5208	0.529	0.155226	0	0.0190618	0.262698	1
AARS2_+_44281027.23-P1P2	AARS2	chr6	44281020	44281059	+	TGGCAGCGTCAGTGGCAGCTGCAGCCCGGAGGCTGCGGCG	-0.14361	0.5032	0.5128	0.5032	0.5128	0.074493	0.0333333	0.00596835	0.14361	1
AARSD1_-_41116425.23-P1	AARSD1	chr17	41116395	41116434	-	AAGTGCCTCGCCGTGACGCCGTACCTCTCGGGCATAACTG	0.0126574	0.5058	0.5144	0.5058	0.5144	0.114665	0	0.00701003	-0.0126574	0
AARSD1_+_41132061.23-P2	AARSD1	chr17	41132054	41132093	+	GCCACCCTGGAGCGGGAGCCGCAATGGCACGGTGAGTGTT	-0.0069418	0.5054	0.5092	0.5054	0.5092	0.131825	0	0.00701003	0.0069418	0
AASDH_-_57253588.23-P1P2	AASDH	chr4	57253558	57253597	-	CATTCGGCCCTTTCCCGGATAGCTCGTCGCGGATACTTCT	0.0140116	0.4998	0.5164	0.4998	0.5164	0.203588	0.00166667	0.000803159	-0.0140116	0
AASDHPPT_+_105948405.23-P1P2	AASDHPPT	chr11	105948398	105948437	+	ACACTGAAAGCGGACCTCGCCGCTATCTCGGGCCTGATGG	-0.299343	0.5078	0.4978	0.497	0.4934	0.600624	0	0.00967201	0.299343	1
AASS_+_121784247.23-P1P2	AASS	chr7	121784240	121784279	+	TCCCCTGCAGCGACTCGGAAGATTCGAGGCGGCGGGGGAC	0.00443793	0.5076	0.5206	0.5036	0.5058	0.379095	0	0.00221369	-0.00443793	0
AATF_-_35306286.23-P1P2	AATF	chr17	35306256	35306295	-	GCCTCCCGGAAGTGGCCGGTCCAGAGCTGTGGGGTGGCCT	-0.172787	0.5106	0.4922	0.4814	0.48	0.151716	0	0.0071075	0.172787	1
AATK_-_79139957.23-ENST00000326724.4	AATK	chr17	79139927	79139966	-	CGCCGCAGCCGCAGAGCCCGCACCGGTGGGGGCGGCGGCG	-0.117825	0.5008	0.5186	0.4314	0.4364	0	0.0114286	0.000248742	0.117825	1
ABAT_-_8768533.23-P1	ABAT	chr16	8768503	8768542	-	GGGCGCGCATCCCGCAAGTCGGAACCCGGCGGATCGGATC	-0.0542531	0.5142	0.5098	0.5142	0.5098	0.0620125	0.0208333	0.00040994	0.0542531	0
ABAT_+_8807464.23-P2	ABAT	chr16	8807457	8807496	+	TTGGGAAAAGGATGCACTCAGCTGGTACCCGGCAAGTGCG	0.0248859	0.509	0.4988	0.509	0.4988	0	0	0.00040994	-0.0248859	0
ABCA1_-_107690385.23-P1P2	ABCA1	chr9	107690355	107690394	-	GCCCTGCCCTGCCGCAGCCCGGGAGAGAAGGGTCGGCTCG	-0.196034	0.5086	0.5114	0.4994	0.5016	0.133775	0.68	6.95e-05	0.196034	1
ABCA10_+_67224811.23-P1P2	ABCA10	chr17	67224804	67224843	+	ACAGTTTTAAAAGAGGCAACCATTTGTAGAGGAGTCCTTG	0.0267747	0.513	0.5202	0.5278	0.5318	0	0	2.26e-05	-0.0267747	0
ABCA12_+_216003308.23-P1P2	ABCA12	chr2	216003301	216003340	+	CAATTAATTTCATGGAGAGTAGGAGGTGTGGGTTCAGCTG	0.0322671	0.5034	0.5102	0.5034	0.5102	0	0	8.75e-06	-0.0322671	0
ABCA13_+_48211097.23-P1P2	ABCA13	chr7	48211090	48211129	+	GCCAATTCTTCCACAGCAGGGCTTTGAACTGGCACCCGGC	0.0134013	0.5098	0.5068	0.5098	0.5068	0	0.28	8.59e-06	-0.0134013	0
ABCA2_-_139922596.23-P1P2	ABCA2	chr9	139922566	139922605	-	CAGCTGCAGCTGGTGCAGGAAGCCCATGGCGGGGCCACGC	0.0232436	0.515	0.5202	0.507	0.5124	0.0963339	0	0.000629986	-0.0232436	0
ABCA3_+_2390611.23-P1P2	ABCA3	chr16	2390604	2390643	+	GGGTGGCCGAGGGAGGGGACCCCGCGAGAGGGCCGCGCGC	-0.215969	0.5186	0.5302	0.5316	0.5356	0.153666	0.00454546	0.00133052	0.215969	1
ABCA4_-_94586658.23-P1P2	ABCA4	chr1	94586628	94586667	-	GGTCAGAGCTGAGGCCCCTCAGACAGCAAAGGACATAAAC	-0.00904394	0.4986	0.515	0.4986	0.515	0	0	4.25e-06	0.00904394	0
ABCA5_-_67322891.23-P1P2	ABCA5	chr17	67322861	67322900	-	CGAAGTCCCACGGCCGGACCCGGTCCCAGGGGAGCCTCGC	-0.0201951	0.5682	0.5816	0.5828	0.588	0.333463	0	0.000370868	0.0201951	0
ABCA6_+_67138008.23-P1P2	ABCA6	chr17	67138001	67138040	+	TTTCAGAAACCAGGCTGTGTAAGAGCTGCTGGAGTAGGCA	0.00290509	0.5024	0.5108	0.5116	0.5148	0	0	1.29e-05	-0.00290509	0
ABCA7_-_1040133.23-P1	ABCA7	chr19	1040103	1040142	-	GGCAAGCTCAGCGCACTTGGCTTAAGGGGCGGCGCGCTCC	-0.0574653	0.5074	0.4944	0.5074	0.4944	0.117005	0	0.000693453	0.0574653	0
ABCA7_+_1041311.23-P2	ABCA7	chr19	1041304	1041343	+	GACGGGACAGAGAGGTCAGGACAACGGTCGGGCTGAAGAC	0.0472678	0.5198	0.5154	0.5198	0.5154	0	0	0.000693453	-0.0472678	0
ABCA8_+_66951401.23-P1P2	ABCA8	chr17	66951394	66951433	+	AATAACTTTCTTCTAAACAAGGAGCTCAGTGGATAAACCA	0.000894025	0.5146	0.5298	0.5028	0.5056	0	0	1.52e-05	-0.000894025	0
ABCA9_-_67057053.23-P1P2	ABCA9	chr17	67057023	67057062	-	GGAAAAATCTAGAAACACAGTTCATCCATGGGTCTCTGCA	0.0404406	0.5016	0.5082	0.5122	0.5146	0	0	0.00012505	-0.0404406	0
ABCB1_-_87342674.23-ENST00000265724.3	ABCB1	chr7	87342644	87342683	-	CAGTACCAGAGGAGGAGCTACATGAACTAAGGCAGGCAGG	-0.0137674	0.5048	0.5062	0.4856	0.4886	0	0	0.000466548	0.0137674	0
ABCB10_+_229694285.23-P1P2	ABCB10	chr1	229694278	229694317	+	GCGTGTGGGCCGCGGCCAGCCGCGTTCCCGGGTCCCTATC	-0.126144	0.5242	0.5384	0.539	0.5428	0.581903	0.01	0.00627106	0.126144	1
ABCB11_-_169887784.23-P1P2	ABCB11	chr2	169887754	169887793	-	GAAGCCAGAGGAAATAATGGACTCCACTGTGGAGAGTTAA	0.016286	0.5086	0.511	0.5086	0.511	0	0	0	-0.016286	0
ABCB4_+_87104933.23-P1P2	ABCB4	chr7	87104926	87104965	+	ACGCGCGAGGTTCGAGGTGAGAGAGGTCCGGGCGCGTCTG	0.0817798	0.506	0.521	0.544	0.5504	0	0	2.28e-05	-0.0817798	0
ABCB5_+_20687051.23-P1P2	ABCB5	chr7	20687044	20687083	+	ATTGGTTTAGGCTCACAGAGAGATATTAGAGGAATTAGGT	-0.0280868	0.521	0.5186	0.5068	0.5042	0	0	2.68e-05	0.0280868	0
ABCB6_-_220083604.23-P1P2	ABCB6	chr2	220083574	220083613	-	CGCACGCGCCGCCGCCACGCACTCACGCAGGGCACGTACG	-0.0204868	0.5134	0.5162	0.479	0.4998	0.121295	0	0.000494545	0.0204868	0
ABCB7_+_74375885.23-P1P2	ABCB7	chrX	74375878	74375917	+	GAATAGGGTGAAGGGCAAGGGGACCTGTAGGGAAAAGGTT	-0.298001	0.5446	0.5488	0.5446	0.5488	0.0733229	0	0.00264615	0.298001	1
ABCB8_-_150725551.23-P1P2	ABCB8	chr7	150725521	150725560	-	GGGGGCGGGAGCCAACATAGAGCCCTCAGTGGGATGAGGG	-0.124882	0.5056	0.4996	0.499	0.495	0.475429	0	0.00258134	0.124882	1
ABCB9_-_123465699.23-P2	ABCB9	chr12	123465669	123465708	-	TCGCCAGCCCGCGGCGCCATGGCTCACGTCGGCTCCCGCA	-0.00895414	0.513	0.5208	0.513	0.5208	0.122465	0	0.000542974	0.00895414	0
ABCB9_+_123450970.23-P1	ABCB9	chr12	123450963	123451002	+	CTCCGACCTTGCAGCGGCGCAGCGCGGGTGGGAGGCGGGG	-0.0779717	0.5032	0.5114	0.5032	0.5114	0.174727	0	0.000542974	0.0779717	0
ABCC1_+_16043482.23-P1P2	ABCC1	chr16	16043475	16043514	+	GGCCCGGCTGCTGGCGCTAGCGCTGGCGGCGGCGGCGGCG	0.0251184	0.5056	0.496	0.5152	0.5118	0.0413417	0	0.00216652	-0.0251184	0
ABCC10_+_43395315.23-P1P2	ABCC10	chr6	43395308	43395347	+	CCGCCCCGGCTGGCACCCCACCTAGAGGTTGGAAGACCTA	-0.0424196	0.5086	0.4984	0.4476	0.435	0.165367	0	0.00124469	0.0424196	0
ABCC11_-_48278125.23-P1	ABCC11	chr16	48278095	48278134	-	CATAGGTAGGACGCTCAAGTCTTACCGGGAGGCTCTCCTA	0.0224039	0.5072	0.51	0.5072	0.51	0.0893136	0	2.61e-05	-0.0224039	0
ABCC11_+_48281428.23-P2	ABCC11	chr16	48281421	48281460	+	CAACATGCCTGCACACTAACGTGCAGAAAGGGACTGTACT	0.0174098	0.5032	0.5046	0.5032	0.5046	0	0	2.61e-05	-0.0174098	0
ABCC12_-_48180643.23-ENST00000311303.3	ABCC12	chr16	48180613	48180652	-	GTTGGGTTGGCCAAGAGCAGAAAACCCTATGGTGTGGTTT	0.00232402	0.5074	0.5074	0.5074	0.5074	0	0	1.33e-06	-0.00232402	0
ABCC2_+_101542981.23-P1P2	ABCC2	chr10	101542974	101543013	+	CATCAACATGTCTCAGCAAGACTCAGTCACGGATCTTCTC	0.00871839	0.6038	0.5892	0.6194	0.615	0	0	5.77e-05	-0.00871839	0
ABCC3_+_48712248.23-P1P2	ABCC3	chr17	48712241	48712280	+	GCAAGGAAGGCGAGCGCGGTCGGACCCAGCGGCGGGCAGA	-0.0397977	0.5084	0.4926	0.521	0.5166	0	0.932	0.000198062	0.0397977	0
ABCC4_+_95953430.23-P1P2	ABCC4	chr13	95953423	95953462	+	CAGCCGCTGGCGCCGCGGACGCACTCTCCCGGGGCCGCGC	0.0105357	0.5468	0.562	0.5468	0.562	0.285881	0	0.00126877	-0.0105357	0
ABCC5_-_183735467.23-P1P2	ABCC5	chr3	183735437	183735476	-	AGGCCTAGGAGGCGGCGGCAGGAGACCAGGGGGAGGCCAT	-0.0155577	0.5386	0.552	0.5528	0.5558	0.181747	0	0.00177576	0.0155577	0
ABCC6_-_16317247.23-ENST00000205557.7	ABCC6	chr16	16317217	16317256	-	CCTGGAAAAGGAGAGTGGGGCGCGATGGGGGGCACTCACC	-0.0115021	0.5146	0.5146	0.5146	0.5146	0.0265211	0	0.000229089	0.0115021	0
ABCC8_+_17498387.23-P1P2	ABCC8	chr11	17498380	17498419	+	GGGCCGGGCGGCGGAGCTGCAAGGGACAGAGGCGCGGCAG	0.0115555	0.4922	0.5088	0.4844	0.4896	0.0702028	0.1	0.000122502	-0.0115555	0
ABCC9_+_22094309.23-P1P2	ABCC9	chr12	22094302	22094341	+	GGGATGGGGAAGGTCTCCGGCCCCAGGCGCGGCGCGCGGG	-0.130215	0.5082	0.5116	0.47	0.4766	0.0393916	0.0257143	9.2e-05	0.130215	1
ABCD1_-_152990338.23-P1P2	ABCD1	chrX	152990308	152990347	-	GTCACTGTCGCTTCAGCCAGGCTGCGGAGCGGACGGACGC	-0.0800625	0.5072	0.5038	0.5072	0.5038	0.185257	0.198333	0.000541037	0.0800625	0
ABCD2_+_40013594.23-P1P2	ABCD2	chr12	40013587	40013626	+	TCTGAGAGAATCATTCCCGGTAGATGCAGCGGAGTCTGAG	-0.030526	0.4976	0.5082	0.5354	0.5396	0.151716	0	3.29e-05	0.030526	0
ABCD3_+_94884002.23-P1P2	ABCD3	chr1	94883995	94884034	+	GGCACTGCCGGTACCAGCGAGCCGGCGAGGGGACGCGGCG	0.00550809	0.5142	0.5044	0.5022	0.4988	0.366615	0	0.00826858	-0.00550809	0
ABCD4_+_74769611.23-P1P2	ABCD4	chr14	74769604	74769643	+	GGCTCCAGAGTCCCTCGGGTCTCAGGTCATGGCGGTCGCG	-0.0271532	0.5084	0.5188	0.5036	0.5074	0.210218	0	0.00198635	0.0271532	0
ABCE1_-_146019502.23-P1P2	ABCE1	chr4	146019472	146019511	-	TTGGCCGGTGGCCGTGAGAACACGCTGTGTGGCTGAAAAG	-0.12783	0.5162	0.5014	0.5162	0.5014	0.225819	0	0.0147325	0.12783	1
ABCF1_+_30539238.23-P1	ABCF1	chr6	30539231	30539270	+	CGGCATCGCGGTGGCAGTTACAGCTACTGTGGCGGCGCCC	-0.303049	0.5068	0.4966	0.5068	0.4966	0.0308112	0.015	0.00590817	0.303049	1
ABCF2_+_150924287.23-P1P2	ABCF2	chr7	150924280	150924319	+	GGTGAGCCGGCCGCACGCGGAGGATCCTAAGGAGCAGCTC	0.0159775	0.4968	0.509	0.5208	0.524	0.345944	0	0.0156801	-0.0159775	0
ABCF3_-_183903991.23-P1P2	ABCF3	chr3	183903961	183904000	-	CACAGCGACTGCGCGGACGGGTTCCTGAGTGGAACATGGC	0.00299459	0.5096	0.499	0.5096	0.499	0.180577	0	0.00348947	-0.00299459	0
ABCG1_-_43639282.23-P1P2	ABCG1	chr21	43639252	43639291	-	AGCCCAAGCGCAGCCCGCACCCCGCGCAGCGGCTGAGCCG	-0.122714	0.5142	0.5006	0.5002	0.499	0.0327613	0.00333333	0.000170954	0.122714	1
ABCG2_+_89080044.23-P1P2	ABCG2	chr4	89080037	89080076	+	TGGGGAGGGGCCACTGCGTTCAGCTCTGGCGGTCCACAGC	-0.0156361	0.4918	0.5062	0.4426	0.4516	0.0885335	0	0.000186062	0.0156361	0
ABCG4_+_119019794.23-P1P2	ABCG4	chr11	119019787	119019826	+	GTGCACACCCGCTTCCCAGAGCCTGGTCCCGGACGCTGTG	-0.0322835	0.5112	0.505	0.5032	0.4998	0.0596724	0.015	0.000233631	0.0322835	0
ABCG5_+_44065865.23-P1P2	ABCG5	chr2	44065858	44065897	+	CCACGGGCTCCCCAACTGAAGCCACTCTGGGGAGGGTCCG	-0.0314056	0.5064	0.5086	0.5212	0.5236	0	0.915	3.63e-05	0.0314056	0
ABCG8_+_44066166.23-P1P2	ABCG8	chr2	44066159	44066198	+	GGCCATGGGGCCCACAGGTCTGTGACCCTGGGCTGCAGCT	-0.0324724	0.513	0.5084	0.513	0.5084	0	1	4.39e-05	0.0324724	0
ABHD1_-_27346733.23-P1P2	ABHD1	chr2	27346703	27346742	-	GCGGGGACCGGACCTGCACAGGCCGCCTATGGCGGGCGGC	-0.0152239	0.5134	0.5022	0.521	0.515	0.0343214	0.0311111	0.000109193	0.0152239	0
ABHD10_-_111697914.23-P1P2	ABHD10	chr3	111697884	111697923	-	GCAGGGTGCGGGGACAACTACGAAGATGGCGGTTGCGCGC	0.029678	0.5142	0.5012	0.5178	0.5152	0.345164	0	0.00538248	-0.029678	0
ABHD11_-_73153094.23-P1P2	ABHD11	chr7	73153064	73153103	-	CACGCGGGAGCCTCCAGGCTCGGGTCCAGCGGAGCATGCT	-0.0574449	0.5056	0.5108	0.5134	0.5166	0.108814	0	0.00188204	0.0574449	0
ABHD12_+_25371393.23-P1P2	ABHD12	chr20	25371386	25371425	+	GGGCTCTGGGTGGCGGCGGCTGTGAGCGGCGGCACTGCGG	0.00533799	0.5038	0.5228	0.5038	0.5228	0.207878	0	0.00504874	-0.00533799	0
ABHD12B_-_51338864.23-P1P2	ABHD12B	chr14	51338834	51338873	-	GCGGCTGCTCCGGACTGCAGCTCCCGCGGCGGTGGCGGCG	-0.0259905	0.5096	0.5014	0.5126	0.51	0	1	4.23e-05	0.0259905	0
ABHD13_-_108870892.23-P1P2	ABHD13	chr13	108870862	108870901	-	AGCTCCGGGCTAGACCGTGGCGCCGGCAGCGGCCCCTGGG	-0.243468	0.5128	0.5028	0.5356	0.5224	0.116225	0	0.000617431	0.243468	1
ABHD14A_+_52009255.23-P1P2	ABHD14A	chr3	52009248	52009287	+	CAAGGGGCGGGGTAAAGACGGCCCTCCCCTGGGCCACCGG	-0.0181135	0.5376	0.5306	0.529	0.5216	0.185647	0.006	0.00220753	0.0181135	0
ABHD14B_-_52007985.23-P1	ABHD14B	chr3	52007955	52007994	-	AAGGGTCAGGAGTGCAGGGCGGGTACCTGGGGAGCTGCGT	-0.00602676	0.5062	0.5172	0.5062	0.5172	0.185647	0	0.00325673	0.00602676	0
ABHD14B_+_52017350.23-P2	ABHD14B	chr3	52017343	52017382	+	TCTGGTTCGGGCCTCAGCGAGATTACTGGAGGATTAGATC	0.00447821	0.5044	0.5078	0.5044	0.5078	0.163807	0	0.00325673	-0.00447821	0
ABHD15_-_27893980.23-P1P2	ABHD15	chr17	27893950	27893989	-	AAGATGAGCGCGAGGGCGGCGCCCCACGGCGGCATGGCGA	-0.236537	0.502	0.516	0.5438	0.5498	0.139626	1	0.00142845	0.236537	1
ABHD16A_-_31670764.23-P1P2	ABHD16A	chr6	31670734	31670773	-	GCGAAAAAGAAAGGAGGCGGCCAGTCCGTAGGCGTGACTT	1.68e-05	0.5588	0.5756	0.5126	0.5242	0.0191108	0	0.00242774	-1.68e-05	0
ABHD16B_-_62492870.23-P1P2	ABHD16B	chr20	62492840	62492879	-	CTGTGCCTCTCGCGGCGATCCCGGCCCAGCGGCTGGGCGT	-0.127536	0.5074	0.506	0.469	0.4654	0	0	0	0.127536	1
ABHD17A_-_1885483.23-P1P2	ABHD17A	chr19	1885453	1885492	-	ACCGCCACCGCCGCAGCTCCCCCCACGGACGGAAGTGAGC	-0.0171377	0.5	0.5048	0.5056	0.5086	0.0787832	0.01	0.00798328	0.0171377	0
ABHD17B_+_74526089.23-P1P2	ABHD17B	chr9	74526082	74526121	+	GCACCTTCCTCCAGTCAGTGGCCAACTCCTGGCTCAGTGG	-0.0197426	0.502	0.507	0.5104	0.5134	0.453198	0	0.00217116	0.0197426	0
ABHD17C_+_80987703.23-P1P2	ABHD17C	chr15	80987696	80987735	+	CTGGCTGGCTGGCTGGCCCGGGAGGACGGAGGACGGACGC	-0.284779	0.5172	0.4966	0.5172	0.4966	0.141966	0.0275	0.00264021	0.284779	1
ABHD2_-_89631760.23-P1P2	ABHD2	chr15	89631730	89631769	-	GCAGCCGGGGAGCTGCAGGAACCAGACTGGGGGCGAGCTG	-0.00178891	0.5226	0.507	0.5058	0.5028	0.409906	0.025	0.00247399	0.00178891	0
ABHD3_-_19284770.23-P1P2	ABHD3	chr18	19284740	19284779	-	CCTGCCTGGCGGAGCGCGGCTTCCGACAACGGGCGGGGCG	0.00325782	0.4908	0.5018	0.4508	0.4518	0.129485	0	0.00246529	-0.00325782	0
ABHD4_-_23067199.23-P1P2	ABHD4	chr14	23067169	23067208	-	GTCAGGCGCTGGGCGGGCTCGCCAGGACCTGGCAAGGCTT	-0.0521356	0.5066	0.496	0.5096	0.5078	0.0686427	0	0.000751419	0.0521356	0
ABHD5_-_43732464.23-P1P2	ABHD5	chr3	43732434	43732473	-	GGCCTGTCAGCCGGCTTCGAGATAAGTCCCGGCGCTTGCG	-0.0389298	0.5088	0.5056	0.5182	0.5112	0.281981	0.0133333	0.000969824	0.0389298	0
ABHD6_+_58223718.23-P1P2	ABHD6	chr3	58223711	58223750	+	ACTCGATGCGCCGCTGCAGGGAGACACTGGGGGAGAGGTC	0.0407824	0.5436	0.529	0.5866	0.5806	0.187598	0	0.00110719	-0.0407824	0
ABHD8_-_17414201.23-P1P2	ABHD8	chr19	17414171	17414210	-	CGGGCACCTGCCCCTGGCGGTCAGCGCAGGGGCATCCCGC	-0.0658074	0.4956	0.5096	0.4852	0.4906	0.0916537	0.03	0.000305351	0.0658074	0
ABI1_-_27149837.23-P1P2	ABI1	chr10	27149807	27149846	-	CATCGCTTCCTCTCGCGTTAAAGAGACAGAGGCAGCAAGG	-0.00389072	0.5028	0.5122	0.496	0.5026	0.361154	0	0.00191697	0.00389072	0
ABI2_-_204193288.23-P1P2	ABI2	chr2	204193258	204193297	-	GCTGGAAGAGGAAATCCCGGGGGGCCGCCGGGCCCTCTTC	-0.0332976	0.5598	0.55	0.5374	0.532	0.276521	0	0.00345436	0.0332976	0
ABI3_-_47288028.23-P1P2	ABI3	chr17	47287998	47288037	-	GAGGGAGGGAAGGCAGAGCAACCAATCAAGGGCAGGGTGA	0.0151956	0.4934	0.4896	0.5558	0.5502	0	0	8.89e-06	-0.0151956	0
ABI3BP_-_100712220.23-P1P2	ABI3BP	chr3	100712190	100712229	-	ACTTCCACAGAGAAGTAGACACCCCAAACTGGAGAGCATG	0.0133962	0.5066	0.5108	0.5144	0.5236	0.074883	0	0.000115366	-0.0133962	0
ABL1_-_133589228.23-ENST00000372348.2	ABL1	chr9	133589198	133589237	-	AAGCAGAGAAGCGAGAGCGGCCACTAGTTCGGCAGGAAAT	-0.0158878	0.5102	0.507	0.4856	0.4784	0.23752	0	0.00292848	0.0158878	0
ABL2_-_179112151.23-P1	ABL2	chr1	179112121	179112160	-	GAAGTGTCCTGATCTCTGCCATAACTATTAGGTGGAAGGA	-0.010765	0.5076	0.5136	0.5076	0.5136	0	0	0.00207961	0.010765	0
ABL2_-_179198834.23-P2	ABL2	chr1	179198804	179198843	-	CTTTAAACCACCGAGCGCTGGGAAAGCGTGGGACAGAGCG	0.0159861	0.4944	0.4996	0.4944	0.4996	0.140796	0	0.00207961	-0.0159861	0
ABLIM1_+_116418018.23-ENST00000277895.5	ABLIM1	chr10	116418011	116418050	+	AAGGAGCCAGGGGAACAGAGAGAATTGTGGGGCAGCACCG	0.0205663	0.5096	0.5114	0.4784	0.4786	0	0	0.00318332	-0.0205663	0
ABLIM2_+_8160523.23-P1P2	ABLIM2	chr4	8160516	8160555	+	GCGGCGCTGCCTGGCGTGTGCGCAAGGAGCGGGCGCGGAG	-0.213982	0.4978	0.5118	0.4978	0.5118	0.223089	0	0.000264069	0.213982	1
ABLIM3_-_148521229.23-P1P2	ABLIM3	chr5	148521199	148521238	-	TCCCGACACTGGCCGAGAGGTGGGTTCCGGGGCGGGTCGC	0.0245994	0.5364	0.5306	0.4886	0.4704	0.0663027	0.012	4.33e-05	-0.0245994	0
ABO_-_136130921.23-P2	ABO	chr9	136130891	136130930	-	GGTGGGGAGGGGGTGTGTGTGATTTGAGGTGGGGACGGGG	0.0408574	0.4976	0.5058	0.4976	0.5058	0	0	1.23e-05	-0.0408574	0
ABO_+_136150601.23-P1	ABO	chr9	136150594	136150633	+	GGCGGAGGCCGAGACCAGACGCGGAGCCATGGCCGAGGTG	-0.00359997	0.5012	0.5094	0.5012	0.5094	0	0.976667	1.23e-05	0.00359997	0
ABR_+_1083212.23-P1P2	ABR	chr17	1083205	1083244	+	CGGCGCGGCCGCTGGGGCCGGGAGGGTTCGGGAGGGTTTT	-0.00328557	0.5044	0.5164	0.5044	0.5164	0.0608424	0.00636364	0.00211114	0.00328557	0
ABRA_+_107782422.23-P1P2	ABRA	chr8	107782415	107782454	+	GTCCAGGCTATCAGCAGAGAAAGACAGGTGGGCAGCATGG	0.00865149	0.5082	0.5114	0.506	0.5078	0	0	2.92e-06	-0.00865149	0
ABRACL_+_139349876.23-P1P2	ABRACL	chr6	139349869	139349908	+	GGCTGAGGCAAAGAGAAAGACGGCTGTGGAGGAGGAGGAG	0.0209263	0.5118	0.4954	0.4946	0.4864	0.343604	0	0.0139788	-0.0209263	0
ABT1_-_26597263.23-P1P2	ABT1	chr6	26597233	26597272	-	AGGCCGCAACGGAGCAAGAGCCGCTGGAAGGGACAGAACA	-0.355788	0.5216	0.51	0.48	0.4714	0.131825	0	0.0089145	0.355788	1
ABTB1_+_127391828.23-P1P2	ABTB1	chr3	127391821	127391860	+	GGATGGTACCCGAGCCGAACGACCTCGGGCGGCGAAGCCG	0.00714371	0.5118	0.4934	0.5118	0.4934	0.115835	0	0.000221558	-0.00714371	0
ABTB2_-_34379521.23-P1P2	ABTB2	chr11	34379491	34379530	-	GCGCAGGGCGCAGGGCGCAGCGCGAGTCCGGGACCAGCCG	-0.0394475	0.505	0.5084	0.5106	0.5138	0.338924	0.01	0.000845261	0.0394475	0
ACAA1_-_38178575.23-P1P2	ACAA1	chr3	38178545	38178584	-	AGACCAGCCACCAGTCCGGGAACTGACCGCGGAGTTAACA	-0.00670139	0.4918	0.5114	0.5142	0.516	0.456318	0.03	0.00512944	0.00670139	0
ACAA2_-_47339855.23-P1P2	ACAA2	chr18	47339825	47339864	-	GGGGCTGCGCTCACCTCGGAGCAGAGCCATGGCGGCTGCT	0.023555	0.5054	0.511	0.5112	0.5188	0.111934	0	0.00546505	-0.023555	0
ACACA_-_35715847.23-P1P2	ACACA	chr17	35715817	35715856	-	TGGAGCCCAGGCCGCGTGCGGGTGAGCGGAGGCTGGGAGG	-0.207341	0.5344	0.5464	0.5344	0.5464	0.167317	0	0.00272283	0.207341	1
ACACB_-_109592519.23-P2	ACACB	chr12	109592489	109592528	-	TCGGGATGGAGCAAGCGCAGCGCGAAGTTGGGCGCCCGCC	-0.0197695	0.5084	0.5036	0.5084	0.5036	0.147036	0.00714286	0.000652956	0.0197695	0
ACACB_+_109569170.23-P1	ACACB	chr12	109569163	109569202	+	TTCTTGAGTGAGGCTGACAGGCGCCCACAGGGTGACTAAG	0.0102762	0.503	0.4996	0.503	0.4996	0	0	0.000652956	-0.0102762	0
ACAD10_-_112123907.23-P1P2	ACAD10	chr12	112123877	112123916	-	TTTGAGGAGGTCGGAGCGGAAGGACGTCGTGGAGATTGCT	-0.0187627	0.5114	0.4988	0.514	0.5126	0.130265	0	0.000457315	0.0187627	0
ACAD11_+_132379379.23-P1P2	ACAD11	chr3	132379372	132379411	+	CTGCTGCAGGCGCTCCACAGACTCCGCCATGGCTGGGACT	0.039979	0.3514	0.3574	0.408	0.416	0.232839	0	0.00180981	-0.039979	0
ACAD8_-_134123507.23-P1P2	ACAD8	chr11	134123477	134123516	-	CGCGGAGCTGCGGCGGCTATGCTGTGGAGCGGCTGCCGGC	-0.0518886	0.5164	0.5044	0.5182	0.5172	0.263651	0	0.00198577	0.0518886	0
ACAD9_-_128598499.23-P1P2	ACAD9	chr3	128598469	128598508	-	CGTGTGTGTGTCCCTGCGGCGCTAAGAAGGGGAGACTGAG	-0.182869	0.5132	0.4976	0.5132	0.4976	0.148986	0	0.00466917	0.182869	1
ACADL_-_211090095.23-P1P2	ACADL	chr2	211090065	211090104	-	GGAGGACGATCAGCTGAGGCGTCCACCTGTGGTGTCCTCC	0.00672297	0.4988	0.5052	0.5134	0.5168	0.168097	0	0.00031362	-0.00672297	0
ACADM_-_76190475.23-P1P2	ACADM	chr1	76190445	76190484	-	TGTCCGAGTGGCCGGAACGGGAGCCAACATGGCAGCGGGG	0.0216943	0.5236	0.5036	0.5798	0.567	0.392746	0.1	0.00502182	-0.0216943	0
ACADS_+_121164090.23-P1P2	ACADS	chr12	121164083	121164122	+	TTACACATGGGCCAACCGAGGCTGAGGAGGGGCTGTCTTG	-0.272036	0.5976	0.5816	0.5988	0.5982	0.163417	0	0.00143782	0.272036	1
ACADSB_-_124768552.23-P1P2	ACADSB	chr10	124768522	124768561	-	AGAGCGGAGAGGCCTGCGGCGAGGATGGAGGGCCTGGCAG	0.0140563	0.514	0.502	0.5172	0.515	0.215289	0	0.00199784	-0.0140563	0
ACADVL_-_7123283.23-P1P2	ACADVL	chr17	7123253	7123292	-	CGCCAGAGCTGGGTCAGAGCTCGAGCCAGCGGCGCCCGGA	-0.00882889	0.5152	0.5016	0.5214	0.5156	0.125195	0	0.0025424	0.00882889	0
ACAN_-_89346701.23-P1P2	ACAN	chr15	89346671	89346710	-	GCCCACCTACCTCCCCGCCGCTCCAGAGGGGGCTCGCAGA	-0.382522	0.5088	0.5056	0.5004	0.4972	0.0378315	0	1.08e-05	0.382522	1
ACAP1_+_7239854.23-P1P2	ACAP1	chr17	7239847	7239886	+	CCTAGGAGGAGCTCTCACCCCACACTTCCAGGCAGTGCTG	-0.241495	0.5066	0.4904	0.49	0.4878	0	0	7.65e-05	0.241495	1
ACAP2_+_195163707.23-P1P2	ACAP2	chr3	195163700	195163739	+	GTCGCCGTCTTCGCGGCTGCTATGACCAGCGGGCGAGGCG	0.00856784	0.4998	0.514	0.5192	0.5238	0.347114	0	0.00147425	-0.00856784	0
ACAP3_+_1243258.23-P1P2	ACAP3	chr1	1243251	1243290	+	CGAGGCGGCGCGGGCGGGACGAGCGGTCCGGGCCGGCGCG	-0.0169443	0.4988	0.512	0.4912	0.4942	0.179797	0.00692308	0.00182688	0.0169443	0
ACAT1_+_107992310.23-P1P2	ACAT1	chr11	107992303	107992342	+	CACAGCCATGGTCGCAGAGGGCTGAGTATCGGCTCCACAG	0.00439076	0.5052	0.502	0.4988	0.496	0.293292	0	0.0160881	-0.00439076	0
ACAT2_-_160183054.23-P1P2	ACAT2	chr6	160183024	160183063	-	ACCTCAGGTCCCGCCCGCGGCAGGCCTGTGGGCTGCGAGG	0.015758	0.5062	0.49	0.4054	0.3912	0.433697	0	0.00781017	-0.015758	0
ACBD3_-_226374403.23-P1P2	ACBD3	chr1	226374373	226374412	-	CCATCTCCGGCTGCTGCACCTCCTCAGCGGGGACAGACGG	0.00478703	0.494	0.5122	0.4422	0.448	0.284321	0	0.00978183	-0.00478703	0
ACBD4_-_43213072.23-P1	ACBD4	chr17	43213042	43213081	-	GACCCCGGGGTCAGTAGGAAGCCGCGGGGTGGTGGCGAGA	-0.0296334	0.5136	0.4972	0.5136	0.4972	0.111934	0	0.000273805	0.0296334	0
ACBD4_+_43210042.23-P2	ACBD4	chr17	43210035	43210074	+	GCCAAGATCAGAGGCTCGCCCGGACTAAGGGGAGACGGAC	0.00049492	0.5136	0.5074	0.5136	0.5074	0.104914	0.02	0.000273805	-0.00049492	0
ACBD5_+_27529701.23-P1P2	ACBD5	chr10	27529694	27529733	+	GACTGACAGACGGACTCCGGCGGAATGGGGGGTGTGGCTG	-0.00250698	0.503	0.511	0.4414	0.4452	0.227379	0.0175	0.00072887	0.00250698	0
ACBD6_-_180471707.23-P1P2	ACBD6	chr1	180471677	180471716	-	CAGGCCCCTCCAACGGAACAGGAGTCGAGGGGCAGTGAGG	0.0204999	0.4928	0.5114	0.548	0.5642	0.266771	0	0.010723	-0.0204999	0
ACBD7_+_15130776.23-P1P2	ACBD7	chr10	15130769	15130808	+	GCCGTTTAAGAAGCGGTGGGTGCGAGAGGGGGCAGAGCAC	-0.120747	0.4982	0.5012	0.4398	0.442	0.124415	0.005	0.000945117	0.120747	1
ACCS_+_44088091.23-P1P2	ACCS	chr11	44088084	44088123	+	AATCCACAGCCAGATACCCGCACTCGATGAGGCCTTGGAA	0.00350334	0.5128	0.501	0.5458	0.5374	0.181357	0	0.000252017	-0.00350334	0
ACCSL_-_44069582.23-ENST00000378832.1	ACCSL	chr11	44069552	44069591	-	GGCAGCCTTCAGAGGCCAGTAAAGATACCCGGAGTATGAG	0.0376859	0.5104	0.5104	0.5104	0.5104	0	0.67	4.52e-06	-0.0376859	0
ACD_-_67694143.23-P1P2	ACD	chr16	67694113	67694152	-	GAACCTGCCATCCCCACGGCTACACCCAGCGGATGCAACG	0.0315197	0.4972	0.5078	0.508	0.5124	0.193448	0	0.00306743	-0.0315197	0
ACE_-_61554428.23-P1	ACE	chr17	61554398	61554437	-	CCCGCAGGGCGGCCGCGGCGCAGGAGAAGGGGCAGAGCCG	0.0184946	0.503	0.4996	0.503	0.4996	0.111544	0	7.53e-05	-0.0184946	0
ACE_-_61562443.23-P2	ACE	chr17	61562413	61562452	-	CAGCCCAGAGCCCAAGTGGGACCATGCAGGGGAGGGGCAG	-0.0373311	0.5484	0.5456	0.5484	0.5456	0	0	7.53e-05	0.0373311	0
ACE2_-_15619013.23-P1P2	ACE2	chrX	15618983	15619022	-	GAGCAGCAGTTACAGCAACAAGGCTGAGAAGGAGCCAGGA	0.0189779	0.5094	0.512	0.5126	0.5152	0	0	1.16e-05	-0.0189779	0
ACER1_-_6333545.23-P1P2	ACER1	chr19	6333515	6333554	-	CTCACACCAGTCCACCTCGGAGCTCTGATAGGCGAAGATG	0.0185066	0.5108	0.5134	0.5138	0.5166	0	0	6e-06	-0.0185066	0
ACER2_+_19409007.23-P1P2	ACER2	chr9	19409000	19409039	+	GAGCCCAGAGCTGCTGCGGAGGCAAAACGCGGCGACAGCC	0.0324364	0.5016	0.4982	0.5142	0.509	0.196178	0	0.000428006	-0.0324364	0
ACER3_-_76572003.23-P1P2	ACER3	chr11	76571973	76572012	-	AACCCGGCACAGTGAGCGGAGCGCCTGGGCGGCGGCGGCG	-0.0641521	0.5136	0.5024	0.5482	0.5418	0.202418	0.0125	0.000796544	0.0641521	0
ACHE_+_100493473.23-P1	ACHE	chr7	100493466	100493505	+	GAGTCGGCTCAGCCTGCGCCGGGGAACATCGGCCGCCTCC	0.0429488	0.5052	0.5084	0.5052	0.5084	0	0	6.23e-05	-0.0429488	0
ACHE_+_100494559.23-P2	ACHE	chr7	100494552	100494591	+	GCCGGCCGCTCTCCCACGCGGGGTCTCGGGGGCTCCTGAG	0.0247233	0.5054	0.513	0.5054	0.513	0.0561622	0.055	6.23e-05	-0.0247233	0
ACIN1_-_23540292.23-P2	ACIN1	chr14	23540262	23540301	-	GAGGAAGAGAAGGAAGACGAAGGGAGCTAGGGCGGCGGGG	-0.0136662	0.5936	0.6016	0.5936	0.6016	0.121685	0	0.00745953	0.0136662	0
ACKR2_-_42851020.23-P1P2	ACKR2	chr3	42850990	42851029	-	ATGGAGGTCTTATGAGCTGCTATTGAACACGGCAGGTGAG	0.0447742	0.5178	0.5134	0.5122	0.5068	0	0	3.02e-05	-0.0447742	0
ACKR3_-_237476505.23-P2	ACKR3	chr2	237476475	237476514	-	CCGGCCGTGCGTGAGTGCGGAACAAGTCTGGGCGCGGGGA	0.0016182	0.5172	0.5108	0.5172	0.5108	0	0	4.86e-06	-0.0016182	0
ACKR3_+_237478500.23-P1	ACKR3	chr2	237478493	237478532	+	TCGCTCGCCTTCCTGGCTGTGCTGTGCGCTGGCTCCCTTA	-0.0163364	0.508	0.505	0.508	0.505	0	0	4.86e-06	0.0163364	0
ACKR4_-_132316171.23-P1P2	ACKR4	chr3	132316141	132316180	-	ACTGCTCCTCTCTGCCGACTACAACAGGTTGGTACTTTAT	-0.00273119	0.5134	0.5054	0.5134	0.5054	0	0	4.25e-06	0.00273119	0
ACLY_-_40074817.23-P1P2	ACLY	chr17	40074787	40074826	-	CGAGGAGCCTCGATAGCTGTGCCCGGGAGGGGTGAGGCGC	-0.295315	0.576	0.5792	0.5804	0.5892	0.168487	0.005	0.0301221	0.295315	1
ACMSD_+_135596183.23-P1P2	ACMSD	chr2	135596176	135596215	+	TTGATATCAAGAGACCTTTGTGAAAACTGTGGAGTTAATT	-0.0723859	0.5006	0.498	0.5154	0.5092	0	0	0	0.0723859	0
ACN9_+_96747061.23-P1P2	ACN9	chr7	96747054	96747093	+	GCAGCTGCAAGACGCGCTTGTACAATGCCCGGACTCGAGA	-0.0108573	0.5146	0.5066	0.5008	0.4976	0.190718	0	0.0027011	0.0108573	0
ACO1_+_32384680.23-P1P2	ACO1	chr9	32384673	32384712	+	CCCGCGACCGGCGAACCTGACCCAAGCAGCGGGACGCGTT	-0.103263	0.5126	0.4942	0.5126	0.4942	0.201248	0	0.0033067	0.103263	1
ACO2_+_41865228.23-P1P2	ACO2	chr22	41865221	41865260	+	GCCTCGCCCACAGCCGCCGGCACAGTAGGAGGCACCCCGC	-0.120189	0.5238	0.5152	0.5238	0.5152	0.200858	0.02	0.0113982	0.120189	1
ACOT1_-_74004062.23-P1P2	ACOT1	chr14	74004032	74004071	-	CCTGCGACGGCAGCCCGAGAGGAAGAGTTGGGCAGAGTTG	-0.0786571	0.5444	0.542	0.509	0.5052	0	0	0.000676955	0.0786571	0
ACOT11_+_55007963.23-P2	ACOT11	chr1	55007956	55007995	+	CCCCGAGCCCAGCCAGAGGCGGGAAGCTGCGGGCAGGCTG	-0.20488	0.5076	0.4994	0.5076	0.4994	0.124415	0	0.0002193	0.20488	1
ACOT11_+_55007963.23-P2	ACOT11	chr1	55007956	55007995	+	CCCCGAGCCCAGCCAGAGGCGGGAAGCTGCGGGCAGGCTG	-0.24974	0.5076	0.4994	0.5076	0.4994	0.124415	0	0.0002193	0.24974	1
ACOT12_-_80689897.23-P1P2	ACOT12	chr5	80689867	80689906	-	GCGCAGTGGCGTGCGCCGGCTGGATGGCTTGGCTCATGAC	-0.0177816	0.5096	0.5122	0.5172	0.5194	0	0.1375	1.29e-06	0.0177816	0
ACOT13_-_24667371.23-P1P2	ACOT13	chr6	24667341	24667380	-	GCCTGACTCCCGGCCTCTTGCGCTCCTAGGGGCGGAGAAG	-0.00935097	0.5228	0.5012	0.4976	0.489	0.322153	0	0.00377094	0.00935097	0
ACOT2_+_74035740.23-P1P2	ACOT2	chr14	74035733	74035772	+	GGTTTGCTTTTCAGAAGCTTGCTGGCCTGCGGAATGGGCT	-0.0224461	0.454	0.447	0.4658	0.4636	0.107254	0	0.00416398	0.0224461	0
ACOT4_+_74058647.23-P1P2	ACOT4	chr14	74058640	74058679	+	TCAGCGTTGCTGACATCTTGGAGCCGGAGCGGGGAATTCA	-0.100543	0.4618	0.4536	0.5194	0.511	0	0.935	1.12e-05	0.100543	1
ACOT6_+_74077704.23-P1P2	ACOT6	chr14	74077697	74077736	+	GCAAAGAATGACAGAAGCCTAAGAATCATTGGAAACCAGT	0.012718	0.5128	0.512	0.5128	0.512	0	0	0	-0.012718	0
ACOT7_-_6453406.23-P1P2	ACOT7	chr1	6453376	6453415	-	GGCGGCGGATGCGGCGGGCGGCTGCAGAAGGGCGCAGGTG	0.00779237	0.504	0.5082	0.4986	0.5034	0.137285	0	0.0123008	-0.00779237	0
ACOT8_-_44486001.23-P1P2	ACOT8	chr20	44485971	44486010	-	GGCCCTGCACACCCGCTCCGCGGAAGACGCGGAGACATAC	0.0242061	0.4982	0.511	0.4982	0.511	0.166927	0	0.00287516	-0.0242061	0
ACOT9_+_23761360.23-P1P2	ACOT9	chrX	23761353	23761392	+	CTGTCCGGCTCCCGGGCTGTCCTCAGCAAGGGCGCGGTCT	-0.0045484	0.4914	0.5118	0.5336	0.5362	0.26209	0.12	0.00210652	0.0045484	0
ACOX1_+_73975227.23-P1P2	ACOX1	chr17	73975220	73975259	+	CGTCCTGAGGCTGCCTCCTAGGGTCCGGCCGGCGCTGGAG	-0.0320064	0.4942	0.5084	0.5468	0.5602	0.25351	0.014	0.00111502	0.0320064	0
ACOX2_+_58512428.23-P2	ACOX2	chr3	58512421	58512460	+	CAGTAAGTGGTGCACAGGGTTGGTCCCTATGGTGGAGGCC	0.028504	0.5108	0.5152	0.5108	0.5152	0.0409516	0	1.11e-05	-0.028504	0
ACOX2_+_58522893.23-P1	ACOX2	chr3	58522886	58522925	+	AGCCTGCCAGAGGCTGCGGCCTACAGCCGGGGAGAGGCCA	-0.145671	0.503	0.5084	0.503	0.5084	0	0	1.11e-05	0.145671	1
ACOX3_-_8442435.23-P2	ACOX3	chr4	8442405	8442444	-	GGAAACCAAAAGCAGGAAAGGATCTCCAGCGGCGCCATTC	-0.0186029	0.5008	0.506	0.5008	0.506	0.141576	0	0.000555812	0.0186029	0
ACOX3_+_8430113.23-P1	ACOX3	chr4	8430106	8430145	+	TGCGGGCAGCTAGTCCCAGTACTCCGAGTCGGTCGCGGGC	-0.0258275	0.5078	0.5174	0.5078	0.5174	0.131045	0	0.000555812	0.0258275	0
ACOXL_+_111490271.23-P1P2	ACOXL	chr2	111490264	111490303	+	TGAGGCTCCAGAAGTCGCCGTCCAGGTAGCGGTGCAGGGA	-0.011667	0.522	0.511	0.5254	0.5232	0.024571	0	3.5e-05	0.011667	0
ACP1_-_264970.23-P1P2	ACP1	chr2	264940	264979	-	TCTCGGCGCCTCTGCGCGCGGGAAGATGGCGGAACAGGCT	-0.19869	0.5114	0.5012	0.516	0.5128	0.171217	0	0.016856	0.19869	1
ACP2_+_47270332.23-P1P2	ACP2	chr11	47270325	47270364	+	TTTGCTGCATAGATTACAACGGTGATGGCGGGCAAGCGGT	-0.0410956	0.5018	0.5086	0.5018	0.5086	0.0908736	0.0133333	0.00298083	0.0410956	0
ACP5_-_11688064.23-P1	ACP5	chr19	11688034	11688073	-	GTCACCCACGGCTACAAAGCGCAGGGCAGGGGTGGCACCA	-0.296274	0.5776	0.5844	0.5776	0.5844	0	0	0	0.296274	1
ACP5_-_11688064.23-P1	ACP5	chr19	11688034	11688073	-	GTCACCCACGGCTACAAAGCGCAGGGCAGGGGTGGCACCA	-0.415311	0.5776	0.5844	0.5776	0.5844	0	0	0	0.415311	1
ACP6_-_147142356.23-P1P2	ACP6	chr1	147142326	147142365	-	GCCCTGAGGGAGACCCCGAGTGGGAACGGGGGAGAGAACA	0.0129203	0.5004	0.5102	0.5402	0.5528	0.101404	0	0.00135685	-0.0129203	0
ACPL2_-_140950647.23-P1P2	ACPL2	chr3	140950617	140950656	-	GGCGCTGCCGGGCCCCGCGAGCTCCCCGGTGGCGGGTGCG	0.0281028	0.507	0.4822	0.507	0.4822	0.154446	0.0171429	0.00101091	-0.0281028	0
ACPP_+_132036293.23-P1P2	ACPP	chr3	132036286	132036325	+	CCAGGAGGAGGGGTGCAGCTCTCATGTTGAGGAGAGCTGT	0.00411115	0.51	0.505	0.5044	0.5012	0.049142	0	4.51e-05	-0.00411115	0
ACPT_+_51293697.23-ENST00000270593.1	ACPT	chr19	51293690	51293729	+	GCAGCAGCAGCAGCAGGAGAGGTCCAGCAGGGTGGCCCCA	-0.0411438	0.5052	0.5052	0.5052	0.5052	0	0	0	0.0411438	0
ACR_-_51176666.23-P1P2	ACR	chr22	51176636	51176675	-	GGCTTGCAGGCCAGGCAGTGCCAGGAGTATGGTTGAGATG	-0.0112578	0.508	0.5006	0.4986	0.497	0	0	1.7e-05	0.0112578	0
ACRBP_+_6756569.23-P1P2	ACRBP	chr12	6756562	6756601	+	GCTCTCTCTGCGGCTTGGCCCGTTAGAGGCGGCTTGTGTC	0.0126606	0.4986	0.5076	0.508	0.5102	0	0	9.69e-06	-0.0126606	0
ACRC_-_70798376.23-P1P2	ACRC	chrX	70798346	70798385	-	CGGCCACGCCAGAGGCTGCAACACCAGGTAGGTGACCGGC	0.0253355	0.5182	0.5172	0.6036	0.5946	0	1	7.02e-05	-0.0253355	0
ACRV1_+_125550697.23-P1P2	ACRV1	chr11	125550690	125550729	+	GCTCTGTGAAGAAGCTGTGGCCCACACTGGGGTCCCCTCT	-0.0336503	0.5076	0.51	0.5134	0.5152	0	0	0	0.0336503	0
ACSBG1_+_78526846.23-P1P2	ACSBG1	chr15	78526839	78526878	+	GTGACTGAGCTGTCTTCAGTGGAAGCCCGAGGCAGATGCC	0.0295702	0.5018	0.514	0.5018	0.514	0	0	7.12e-05	-0.0295702	0
ACSBG2_-_6135704.23-P1P2	ACSBG2	chr19	6135674	6135713	-	GGTTGAATGGGGTAGAAGGCCTGTTGTGGAGGGAAACCAC	-0.0431918	0.5096	0.4958	0.5132	0.5118	0	0	9.57e-06	0.0431918	0
ACSF2_-_48503625.23-P1P2	ACSF2	chr17	48503595	48503634	-	CGGGCCGGGACGCAGGGCAAAGCGAGCCATGGCTGTCTAC	-0.255097	0.5044	0.5006	0.5108	0.5056	0.101404	0.0075	0.00108765	0.255097	1
ACSF3_+_89160267.23-P1P2	ACSF3	chr16	89160260	89160299	+	CGGGGTCGTGAGTCGGGCCGGACCAGTTCCGGCGCCCAAC	-0.0148893	0.4996	0.4836	0.5044	0.4998	0.0518721	0	0.00164234	0.0148893	0
ACSL1_+_185746700.23-P1P2	ACSL1	chr4	185746693	185746732	+	CAGCCGGAGGCCGCGCTTCGGCTGGGAGGAGGTGGCCCAG	-0.0698682	0.5828	0.5856	0.5988	0.6084	0.128705	0.0325	0.00197657	0.0698682	0
ACSL3_-_223725834.23-P1P2	ACSL3	chr2	223725804	223725843	-	CCGGGGCCGGGACGAGGAGGCGTTGGACGGGGTCGCATAC	-0.17524	0.5222	0.5138	0.5104	0.5078	0.315913	0.005	0.00668184	0.17524	1
ACSL4_-_108976456.23-P1P2	ACSL4	chrX	108976426	108976465	-	GCAAAAAGGAACCGCGTGCCCGCTAGCGCTGGGACGAGGA	-0.0888115	0.4986	0.509	0.4908	0.4978	0.229719	0	0.00327348	0.0888115	0
ACSL5_-_114133956.23-P2	ACSL5	chr10	114133926	114133965	-	GCTGTGGAAAGAGTAGAAGTGCCTGAATGTGGTGCTGAAT	-0.00310033	0.5102	0.5068	0.5102	0.5068	0	0	0	0.00310033	0
ACSL5_-_114136040.23-P1	ACSL5	chr10	114136010	114136049	-	TCGGGACAGCTCAGAGCAGGGCAGAACTGGGGACACTCTG	0.00275419	0.5176	0.5036	0.5176	0.5036	0	0	0	-0.00275419	0
ACSL6_-_131347437.23-P1	ACSL6	chr5	131347407	131347446	-	GCTGCGGAGACGGCTCAAGGGGGAGGGCGCGGCGCGCACT	-0.0463205	0.4768	0.4868	0.4768	0.4868	0.0686427	0	0.000242591	0.0463205	0
ACSL6_-_131347437.23-P1	ACSL6	chr5	131347407	131347446	-	GCTGCGGAGACGGCTCAAGGGGGAGGGCGCGGCGCGCACT	-0.0847747	0.4768	0.4868	0.4768	0.4868	0.0686427	0	0.000242591	0.0847747	0
ACSM1_-_20687076.23-P1P2	ACSM1	chr16	20687046	20687085	-	AGGTAGTGACTAGCCCTGGAAGACAGCCAGGGCATTCAGA	0.0183749	0.5804	0.5824	0.5882	0.5902	0	0	1.77e-06	-0.0183749	0
ACSM2A_-_20463283.23-P1P2	ACSM2A	chr16	20463253	20463292	-	GGTGGTGGTCAGAGAAGGATGAATCTCAGAGGAGGTGAGA	-0.0368703	0.5884	0.5836	0.5884	0.5836	0	0	7.11e-05	0.0368703	0
ACSM2B_+_20587573.23-P1P2	ACSM2B	chr16	20587566	20587605	+	GGAGTTCTGGAGCTGCTGGCTGGAGAGGAGGGTGGACGAA	-0.224724	0.5184	0.5232	0.5184	0.5232	0	0	0.000100161	0.224724	1
ACSM3_+_20775331.23-P1P2	ACSM3	chr16	20775324	20775363	+	GCTTTTTCCTCGTGGCAGTCTAAAGAAGAGGGAGGAGCAG	0.0337923	0.5038	0.4958	0.4946	0.489	0.0210608	0	0.000204457	-0.0337923	0
ACSM4_-_7456922.23-ENST00000399422.4	ACSM4	chr12	7456892	7456931	-	TGTGTCCATAGCAGTAGACAAAGTCCTTTGGGAACCATGA	0.0101433	0.5086	0.5086	0.5086	0.5086	0	0	0	-0.0101433	0
ACSM5_-_20421144.23-P1P2	ACSM5	chr16	20421114	20421153	-	TCAGCTGTTTAGGTGGCTGAGGAATCCAGGGGTGGGAGAC	-0.0211301	0.559	0.5554	0.5528	0.5492	0	0	1.12e-05	0.0211301	0
ACSS1_+_25038767.23-P1P2	ACSS1	chr20	25038760	25038799	+	GGGCGCCCCGGGCGTGAGGCACCCACTCTGGGAGCACAGA	-0.0835994	0.497	0.5036	0.5074	0.5098	0.0854134	0.04	0.00216585	0.0835994	0
ACSS2_-_33464845.23-P1P2	ACSS2	chr20	33464815	33464854	-	GGGAGTTCCCTGCAGACTTGGAGGGTCCGTGGTGGAGATG	-0.171893	0.5876	0.5844	0.5954	0.5886	0.191888	0	0.00138638	0.171893	1
ACSS3_-_81471913.23-P1P2	ACSS3	chr12	81471883	81471922	-	GCGGGTGGCCGGAGGAGATGAAACCGTCTTGGCTGCAGTG	0.0255492	0.5132	0.5072	0.5194	0.5146	0.0436817	0.85	0.000176255	-0.0255492	0
ACTA1_+_229569796.23-P1	ACTA1	chr1	229569789	229569828	+	GCGCCAAGTGAAGCCTCGCTTCCCCTCCGCGGCGACCAGG	-0.0847076	0.5076	0.5106	0.5076	0.5106	0	0	0.000136163	0.0847076	1
ACTA1_+_229569796.23-P1	ACTA1	chr1	229569789	229569828	+	GCGCCAAGTGAAGCCTCGCTTCCCCTCCGCGGCGACCAGG	-0.226928	0.5076	0.5106	0.5076	0.5106	0	0	0.000136163	0.226928	0
ACTA2_+_90750678.23-P2	ACTA2	chr10	90750671	90750710	+	CGGGACTAAGACGGGGTAAGCCTCCACCCGGGCAGGAGAG	-0.177281	0.572	0.5906	0.572	0.5906	0.153276	0	0.000196423	0.177281	1
ACTA2_+_90750678.23-P2	ACTA2	chr10	90750671	90750710	+	CGGGACTAAGACGGGGTAAGCCTCCACCCGGGCAGGAGAG	-0.157253	0.572	0.5906	0.572	0.5906	0.153276	0	0.000196423	0.157253	1
ACTB_-_5570191.23-P1P2	ACTB	chr7	5570161	5570200	-	GCGGGTGTGGACGGGCGGCGGATCGGCAAAGGCGAGGCTC	-0.000452264	0.5076	0.5086	0.3128	0.331	0.388456	0	0.231083	0.000452264	0
ACTBL2_-_56778433.23-P1P2	ACTBL2	chr5	56778403	56778442	-	AACGCCCTGGTGTCGAGGACGCCCTATCATGGAGGGGAAC	-0.0396193	0.5404	0.5414	0.5404	0.5414	0	0	0	0.0396193	0
ACTC1_-_35087711.23-P1P2	ACTC1	chr15	35087681	35087720	-	ACGCGGAGGGCCGGGCGCTGACTCACCGTCGGCGGGGCGG	-0.0173525	0.5062	0.5092	0.3718	0.3846	0	0.278	6.16e-07	0.0173525	0
ACTG1_-_79479777.23-P1P2	ACTG1	chr17	79479747	79479786	-	GCGGGGCGCTCACCGGCAGAGAAACGCGACGGCGGAGCGG	-0.00681722	0.509	0.5106	0.4016	0.4088	0.159126	0	0.370956	0.00681722	0
ACTG2_+_74120202.23-P1	ACTG2	chr2	74120195	74120234	+	CAGGAGGCCAGGCAGCCCCGGAAAGGAAGAGGTGGCAAAA	-0.0138582	0.5152	0.512	0.5152	0.512	0	0	6.64e-06	0.0138582	0
ACTG2_+_74128454.23-P2	ACTG2	chr2	74128447	74128486	+	GCCAGAGCCATTGTCACACACGAGCGCGGTGGTCTCCTCT	-0.0112292	0.5124	0.5062	0.5124	0.5062	0	0	6.64e-06	0.0112292	0
ACTL10_+_32254796.23-P1P2	ACTL10	chr20	32254789	32254828	+	CGGCCCGATACCTCCCGGCCTCTGTCCTAGGGAGTAGTCC	-0.00456068	0.5112	0.5078	0.602	0.596	0	0	2.67e-06	0.00456068	0
ACTL6A_-_179280784.23-P1P2	ACTL6A	chr3	179280754	179280793	-	TGCCTGAGGTGGGTGGCGGTGGAAGTTAAGGGAGTCAGGG	-0.348833	0.5164	0.503	0.5164	0.503	0.403276	0	0.00761745	0.348833	1
ACTL6B_+_100253966.23-P1P2	ACTL6B	chr7	100253959	100253998	+	GCTAGCAGCGCAGCGGGCACTATGAGCGGGGGCGTCTACG	0.0101974	0.5054	0.5224	0.5054	0.5224	0.0565523	0	2.05e-05	-0.0101974	0
ACTL7A_-_111624608.23-P1P2	ACTL7A	chr9	111624578	111624617	-	TAAGAGTGGTGCGGCTCTTGACAACATGTGGGCTCCACCA	0.0115143	0.5146	0.5082	0.5158	0.5148	0	0	0	-0.0115143	0
ACTL7B_-_111618185.23-P1P2	ACTL7B	chr9	111618155	111618194	-	TCTCCAGGGTCACCCTGAGCCGTGCCCAGGGGCATGGGGC	-0.0138838	0.5146	0.5168	0.5146	0.5168	0	0	4.5e-06	0.0138838	0
ACTL8_-_18081836.23-P1P2	ACTL8	chr1	18081806	18081845	-	GCTTCCTGCTTGCCACGTGCTCACAGAGTAGGCTGCGGCA	0.0268506	0.5064	0.4906	0.5064	0.4906	0	0	3.79e-05	-0.0268506	0
ACTL9_-_8809073.23-P1P2	ACTL9	chr19	8809043	8809082	-	TGCATCCATGGTTGCGGGACGCCAGGTGAGGGGGCTTTTC	0.00496289	0.5132	0.517	0.5094	0.512	0	0	0	-0.00496289	0
ACTN1_-_69445956.23-P1P2	ACTN1	chr14	69445926	69445965	-	CTGGCGAAGGCTGCTACTGGCGGCGACAGCGGCGGCTGGG	-0.00288647	0.507	0.5146	0.5024	0.5056	0.25078	0	0.00803403	0.00288647	0
ACTN2_+_236849841.23-P1P2	ACTN2	chr1	236849834	236849873	+	CGCGGGGTGACCTTCGCGCGGCTCCTCTCGGGGCGACACG	-0.108427	0.51	0.507	0.51	0.507	0.24688	0	0.000309641	0.108427	1
ACTN3_-_66314441.23-P1P2	ACTN3	chr11	66314411	66314450	-	GATGATGGTTATGCAGCCCGAGGGTCTGGGGGCCGGGGAG	0.00900314	0.5148	0.5114	0.664	0.6604	0.135725	1	8.39e-07	-0.00900314	0
ACTN4_-_39138358.23-P1P2	ACTN4	chr19	39138328	39138367	-	GAGGGGCGGGAGCTGAGGCGGGAGCGGACAGGCTGGTGGG	0.0308456	0.5174	0.5106	0.5076	0.5048	0.124025	0	0.00453369	-0.0308456	0
ACTR10_+_58666892.23-P1P2	ACTR10	chr14	58666885	58666924	+	AGACTGAGAGAAGAGGGTCGCAGTCTCCGCGGCCAACAAG	-0.295923	0.5136	0.498	0.4978	0.4932	0.153276	0	0.00238287	0.295923	1
ACTR1A_+_104262452.23-P1P2	ACTR1A	chr10	104262445	104262484	+	AGACTGCGCATGCGTGTCAGTGGCGCTAGCGGCGGACCCG	-0.0792548	0.5016	0.5074	0.4948	0.497	0.593214	0.01375	0.0137741	0.0792548	0
ACTR1B_-_98280407.23-P1P2	ACTR1B	chr2	98280377	98280416	-	CAGCAGGCGGGCTGCAGGAGGCACCGGATGGGCGGGCGGG	-0.0474086	0.4952	0.5214	0.4908	0.493	0.226599	0	0.00652368	0.0474086	0
ACTR2_-_65454971.23-P1P2	ACTR2	chr2	65454941	65454980	-	GGCCGAAGGAGGGGCCGGGAAGACGCAAGAGGAAGAAGAG	-0.0609577	0.509	0.496	0.515	0.5108	0.158736	0	0.0268364	0.0609577	0
ACTR3_+_114647775.23-P1P2	ACTR3	chr2	114647768	114647807	+	AGGGGCCAGAGATTGGCGGCGGGAGACAAGGGCTATCTGA	-0.0631291	0.5316	0.5072	0.5542	0.5436	0.293682	0	0.0133345	0.0631291	0
ACTR3B_-_152456898.23-P1P2	ACTR3B	chr7	152456868	152456907	-	CTCGCGGGAGACGCTGCGCGCGGGGCTAGCGGGCGGCGGA	0.0472491	0.5138	0.4996	0.5166	0.514	0.172387	0	0.00233342	-0.0472491	0
ACTR3C_+_150020638.23-P1P2	ACTR3C	chr7	150020631	150020670	+	GGCGGCCCAGTCCCCGCTTACCTGAGGGGTGGAGCCGGCA	0.00285338	0.488	0.5088	0.5224	0.5306	0.0854134	0	0.000188834	-0.00285338	0
ACTR5_+_37377158.23-P1P2	ACTR5	chr20	37377151	37377190	+	CGGGCCGGCCTCCAGCACTGGGTCCGGTGCGGCACGGGCG	-0.091728	0.5136	0.5064	0.5136	0.5064	0.175117	0	0.00266038	0.091728	0
ACTR6_-_100594606.23-P1P2	ACTR6	chr12	100594576	100594615	-	GCAGAGGGGTCGGAAAGGGAAAACAACTACGGCTGCGGTG	-0.194878	0.5098	0.4944	0.4704	0.4696	0.284321	0	0.00344897	0.194878	1
ACTR8_+_53916142.23-P1P2	ACTR8	chr3	53916135	53916174	+	TGGCTGCAGCGCTGAGGCGAGAGGTTGGTGGGTGTCTCCG	-0.212451	0.5054	0.509	0.512	0.5138	0.175117	0.0075	0.00306639	0.212451	1
ACTRT1_+_127186306.23-P1P2	ACTRT1	chrX	127186299	127186338	+	GGACTGAAGGTAGCCTACTAGCTGTACATGGGTGACAACT	0.0320324	0.5148	0.5152	0.5148	0.5152	0	0	0	-0.0320324	0
ACTRT2_-_2938118.23-P1P2	ACTRT2	chr1	2938088	2938127	-	AGACCTGCGGCTGAGGATGCAGGGCTCCCGGGCACGGTGC	-0.0260572	0.5148	0.506	0.518	0.517	0	0	0	0.0260572	0
ACTRT3_+_169487327.23-P1P2	ACTRT3	chr3	169487320	169487359	+	GCCCGTAGCTAGAGCGGCTCAGAGACAGGAGGCGGCGGCA	-0.0121023	0.501	0.5066	0.501	0.5066	0.0803432	0	0.000513323	0.0121023	0
ACVR1_+_158732232.23-P1P2	ACVR1	chr2	158732225	158732264	+	TGAGGGAGGAGGTAGCCTAGCGGGAGAAGAGGCAGGGATC	-0.113871	0.5658	0.5798	0.5658	0.5798	0.266771	0	0.000950209	0.113871	1
ACVR1B_-_52345530.23-P1P2	ACVR1B	chr12	52345500	52345539	-	GGCGGCGGCGGCGGCGGCGGTGGTTACTATGGCGGAGTCG	0.0358313	0.5164	0.4996	0.5334	0.5294	0.147426	0	0.0024492	-0.0358313	0
ACVR1C_+_158485339.23-P1P2	ACVR1C	chr2	158485332	158485371	+	CAGGAGCGCCGCGCACCGCCAGCCGCAGGGGGCGTGGGAT	0.0387293	0.505	0.5092	0.5096	0.5138	0.226989	0	0.000132128	-0.0387293	0
ACVR2A_+_148602343.23-P1P2	ACVR2A	chr2	148602336	148602375	+	CAAAACGCCAGGCTGAGGCGACGAAGAGGCGGCGGCGGCA	-0.0298646	0.557	0.5386	0.4506	0.4478	0.187598	0	0.000500538	0.0298646	0
ACVR2B_+_38495339.23-P1P2	ACVR2B	chr3	38495332	38495371	+	ACCCGGATGTTGGATACAAAGAGGCGGGCGGGCTGGGCGG	0.0319902	0.5012	0.4834	0.4808	0.4722	0.376365	0.166667	0.00234283	-0.0319902	0
ACVRL1_-_52300776.23-P1P2	ACVRL1	chr12	52300746	52300785	-	CCTAGACCGAGGACCCCCGGGCTGAGGGTGGGGTAAGGAT	-0.0247051	0.511	0.507	0.3992	0.3954	0	0.7	3e-05	0.0247051	0
ACY1_-_52017547.23-P1P2	ACY1	chr3	52017517	52017556	-	CGCAGGCGACCTCGCTGGACCCTAAGTCCAGGCCACAGTC	-0.0833479	0.5186	0.495	0.5528	0.5474	0.163807	0	0.00142258	0.0833479	0
ACY3_-_67418149.23-P1	ACY3	chr11	67418119	67418158	-	GCTGTCACTCCGCCCTACCCCCGAAACAGCGGAAGCAGCT	-0.0499678	0.5006	0.5128	0.5006	0.5128	0	0	0	0.0499678	0
ACY3_+_67414985.23-P2	ACY3	chr11	67414978	67415017	+	GTGGCCCGGGAAGCCCAGATCCGCATCAGCGGTAAGTACC	0.0333359	0.507	0.5094	0.507	0.5094	0	0	0	-0.0333359	0
ACYP1_-_75530711.23-P1	ACYP1	chr14	75530681	75530720	-	CCAGGATCACTCCGGGACCACCACGCCAACGGCTCACCAA	0.00392867	0.4964	0.51	0.4964	0.51	0.0986739	0.015	0.00468441	-0.00392867	0
ACYP1_-_75536179.23-P2	ACYP1	chr14	75536149	75536188	-	AAGGGCAGGGCTGGACCGAGCTGCAGAGTTGGCCGGACAC	0.00272715	0.5006	0.509	0.5006	0.509	0.0624025	0.015	0.00468441	-0.00272715	0
ACYP2_-_54342821.23-P1P2	ACYP2	chr2	54342791	54342830	-	CCCCGAGCCCCTCTCCGGCTCCTCAACAGAGGGCTCGCCG	-0.0174609	0.517	0.507	0.5494	0.538	0.155226	0.03	0.000262808	0.0174609	0
ADA_+_43280285.23-P1P2	ADA	chr20	43280278	43280317	+	GGCCACCGAGCCGGCAGAGACCCACCGAGCGGCGGCGGAG	-0.00663814	0.508	0.5126	0.5152	0.5214	0.0698128	0.00583333	0.0020731	0.00663814	0
ADAD1_-_123300726.23-P1P2	ADAD1	chr4	123300696	123300735	-	GAACCTCGCGCAGAGCGGCCTGAAGCGAGAGGTTGAGGCT	-0.00506737	0.5124	0.5006	0.5372	0.5334	0	0	0	0.00506737	0
ADAD2_-_84224870.23-P1P2	ADAD2	chr16	84224840	84224879	-	GCTTCGGCTTCTCAGGGCGCTGACGACGACGGCAGTCGTA	0.0159591	0.5152	0.5078	0.5226	0.5188	0	0	9.3e-06	-0.0159591	0
ADAL_-_43623140.23-P1P2	ADAL	chr15	43623110	43623149	-	CTGGTAGGAGCCAAGAAGGGTCGGCACCACGGACCTTCAG	-0.24345	0.5594	0.5436	0.6196	0.6118	0.0932137	0	0.000644274	0.24345	1
ADAM10_+_59041886.23-P1P2	ADAM10	chr15	59041879	59041918	+	GGAGCTAGGAGCGTTGCCGGCCCCTGAAGTGGAGCGAGAG	-0.365783	0.4764	0.5128	0.5136	0.524	0.205928	0	0.00250713	0.365783	1
ADAM11_+_42836787.23-P1P2	ADAM11	chr17	42836780	42836819	+	GCGGTGGGCCCGGCCAGCTGGGGACAGGTGGGTGGACGCA	-0.0224092	0.5916	0.5796	0.5532	0.5418	0	0	0.00148598	0.0224092	0
ADAM12_-_128077031.23-P1P2	ADAM12	chr10	128077001	128077040	-	CGGGGACTAGGAAGAGCGTTAGTGAGAGAAGGCAGGCCTG	0.0213646	0.5006	0.5048	0.5054	0.508	0	0	1.15e-06	-0.0213646	0
ADAM15_+_155023841.23-P1P2	ADAM15	chr1	155023834	155023873	+	GCCAGCCGCATGGCAGCGGCGCTCCGGGCCGGGCGAGGGC	-0.107491	0.5168	0.5016	0.6458	0.6382	0.154056	0	0.00432839	0.107491	1
ADAM17_-_9695930.23-P1P2	ADAM17	chr2	9695900	9695939	-	GCCCCCAGAAGTGCAGGTGGCGTTACCAAAGGCCGGCTCA	-0.0329483	0.4834	0.5072	0.5082	0.513	0.298362	0	0.00250815	0.0329483	0
ADAM18_-_39442196.23-P1P2	ADAM18	chr8	39442166	39442205	-	ACTGAGCTTGGAAGACTGCAAGCCCACGAAGGTAAGTCCA	-0.217611	0.5198	0.5158	0.523	0.5208	0	0	0	0.217611	1
ADAM19_+_157002746.23-P1P2	ADAM19	chr5	157002739	157002778	+	CGCCTCCACCGCCGGGCAGTGGGCAGGTATGGCTGAGGGC	0.00677665	0.5058	0.5088	0.5018	0.504	0.136505	0	0.000559053	-0.00677665	0
ADAM2_-_39695635.23-P1P2	ADAM2	chr8	39695605	39695644	-	GCGCTGAGGGTCCCAAAAGGCCAGAGGAGGGGTTTTTCTG	-0.0309207	0.5168	0.5232	0.5258	0.5286	0	0	0	0.0309207	0
ADAM20_-_71001696.23-P1P2	ADAM20	chr14	71001666	71001705	-	AAGATAAAATGGGAATCTGAGATTGATGTGGGCATGACCC	0.0447255	0.5024	0.51	0.5024	0.51	0	0	4.7e-06	-0.0447255	0
ADAM21_+_70918885.23-P1P2	ADAM21	chr14	70918878	70918917	+	AATGGTTTGTAGCTGAGGCCACAGAACAAAGGGAAACATA	-0.00362894	0.4996	0.4944	0.4996	0.4944	0	0	2.65e-05	0.00362894	0
ADAM22_+_87563621.23-P1P2	ADAM22	chr7	87563614	87563653	+	CGGCGGCCGTGGCGCTGCAACCTCCACCGCGGCTCAGTGC	0.00345106	0.5128	0.496	0.518	0.5154	0.348674	0	0.000449084	-0.00345106	0
ADAM23_+_207308275.23-P1P2	ADAM23	chr2	207308268	207308307	+	GGCGGGCGCGGCCGCTTCAGCGACTGCGGGGGCTGCCGCC	-0.0569727	0.511	0.5016	0.5	0.496	0.183307	0	0.000871466	0.0569727	0
ADAM28_+_24151604.23-P1P2	ADAM28	chr8	24151597	24151636	+	CTGCTCTTCTCGCTCAGGTGGGTGCTGCTGGGTCTGTCCC	-0.0199613	0.5094	0.5028	0.5024	0.4986	0	0	1.46e-05	0.0199613	0
ADAM29_+_175839643.23-P1P2	ADAM29	chr4	175839636	175839675	+	ACCTTCAATTTGTGTAAAGAGTACAGGTAAGGCAAGGTTT	0.00189181	0.5184	0.5152	0.525	0.523	0	0	4.76e-06	-0.00189181	0
ADAM30_+_120439094.23-P1P2	ADAM30	chr1	120439087	120439126	+	CGCCAGCTAGACCGAGCCCTGGGAGGCTACGGGCTCCCCC	0.0160525	0.5064	0.5098	0.5036	0.5062	0	1	0	-0.0160525	0
ADAM32_+_38965299.23-P1P2	ADAM32	chr8	38965292	38965331	+	CGCAGAGCCCGGCCAGCAGCAACCAGAGGCGGAACATGGT	-0.0329828	0.5448	0.5384	0.5116	0.5018	0	0	8.46e-05	0.0329828	0
ADAM33_-_3662638.23-P1P2	ADAM33	chr20	3662608	3662647	-	AGCAGCAACGGGGTCCCCCGAGCTCTCCGGGGCCTCCAGC	-0.0269149	0.5056	0.5122	0.5014	0.5052	0	0.8875	3.56e-06	0.0269149	0
ADAM7_-_24298561.23-P1P2	ADAM7	chr8	24298531	24298570	-	GGTGCTTCATCCCTGCAGTGGAAGTGAGGAGGAAGAAAGG	0.04601	0.506	0.502	0.5134	0.5114	0	0	0	-0.04601	0
ADAM8_-_135090331.23-P1P2	ADAM8	chr10	135090301	135090340	-	CCAGAGCCCGAGGCCGCGCATGGCCGGGTCGGGGAGCAGA	0.0131891	0.5058	0.5106	0.5014	0.5046	0	0.955	0.000151334	-0.0131891	0
ADAM9_-_38854499.23-P1P2	ADAM9	chr8	38854469	38854508	-	TCGGGCGCGCGCGCTTCCCGGCCAGACTTGGGGCCCCGGC	0.00534209	0.5162	0.497	0.5338	0.5314	0.367005	0.0714286	0.0063829	-0.00534209	0
ADAMDEC1_+_24242054.23-P1P2	ADAMDEC1	chr8	24242047	24242086	+	CCAAAGTACAGGCAGCAGGACCCAAGACATGGTGGCCACT	0.0195136	0.5088	0.5056	0.517	0.511	0	0	1.41e-06	-0.0195136	0
ADAMTS1_+_28216554.23-P2	ADAMTS1	chr21	28216547	28216586	+	TCGCCGCAGGACCCGGCACTGCAAGGCGTAGGACAGCCCA	-0.048054	0.507	0.5106	0.507	0.5106	0.299532	0	0.00695273	0.048054	0
ADAMTS1_+_28217664.23-P1	ADAMTS1	chr21	28217657	28217696	+	CTATTGCAAAGCCAGGGTGCGCTACCGGACGGAGAGGGGA	0.0368086	0.5114	0.5142	0.5114	0.5142	0.299532	0.0075	0.00695273	-0.0368086	0
ADAMTS10_+_8675562.23-P1P2	ADAMTS10	chr19	8675555	8675594	+	CTTCCTGCGCGCGCGGGGCGGCGAGACAGCGGCGGCGACG	-0.0787337	0.4994	0.51	0.516	0.5182	0	0.15	9.23e-05	0.0787337	0
ADAMTS12_-_33892078.23-P1P2	ADAMTS12	chr5	33892048	33892087	-	GATGCAGGGGTGCATGGTCAGGCGCGAGAAGGCAGCGACT	0.028886	0.5006	0.5046	0.508	0.5132	0	0	6.64e-06	-0.028886	0
ADAMTS13_+_136287556.23-P1P2	ADAMTS13	chr9	136287549	136287588	+	TTGCCCGGGGGTGACGCTGGTGCATCCTCAGGAGAGCCAG	-0.0257346	0.5156	0.5084	0.5156	0.5084	0	0	0.0003415	0.0257346	0
ADAMTS14_-_72432303.23-P1P2	ADAMTS14	chr10	72432273	72432312	-	GGGCTGACCGACCAGCCGGCAGTTGGCACCGGGTGCGCTG	0.0272467	0.5172	0.5008	0.5172	0.5008	0.0429017	0.0116667	8.6e-06	-0.0272467	0
ADAMTS15_+_130318737.23-P1P2	ADAMTS15	chr11	130318730	130318769	+	CGCTACGGGACAGCCGGCAGTTCCCAGAAAGGAGAGCCAA	-0.00319529	0.5416	0.538	0.567	0.5622	0.219189	0.005	0.0004818	0.00319529	0
ADAMTS16_+_5140497.23-P2	ADAMTS16	chr5	5140490	5140529	+	CGTGCGAGCGGGCAGGGAGGACCCGACCCAGGCAGAGCGC	-0.121008	0.5122	0.5094	0.5122	0.5094	0	0	1.17e-05	0.121008	1
ADAMTS16_+_5146341.23-P1	ADAMTS16	chr5	5146334	5146373	+	TTTCAGCCGAAGGTGAAGAGACTCAACCTCGGACACGGGC	-0.0141712	0.5092	0.495	0.5092	0.495	0	0	1.17e-05	0.0141712	0
ADAMTS17_+_100882122.23-P1P2	ADAMTS17	chr15	100882115	100882154	+	CGCTCCTGCTTCGCCGCCACGGTCCGGGGGGGCTGCCGGT	-0.06824	0.51	0.5128	0.5138	0.5182	0.319033	0.0114286	0.000395431	0.06824	0
ADAMTS18_+_77468890.23-P1P2	ADAMTS18	chr16	77468883	77468922	+	CACCGACACAGACAGACGCACAGACGGGCGGGCAGACACC	-0.0267785	0.503	0.5108	0.511	0.5142	0.0304212	0	2.11e-06	0.0267785	0
ADAMTS19_+_128796021.23-P1P2	ADAMTS19	chr5	128796014	128796053	+	GGCGCACGCCTCCAGCGCGATCCACTCCGGGGCGCAGCGG	-0.0394997	0.5098	0.5018	0.5098	0.5018	0.25897	0	0.000268598	0.0394997	0
ADAMTS2_-_178772408.23-P1P2	ADAMTS2	chr5	178772378	178772417	-	TTCCCCGCGAGCCGCCCAGCCCACATCTGGGGGCAGCTGG	0.00493384	0.5032	0.5156	0.498	0.5024	0.0452418	0	0.000330164	-0.00493384	0
ADAMTS20_+_43945953.23-P1P2	ADAMTS20	chr12	43945946	43945985	+	CCTGAGCAGAGAGTTTCTGAGGGCAGCGCGGGCGCAGGAA	-0.00913901	0.5096	0.5126	0.5096	0.5126	0.177067	0	0.00017283	0.00913901	0
ADAMTS3_-_73434891.23-P1P2	ADAMTS3	chr4	73434861	73434900	-	AGAATGCTTGGGTTCCCCGGAGCACAGCAGGGGGAAGTAT	-0.0137925	0.506	0.514	0.506	0.514	0.389626	0	0.00075424	0.0137925	0
ADAMTS4_+_161168828.23-P1P2	ADAMTS4	chr1	161168821	161168860	+	GCGCGGAGAGAGGCTGGGGAGAACCCACAGGGAGACCCAC	0.0227885	0.5012	0.5046	0.5012	0.5046	0	0	4.99e-05	-0.0227885	0
ADAMTS5_-_28339372.23-P1P2	ADAMTS5	chr21	28339342	28339381	-	GTCTCCTCCTGCCCGCCGTCATCCCCAGTCGGCAGCTGCG	-0.00992961	0.5056	0.5088	0.5182	0.5204	0.0436817	0	6.56e-06	0.00992961	0
ADAMTS6_+_64777661.23-P1P2	ADAMTS6	chr5	64777654	64777693	+	AGTTGGCTGGGGGCCGGTAGTGAGATCTAGGGCTACTTCA	0.0070997	0.4984	0.5042	0.5048	0.5102	0.184087	0	5.84e-05	-0.0070997	0
ADAMTS7_-_79103729.23-P1P2	ADAMTS7	chr15	79103699	79103738	-	TTCGGCTGCGCTCGGTCCGCGGGCAACAAAGGCTGCAGGG	0.0371383	0.5056	0.5172	0.4924	0.4946	0.115055	0	0.000164093	-0.0371383	0
ADAMTS8_-_130298510.23-P1P2	ADAMTS8	chr11	130298480	130298519	-	CCTCCTCCCCACCCCGGGAAGCACCGAGTGGGCTGCCGAG	0.0332709	0.498	0.4998	0.4792	0.4826	0	0	2.07e-05	-0.0332709	0
ADAMTS9_+_64673035.23-P1P2	ADAMTS9	chr3	64673028	64673067	+	CCCCAACCAATTGCTAGGGAGGGACACTATGGAAACGAAT	0.0625912	0.6266	0.6298	0.5508	0.56	0.289392	0	0.00040422	-0.0625912	0
ADAMTSL1_+_18474201.23-P1P2	ADAMTSL1	chr9	18474194	18474233	+	CATGCTTGGATCCTTGCCGGAATCAGAATCGGACACTGAA	0.00585294	0.5152	0.5082	0.5076	0.4998	0.0549922	0	6.36e-06	-0.00585294	0
ADAMTSL2_-_136399861.23-P1P2	ADAMTSL2	chr9	136399831	136399870	-	GCTGCGCCCCTCCCGGGAACCCCCTCTCTTGGATGCTCTT	-0.234831	0.5084	0.5052	0.5204	0.5116	0	1	3.16e-06	0.234831	1
ADAMTSL3_-_84323067.23-P1P2	ADAMTSL3	chr15	84323037	84323076	-	ACCGAGCTCGGCGCAGGGCGGCCCCTCAGGGGTCGGGGGA	-0.237795	0.5404	0.5358	0.5404	0.5358	0.0889236	0	0.000456122	0.237795	1
ADAMTSL4_-_150521934.23-P1P2	ADAMTSL4	chr1	150521904	150521943	-	CGGAGCGAGGTTGCCTGGAGAGAGCGCCTGGGCGCAGAAG	0.00294572	0.5116	0.5066	0.5148	0.5126	0.0815133	0.09	4.91e-05	-0.00294572	0
ADAMTSL5_-_1512947.23-P1P2	ADAMTSL5	chr19	1512917	1512956	-	TCAGTTTCCCCCGGAGAAAGTGGGAGGATAGGCAGATGGA	0.0277273	0.511	0.517	0.511	0.517	0	0.1	9.48e-05	-0.0277273	0
ADAP1_+_994282.23-P1P2	ADAP1	chr7	994275	994314	+	TCGCTCAGCGACCGCGGCGGAGACACGAGCGGCGGCGGCG	0.00731286	0.504	0.5094	0.4888	0.4928	0	0.00571429	0.000985097	-0.00731286	0
ADAP2_-_29249001.23-P1P2	ADAP2	chr17	29248971	29249010	-	CCACCTGCCGGGCGGAGCGCACGGGCCATGGGCTGAGCCC	-0.0706957	0.5092	0.5046	0.5092	0.5046	0.0339314	0.01	0.000775734	0.0706957	0
ADAR_-_154580605.23-P1	ADAR	chr1	154580575	154580614	-	TCCGCTACTCCGCACTGGAAGTGGCCCCGGGGCGTCGGCA	-0.0215537	0.5022	0.518	0.5022	0.518	0.100234	0.01125	0.0109506	0.0215537	0
ADARB1_-_46494561.23-P1P2	ADARB1	chr21	46494531	46494570	-	CGGCGGCAGCGGCGGCCAAGCGGCCAGGTTGGCGGCCGGG	0.020851	0.519	0.5036	0.6618	0.6608	0.135725	0	0.000796274	-0.020851	0
ADARB2_+_1779687.23-ENST00000381312.1	ADARB2	chr10	1779680	1779719	+	CAAAGTGGCTGGTGCCAAACAACTAGCAGAGGCGCAAAAG	-0.0167086	0.5046	0.5078	0.4628	0.4638	0.0315913	0	2.96e-06	0.0167086	0
ADAT1_+_75657125.23-P1P2	ADAT1	chr16	75657118	75657157	+	CTTCTAGGCGCGTTTCCTGAAGGTGGGAGGGGAGCGTCCG	-0.0189794	0.5044	0.5148	0.5022	0.504	0.146256	0	0.00248776	0.0189794	0
ADAT2_-_143771826.23-P1P2	ADAT2	chr6	143771796	143771835	-	ACCCAGCCACCACTCAGCTACAGAGCCCGCGGCAGAGGAG	-0.241872	0.4946	0.5086	0.4946	0.5086	0.389626	0	0.00273114	0.241872	1
ADAT3_-_1905438.23-P1	ADAT3	chr19	1905408	1905447	-	GAAGCGCTGCGCTCGCGCCCGGATCCCTCAGGTAAGCGCG	-0.25834	0.5146	0.5054	0.5146	0.5054	0.186037	0	0.00227648	0.25834	1
ADAT3_-_1905438.23-P1	ADAT3	chr19	1905408	1905447	-	GAAGCGCTGCGCTCGCGCCCGGATCCCTCAGGTAAGCGCG	-0.213913	0.5146	0.5054	0.5146	0.5054	0.186037	0	0.00227648	0.213913	1
ADC_-_33546826.23-P1P2	ADC	chr1	33546796	33546835	-	CGGGACCCGAGCCCGGGGAAGCGAGAGAGCGGAGGCGCCG	0.00922063	0.516	0.5114	0.516	0.5114	0.176677	0	0.000309749	-0.00922063	0
ADCK1_-_78266523.23-P1P2	ADCK1	chr14	78266493	78266532	-	CGCGGCTCTGCTTCCCTCGGGGTGAGTAGGGGCAGCTCGC	0.00631542	0.5174	0.5072	0.523	0.5198	0.134945	0.015	0.00113097	-0.00631542	0
ADCK2_+_140372748.23-P1P2	ADCK2	chr7	140372741	140372780	+	TGCGCCCAGGGGCCAGTATGAGATCGCTGGGGTGGCGGGC	-0.0298775	0.509	0.4952	0.4726	0.4632	0.142746	0	0.00721685	0.0298775	0
ADCK3_-_227128046.23-P1P2	ADCK3	chr1	227128016	227128055	-	CGGGCGTCAGCGCGGTGGCCAGCGCGCAGAGGCGGGCGCG	-0.0755779	0.513	0.5068	0.5062	0.5028	0.629875	0	0.010795	0.0755779	0
ADCK4_+_41222752.23-P1P2	ADCK4	chr19	41222745	41222784	+	CATCCGAAGCGCGGCCAGGTATGCATCTAGGGCACCGGGG	-0.0609576	0.5046	0.511	0.5046	0.511	0.219189	0	0.0020479	0.0609576	0
ADCK5_+_145597793.23-P1P2	ADCK5	chr8	145597786	145597825	+	CGGGCGCCCCGGGCCGGGAGAGTCCTCACCGGTCGCCACA	-0.192034	0.516	0.5036	0.704	0.703	0.213339	0	0.000188917	0.192034	1
ADCY1_+_45614267.23-P1P2	ADCY1	chr7	45614260	45614299	+	TGTAGCCGCGGAACAGCGCCTCCAGCTCTGGGCAAGCGAA	-0.061155	0.5618	0.5458	0.5006	0.49	0.0534321	0	0.00090307	0.061155	0
ADCY10_+_167883329.23-P1P2	ADCY10	chr1	167883322	167883361	+	TCATTTTATGGGTCAGCTATAGACAGACATGGCGCTTCAG	-0.0165737	0.5048	0.5096	0.501	0.5046	0	0	1.15e-05	0.0165737	0
ADCY2_-_7396414.23-P1P2	ADCY2	chr5	7396384	7396423	-	CGGCGGGCGCCCTGTGAGCGGCCCCGATGTGGCAGGAGGC	-0.425016	0.5546	0.518	0.5546	0.518	0.0273011	0	2.64e-05	0.425016	1
ADCY3_-_25143044.23-P1P2	ADCY3	chr2	25143014	25143053	-	GCCCGCGCCGAGCCGAGCCAGCCGAGTCCGGGCTCGGCGT	0.00643386	0.5008	0.5192	0.5008	0.5192	0.117785	0.00846154	0.00200259	-0.00643386	0
ADCY4_-_24804227.23-P1P2	ADCY4	chr14	24804197	24804236	-	GGCGCTGGCGCAGCGGAGTGGGCTAGGTCCGGGGAGGGAG	-0.0032296	0.5084	0.513	0.5136	0.5158	0	0.9925	1.21e-05	0.0032296	0
ADCY5_+_123168382.23-P1P2	ADCY5	chr3	123168375	123168414	+	AGAAGCCTGCCTGCGTCGGGGCAGAACCGCGGCAGCGCTG	0.00718249	0.5338	0.552	0.5338	0.552	0.0830733	0.00555556	4.56e-05	-0.00718249	0
ADCY6_+_49182840.23-P1P2	ADCY6	chr12	49182833	49182872	+	AGAGGGCGGCTGCGCTGGACAGCTCGGGAGGGGGCGAGGG	-0.0964168	0.4886	0.5092	0.5102	0.511	0.051092	0.00666667	0.00146929	0.0964168	0
ADCY7_-_50300524.23-P1P2	ADCY7	chr16	50300494	50300533	-	GATGGGTGAGCCTGGGCGCGTCTGAGGAAGGGCAGGCGGG	0.0407485	0.5168	0.5078	0.5168	0.5078	0	0	0.000206042	-0.0407485	0
ADCY8_-_132053083.23-P1P2	ADCY8	chr8	132053053	132053092	-	CTGCAGGGGGCCTGGCCGGCGGTGACCGGCGGCAGCGATG	-0.0937279	0.5016	0.5088	0.5016	0.5088	0	0.0733333	0	0.0937279	0
ADCY9_-_4166392.23-P1P2	ADCY9	chr16	4166362	4166401	-	CCGTGTCCCCCGCGGCCGCTGCCTCATGTCGGAAGAGCTG	0.00188908	0.5026	0.5156	0.5166	0.532	0.048752	0	0.00185086	-0.00188908	0
ADCYAP1_-_904591.23-P1P2	ADCYAP1	chr18	904561	904600	-	CGCAGCTTCAGAGGCAGCCGGAGAGACCTCGGAGCAGAGA	0.00366756	0.5386	0.5338	0.4306	0.421	0	0.125	6.74e-06	-0.00366756	0
ADCYAP1R1_-_31091992.23-P1P2	ADCYAP1R1	chr7	31091962	31092001	-	GGCGCCTCTCCCGCAGGACGGAGCCAAGCTGGACTGCCGC	-0.0088056	0.5162	0.5	0.4766	0.4704	0.0682527	0	0.000419125	0.0088056	0
ADD1_-_2845605.23-P1P2	ADD1	chr4	2845575	2845614	-	CCGCAGGCCGCACCCAGGTCGGGCGGTGGGGGCGAGCGGA	-0.00204339	0.5116	0.4902	0.49	0.476	0.167317	0	0.00438128	0.00204339	0
ADD2_+_70995263.23-P1P2	ADD2	chr2	70995256	70995295	+	ATTCTGACGGCAGGGCTGTGAGGGACTAGCGGGAACCCGA	0.00530077	0.5088	0.5152	0.5174	0.5224	0.0452418	0	0.00167062	-0.00530077	0
ADD3_-_111767767.23-P1P2	ADD3	chr10	111767737	111767776	-	CCGCCAGAGCGCGAGCCGCCAGCCCGTAACGGTCGCCAGT	0.0017482	0.5082	0.503	0.4574	0.4544	0.309672	0	0.00321536	-0.0017482	0
ADGB_+_146920153.23-P1P2	ADGB	chr6	146920146	146920185	+	GGAGGCCATGGCAGAAGCCGATCTATGTAGGGCTGAGCTC	-0.00566839	0.5074	0.5006	0.5112	0.508	0.165757	0	4.61e-06	0.00566839	0
ADH1A_+_100212094.23-P1P2	ADH1A	chr4	100212087	100212126	+	AAGAAATCCACAAGGACTCACCAGTCTCCTGGTCTGCAGA	0.0453317	0.5076	0.5108	0.5076	0.5108	0	0	0	-0.0453317	0
ADH1B_+_100242511.23-P1P2	ADH1B	chr4	100242504	100242543	+	GAAGAAATCCACAAAGACTCACAGTCTGCTGGTGGGCAGA	-0.0114924	0.5076	0.5106	0.5046	0.507	0	0	4.01e-06	0.0114924	0
ADH1C_-_100273879.23-P1P2	ADH1C	chr4	100273849	100273888	-	CTGCAGACCAGGAGGCTGGTGAGTACTTGTGGATTTCTTC	-0.0388836	0.503	0.5058	0.5064	0.5086	0	0	0	0.0388836	0
ADH4_+_100065429.23-P1P2	ADH4	chr4	100065422	100065461	+	CTCATTATAGGACACGGAACTCCCTGGGTAGGAGTTTGAA	-0.0041737	0.5022	0.5068	0.4984	0.501	0	0	4.88e-05	0.0041737	0
ADH5_+_100009821.23-P1P2	ADH5	chr4	100009814	100009853	+	ACATGGCGAACGAGGTAGGGCCCGTTGAGCGGAGGGCCCT	-0.021434	0.507	0.5154	0.507	0.5154	0.195008	0	0.00802716	0.021434	0
ADH6_-_100140386.23-P1P2	ADH6	chr4	100140356	100140395	-	TGTAGCAACTTTCACTGTAGAAAGTACAAAGGTACACAGG	-0.0261673	0.5014	0.5046	0.5014	0.5046	0	0	9.26e-07	0.0261673	0
ADH7_+_100356481.23-P1P2	ADH7	chr4	100356474	100356513	+	GGAACTCTGAAGCCAGACTATCTATGTGAAGGCACAAGCT	-0.00332364	0.4944	0.508	0.514	0.5178	0	0	0.000178539	0.00332364	0
ADHFE1_-_67344732.23-P1P2	ADHFE1	chr8	67344702	67344741	-	GCGGAGGGGGCGGTGTAGCGACCCGAGGAGGGAAGAGGAC	-0.0554857	0.5044	0.4964	0.5044	0.4964	0	0.105	6.31e-05	0.0554857	0
ADI1_+_3523275.23-P1P2	ADI1	chr2	3523268	3523307	+	GCTCCGAGCGCGGCCCCTGGGTTCGAACACGGCACCCGCA	-0.011886	0.4994	0.5076	0.5086	0.5118	0.338924	0	0.0132208	0.011886	0
ADIG_+_37209911.23-P1P2	ADIG	chr20	37209904	37209943	+	AGGAAAGAAAATGTGAGGTCGTTCACCAGCGGCATCAAAG	-0.00683661	0.5182	0.513	0.5038	0.5006	0	0	4.28e-06	0.00683661	0
ADIPOQ_+_186560526.23-P1P2	ADIPOQ	chr3	186560519	186560558	+	CTTCACAGAATTGCTCTTACCCTCTGGTATGGAATCAGAA	0.0122094	0.51	0.5042	0.5128	0.5106	0	0	8.6e-06	-0.0122094	0
ADIPOR1_+_202927394.23-P1P2	ADIPOR1	chr1	202927387	202927426	+	TTCCGGCGCGGGGAGGGCGCTGAAGATCGGGGCCGCTCGG	-0.023009	0.4988	0.5108	0.5128	0.5186	0.222699	0	0.0148094	0.023009	0
ADIPOR2_-_1800242.23-P1P2	ADIPOR2	chr12	1800212	1800251	-	TCGCGGCGGCGAGAGCGCGATTCCAGAAGCGGCATCGCGG	-0.0701914	0.5126	0.4984	0.5126	0.4984	0.209828	0	0.00360133	0.0701914	0
ADIRF_-_88728314.23-P1P2	ADIRF	chr10	88728284	88728323	-	CACAGATACCCCGAAGCCATGGCAAGCAAGGGCTTGCAGG	0.00722305	0.5168	0.5138	0.5678	0.5598	0	0	0	-0.00722305	0
ADK_-_75911025.23-P2	ADK	chr10	75910995	75911034	-	CAGAGGTGGGCTGTAGAGCCAAAGTGGGGTGGGAGCGCGA	0.010601	0.5112	0.5072	0.5112	0.5072	0.25936	0	0.00523104	-0.010601	0
ADK_-_75936578.23-P1	ADK	chr10	75936548	75936587	-	AGTTGCTGTGGTACCTGCTGCTGCCCGAGCGGACGTAGAG	-0.03667	0.5156	0.5082	0.5156	0.5082	0.228549	0	0.00523104	0.03667	0
ADM_+_10327266.23-P1P2	ADM	chr11	10327259	10327298	+	TAGGAAGGCGAGCGAACCCAGGTACATCAGGGCGACGGAA	0.00140106	0.6308	0.6272	0.512	0.5058	0.363885	0	0.000338786	-0.00140106	0
ADM2_-_50920028.23-P1P2	ADM2	chr22	50919998	50920037	-	GGTGCCATCCCGGGCCGCGACTCCGCTCCAGGCAGGACCC	-0.00793757	0.5168	0.5076	0.5066	0.5026	0	0.962	8.96e-05	0.00793757	0
ADM5_+_50191862.23-P1P2	ADM5	chr19	50191855	50191894	+	GACAGGGACCCCGAGAAGGAACCAAGGAAGGGGAGCAAGA	-0.041832	0.5488	0.5446	0.5488	0.5446	0	0	0.000623703	0.041832	0
ADNP_+_49547361.23-P1P2	ADNP	chr20	49547354	49547393	+	GGCCCCGCGCGCGCCTCGAGGCCGAGTCAAGGTAAGCCCG	-0.165786	0.6098	0.6254	0.566	0.5726	0.174337	0.0123077	0.00347747	0.165786	1
ADNP2_-_77867648.23-P1P2	ADNP2	chr18	77867618	77867657	-	GCGGGGGCCGCCCCGGGAGGGCGGAGAAGGGGATGGGGAC	-0.0955393	0.6018	0.5944	0.6054	0.602	0.0943838	0	0.002892	0.0955393	0
ADO_-_64564781.23-P1P2	ADO	chr10	64564751	64564790	-	GCCGCCGGGGACCGCAAGGGGCGGAGGAAAGGAGGGGGCC	-0.212465	0.5384	0.5132	0.5624	0.5492	0.23869	0	0.00308195	0.212465	1
ADORA1_+_203097472.23-P1P2	ADORA1	chr1	203097465	203097504	+	CAGAGCTCCGGGCCGCGCGCGGTAGGGCTGGGCTGGGCTC	-0.0120813	0.513	0.4992	0.6282	0.6216	0.0795632	0.0366667	0.000132552	0.0120813	0
ADORA2A_-_24819888.23-P1P2	ADORA2A	chr22	24819858	24819897	-	GAGCGGCGCGGCCGGAGCCGGAGACCCAGCGGCCGCCGAG	-0.0767245	0.5072	0.4942	0.5594	0.556	0.0819033	0	0.000429292	0.0767245	0
ADORA2B_-_15848791.23-P1P2	ADORA2B	chr17	15848761	15848800	-	ATCAGCCTGGGCTTCTGCACTGACTTCTACGGCTGCCTCT	0.0128222	0.5494	0.5334	0.5754	0.5678	0.0959438	0	0.00214499	-0.0128222	0
ADORA3_-_112046251.23-P2	ADORA3	chr1	112046221	112046260	-	TTTCCAGAATGCTGTAGGACAGCTCTATATGGACTGAATC	0.0204003	0.5076	0.518	0.5076	0.518	0	0	0	-0.0204003	0
ADORA3_+_112031411.23-P1	ADORA3	chr1	112031404	112031443	+	ACTATGTCCTGCCTGACCAAAGAGGACACGGGCTGGTACT	-0.0636111	0.5008	0.5096	0.5008	0.5096	0	0	0	0.0636111	0
ADPGK_+_73076082.23-P1P2	ADPGK	chr15	73076075	73076114	+	TCGACATCGGCGCGCGCCGAGCCCGGAAGAGGCGCGGGCT	-0.225993	0.4896	0.5078	0.4764	0.4796	0.187988	0	0.00418453	0.225993	1
ADPRH_+_119298491.23-P1P2	ADPRH	chr3	119298484	119298523	+	GCGCTTGGCCGCGCTGAGTGAGCTAATCTTGGAGCCTCCA	0.0148351	0.4832	0.4694	0.5354	0.5198	0	0	2.69e-05	-0.0148351	0
ADPRHL1_-_114103424.23-P2	ADPRHL1	chr13	114103394	114103433	-	CTCCTATGTGTCTTGTAGAGCGCTAGACACGGCTACTTCC	0.0139073	0.5038	0.511	0.5038	0.511	0.192668	0	0.000341322	-0.0139073	0
ADPRHL1_+_114107736.23-P1	ADPRHL1	chr13	114107729	114107768	+	GGAGCTGCCTCCTGGGATGGAGAAATTTAAGGCTGCGATG	0.00148433	0.5118	0.5148	0.5118	0.5148	0	0	0.000341322	-0.00148433	0
ADPRHL2_+_36554555.23-P1P2	ADPRHL2	chr1	36554548	36554587	+	CCAGGCAGCCTCGGAAGCGCGAGAGGGAGCGGGCCGCGCC	-0.221991	0.517	0.5072	0.517	0.5072	0.131435	0	0.00653608	0.221991	1
ADPRM_-_10600988.23-P1P2	ADPRM	chr17	10600958	10600997	-	GCCTTTCAGCCCAGGGGCCGGCGCACGGTAGGTAGTTCCC	-0.166721	0.5188	0.5028	0.5188	0.5028	0.127535	0	0.000401624	0.166721	1
ADRA1A_-_26724797.23-P1P2	ADRA1A	chr8	26724767	26724806	-	GAACTTTGCAGCTCTCGCTGACGTAACTCAGGCAGTAGCC	0.0211449	0.4974	0.5006	0.5022	0.5044	0.0378315	0	5.15e-06	-0.0211449	0
ADRA1B_+_159343520.23-P1P2	ADRA1B	chr5	159343513	159343552	+	CGCGTCCTCCGCCCAGCGAGCGCCGAAGAGGGTCTGCTTT	0.00796131	0.5078	0.4984	0.4664	0.4532	0.0920437	0	5.39e-05	-0.00796131	0
ADRA1D_-_4229926.23-P1P2	ADRA1D	chr20	4229896	4229935	-	GGGCCGGGCGGTGCAGGCAGCGGCCACTGCGGCGCTCCCA	-0.0224904	0.4834	0.5052	0.3628	0.3668	0.0616225	0	0	0.0224904	0
ADRA2A_+_112836769.23-P1P2	ADRA2A	chr10	112836762	112836801	+	GAGCTGCTGCTGCTCCGCTGCGCTCACGGTGGACTCGTTT	0.0380322	0.498	0.4944	0.5018	0.4996	0.123245	0	1.36e-06	-0.0380322	0
ADRA2B_-_96782246.23-P1P2	ADRA2B	chr2	96782216	96782255	-	GCGGGCCGGGCTGGGCCGGTTCTTAAAGGAGGCGCGGAGG	0.0330191	0.5116	0.5138	0.5116	0.5138	0.074103	0.08	7.64e-06	-0.0330191	0
ADRA2C_-_3767700.23-P1P2	ADRA2C	chr4	3767670	3767709	-	CGGCGGCGGCGCAGCTCCGGCGAGCGAGGCGGCGGCCGCA	-0.0661501	0.5134	0.5104	0.42	0.4154	0.075273	0.00545454	0.00165466	0.0661501	0
ADRB1_+_115803641.23-P1P2	ADRB1	chr10	115803634	115803673	+	GGAGCCGCTGCCGCTGCTGGAAGAGCCGCCGGGACTTCAG	0.00960562	0.5046	0.5	0.5116	0.5064	0.128315	0	8.69e-05	-0.00960562	0
ADRB2_-_148206186.23-P1P2	ADRB2	chr5	148206156	148206195	-	GCACATAACGGGCAGAACGCACTGCGAAGCGGCTTCTTCA	0.016562	0.5046	0.497	0.5046	0.497	0.318643	0	7.03e-05	-0.016562	0
ADRB3_+_37824097.23-P1P2	ADRB3	chr8	37824090	37824129	+	AGCGCTCTGGCTGGGACAGCTAGAGAAGATGGCCCAGGCT	-0.0485592	0.5008	0.507	0.3292	0.3328	0	0	1.21e-06	0.0485592	0
ADRBK1_-_67033953.23-P1P2	ADRBK1	chr11	67033923	67033962	-	CGGCGGCGGCGCCCCGACTGCAGTCCCGGCGGGAGCGGAG	0.0235013	0.5088	0.5006	0.4626	0.4546	0	0.0122222	0.00731388	-0.0235013	0
ADRBK2_+_25960616.23-P1P2	ADRBK2	chr22	25960609	25960648	+	ACCAAGTCTCTACGGTCGCCCTCCCCTCGGGGTGGCCACG	0.00359651	0.5042	0.4922	0.466	0.4524	0.120515	0	0.00114079	-0.00359651	0
ADRM1_+_60878013.23-P1P2	ADRM1	chr20	60878006	60878045	+	CCTGCCGGGCCCCGCCGGAAACCCGCGTTCGGCCCGCCCC	-0.00316217	0.5016	0.4854	0.6824	0.674	0.268331	0.006	0.0240952	0.00316217	0
ADSL_-_40742737.23-P1P2	ADSL	chr22	40742707	40742746	-	GCCGAGCAGGTAACGGATCCCGGGCTGAGGGGCTGGGCCG	-0.0611365	0.545	0.5388	0.548	0.5452	0.160296	0.01	0.0156298	0.0611365	0
ADSS_-_244615160.23-P1P2	ADSS	chr1	244615130	244615169	-	ACGCGAGGAGAGCCCGAAGGAGAGGCGGCCGGCGAGGAGT	-0.097459	0.5078	0.5156	0.5006	0.5072	0.684477	0	0.0134108	0.097459	0
ADSSL1_-_105190615.23-P1P2	ADSSL1	chr14	105190585	105190624	-	CGCAGCGGAAGAGCCAAGCCAGCATGTCGGGGACCCGAGC	-0.0127168	0.5114	0.5084	0.517	0.5134	0.0963339	0.00333333	0.000215448	0.0127168	0
ADTRP_-_11779009.23-P1P2	ADTRP	chr6	11778979	11779018	-	GAAGTCTTCGTCATGGCGAGTGCTGACCGGGGCACCGTGA	0.0335374	0.501	0.5112	0.501	0.5112	0	0.88	2.47e-05	-0.0335374	0
[truncated: 19,827 more rows]

## Sheet: CRISPRi_K562
Basic information of CRISPRi_K562 dataset
[truncated: 111,284 more rows]

[truncated: 3 more sheets: CRISPRi_activityscore, CRISPRi_genome, hCRISPRi-v2]
