# Supplementary material for: EpiCas-DL: Predicting sgRNA activity for CRISPR-mediated epigenome editing by deep learning
Source: Comput Struct Biotechnol J. 2022 Nov 19;21:202–11. doi: 10.1016/j.csbj.2022.11.034 (PMC9763632; doi:10.1016/j.csbj.2022.11.034)
Supplement: Supplementary data 2 [file mmc2.xlsx]

## Sheet: Table S2
Table S2. Epigenetic feature data source
Cell Line	Data Type	Source	Link
HEK293T	RNA-seq	GSE152177	https://www.ncbi.nlm.nih.gov/geo/query/acc.cgi?acc=GSE152177
HEK293T	ATAC-seq	GSE152177	https://www.ncbi.nlm.nih.gov/geo/query/acc.cgi?acc=GSE152177
HEK293T	Methylation	GSM720355	https://www.ncbi.nlm.nih.gov/geo/query/acc.cgi?acc=GSM720355
K562	RNA-seq	GSE114071	https://www.ncbi.nlm.nih.gov/geo/query/acc.cgi?acc=GSE114071
K562	ATAC-seq	ATACdb Sample_0101	http://www.licpathway.net/ATACdb/search/search_sample_result.php?get_sample_id=101
K562	Methylation	GSM1589167	https://www.ncbi.nlm.nih.gov/geo/query/acc.cgi?acc=GSM1589167
