# Supplementary material for: EpiCas-DL: Predicting sgRNA activity for CRISPR-mediated epigenome editing by deep learning
Source: Comput Struct Biotechnol J. 2022 Nov 19;21:202–11. doi: 10.1016/j.csbj.2022.11.034 (PMC9763632; doi:10.1016/j.csbj.2022.11.034)
Supplement: Supplementary data 3 [file mmc3.xlsx]

## Sheet: Table S3
Table S3. Basic information of the gene activation datasets
Data set	Type	Cell line	Number of sgRNA	Source
hCRISPRav2	CRISPRa	K562	198757	Horlbeck, Max A et al.
CRISPRa_intergrate	CRISPRa	K562	2780	Horlbeck, Max A et al.

## Sheet: CRISPRa_activityscore
Basic information of CRISPRa_activityscore dataset
Gene	Chrom	Start	End	Strand	40mer	Normalized TSS of primary TSS, 5'	Normalized TSS of primary TSS, 3'	Normalized TSS of secondary TSS, 5'	Normalized TSS of secondary TSS, 3'	Normalized ATAC values	Normalized methylation values	Normalized RNA values	Activity score	Class label
AHR	chr7	17337901	17337940	+	AACTGGTAGACAACTGGTAGACAACCAATGGGACTGTATA	0.4284	0.4252	0.4338	0.4292	0	0	1.89e-06	-0.00567068	0
AHR	chr7	17337948	17337987	+	GTTTGAGAGACGGTGGGTCAGCTAACTTGTGGCTAAGAAT	0.4378	0.4346	0.4432	0.4386	0	0	1.89e-06	0.0725472	0
AHR	chr7	17338068	17338107	+	ACGTAGGACGTAAGGACGCCCCCCCCCGCCGGTAGCCATC	0.4618	0.4586	0.4672	0.4626	0	0	1.89e-06	0.181175	0
AHR	chr7	17338127	17338166	+	CCCATCTGGATTCCATTCCGTCTTCCTTGAGGGCCCCACC	0.4736	0.4704	0.479	0.4744	0	0	1.89e-06	0.185431	0
AHR	chr7	17337959	17337998	-	CAAGTTAGCTGACCCACCGTCTCTCAAACAGGTGAAGTTA	0.4446	0.4414	0.45	0.4454	0	0	1.89e-06	0.0755291	0
AHR	chr7	17338052	17338091	-	TTTGCCTATGCACGAAGATGGCTACCGGCGGGGGGGGGCG	0.4632	0.46	0.4686	0.464	0	0	1.89e-06	0.0235323	0
AHR	chr7	17338089	17338128	-	GCGTCCTTACGTCCTACGTCATCACGTGCCGGGATGAGGG	0.4706	0.4674	0.476	0.4714	0	0	1.89e-06	0.0181171	0
AHR	chr7	17338096	17338135	-	TACGTCCTACGTCATCACGTGCCGGGATGAGGGTGGGGCC	0.472	0.4688	0.4774	0.4728	0	0	1.89e-06	-0.0411942	0
AHR	chr7	17338134	17338173	-	CCCTCAAGGAAGACGGAATGGAATCCAGATGGGCGGGGGC	0.4796	0.4764	0.485	0.4804	0	0	1.89e-06	1.04872	1
AHR	chr7	17338138	17338177	-	CAAGGAAGACGGAATGGAATCCAGATGGGCGGGGGCAAGC	0.4804	0.4772	0.4858	0.4812	0	0	1.89e-06	1.76585	1
ANP32B	chr9	100745300	100745339	-	TAGAAGGAGTCTCAGCGCGGCGGGGGCCGGGGGGCGGGGA	0.443	0.4364	0.4464	0.4442	0	0	0.0385741	0.0542609	0
ANP32B	chr9	100745288	100745327	-	TGGGGCCGGAGGTAGAAGGAGTCTCAGCGCGGCGGGGGCC	0.4406	0.434	0.444	0.4418	0	0	0.0385741	0.71064	0
ANP32B	chr9	100745268	100745307	-	CAGCTCCGGGCGCGACGACGTGGGGCCGGAGGTAGAAGGA	0.4366	0.43	0.44	0.4378	0	0	0.0385741	0.618894	0
ANP32B	chr9	100745526	100745565	-	GGAGCCGAGCAGCTGCCGCGCCGCGTCGCCGGTTTAAGCG	0.4882	0.4816	0.4916	0.4894	0	0	0.0385741	0.261511	0
ANP32B	chr9	100745440	100745479	+	CAAGGCGGGGCGGGGAGACTCGCGGCGGGCGGGGCGGAGG	0.4664	0.4598	0.4698	0.4676	0	0	0.0385741	1.18785	1
ANP32B	chr9	100745404	100745443	+	GAGGCTGGGGAAAGGCGCAGCCCGAATAGAGGAGCGACTT	0.4592	0.4526	0.4626	0.4604	0	0	0.0385741	0.912895	1
ANP32B	chr9	100745343	100745382	+	GTGGGGCGGCTGATGTAAGACCTTTCTCGTGGGTGGGGGG	0.447	0.4404	0.4504	0.4482	0	0	0.0385741	0.384419	0
ANP32B	chr9	100745260	100745299	-	CGCAAGCCCAGCTCCGGGCGCGACGACGTGGGGCCGGAGG	0.435	0.4284	0.4384	0.4362	0	0	0.0385741	0.899254	1
ARFIP1	chr4	153700926	153700965	-	CACCGCCGGAGTCCCGGATGTGGTTGCTAGGGCAGCAGAG	0.475	0.4584	0.475	0.4584	0	0	0.00100729	0.785477	1
ARFIP1	chr4	153700911	153700950	-	TTACCCGGGCAACGACACCGCCGGAGTCCCGGATGTGGTT	0.472	0.4554	0.472	0.4554	0	0	0.00100729	0.595861	0
ARFIP1	chr4	153700887	153700926	-	GCGCATTAGGTCGCTGCCAGAAAATTACCCGGGCAACGAC	0.4672	0.4506	0.4672	0.4506	0	0	0.00100729	0.7409	0
ARFIP1	chr4	153700865	153700904	-	TAGCCGGTGCCTCTGGCCCCGCGCGCATTAGGTCGCTGCC	0.4628	0.4462	0.4628	0.4462	0	0	0.00100729	0.415354	0
ARFIP1	chr4	153700803	153700842	-	CTCCTGGAGACCTTCGACCTCTCAAGACCAGGCAGGGGCG	0.4504	0.4338	0.4504	0.4338	0	0	0.00100729	0.0797669	0
ARFIP1	chr4	153700740	153700779	-	TTGGGGGGGTCCTCCTAACGTGTGAGGCTAGGGTGTGTGA	0.4378	0.4212	0.4378	0.4212	0	0	0.00100729	0.48694	0
ARFIP1	chr4	153700735	153700774	-	GTCTGTTGGGGGGGTCCTCCTAACGTGTGAGGCTAGGGTG	0.4368	0.4202	0.4368	0.4202	0	0	0.00100729	0.438416	0
ARFIP1	chr4	153700873	153700912	+	AATTTTCTGGCAGCGACCTAATGCGCGCGGGGCCAGAGGC	0.4598	0.4432	0.4598	0.4432	0	0	0.00100729	1.23294	1
ARFIP1	chr4	153700895	153700934	+	CCGGCGGTGTCGTTGCCCGGGTAATTTTCTGGCAGCGACC	0.4642	0.4476	0.4642	0.4476	0	0	0.00100729	0.981584	1
ARFIP1	chr4	153700712	153700751	-	CACCCTCCCGGCACCAGCTCACGGTCTGTTGGGGGGGTCC	0.4322	0.4156	0.4322	0.4156	0	0	0.00100729	0.239219	0
ARHGEF2	chr1	155948488	155948527	+	TAGGCAGAGGGGCCTCTCAAACCTGTCCTAGGACCCTCGT	0.4702	0.4646	0.592	0.5806	0	0	0.00173778	0.947381	1
ARHGEF2	chr1	155948370	155948409	-	AACCCGAGTCTCCTCCCCCGCCCAAGCTCAGGAAGGGGGT	0.4892	0.4836	0.611	0.5996	0	0	0.00173778	0.0918081	0
ARHGEF2	chr1	155948421	155948460	-	AGGGAGGGCGGGGTGCCCGCGCGCAGGACGGGACGCCAGG	0.479	0.4734	0.6008	0.5894	0	0	0.00173778	0.65191	0
ARHGEF2	chr1	155948429	155948468	-	CGGGGTGCCCGCGCGCAGGACGGGACGCCAGGGTTTGTGT	0.4774	0.4718	0.5992	0.5878	0	0	0.00173778	0.271353	0
ARHGEF2	chr1	155948440	155948479	-	CGCGCAGGACGGGACGCCAGGGTTTGTGTGGGGGCAGCTC	0.4752	0.4696	0.597	0.5856	0	0	0.00173778	1.10508	1
ARHGEF2	chr1	155948462	155948501	-	TTTGTGTGGGGGCAGCTCGGAGAGGTACGAGGGTCCTAGG	0.4708	0.4652	0.5926	0.5812	0	0	0.00173778	0.947537	1
ARHGEF2	chr1	155948554	155948593	+	AGGAAAAGAAGAGCTAAGAGGCGGGTCTCTGGGGCTAGAG	0.457	0.4514	0.5788	0.5674	0	0	0.00173778	0.381234	0
ARHGEF2	chr1	155948484	155948523	-	AGGTACGAGGGTCCTAGGACAGGTTTGAGAGGCCCCTCTG	0.4664	0.4608	0.5882	0.5768	0	0	0.00173778	0.649274	0
ARHGEF2	chr1	155948515	155948554	-	GCCCCTCTGCCTATTTCCCCTCCAGCGCCTGGGGGCGCCC	0.4602	0.4546	0.582	0.5706	0	0	0.00173778	0.0745283	0
ARID1A	chr1	27022716	27022755	+	TGCGCTCGCTCCTCTCCCCCCCGCCCCGCCGGCTCAGGCT	0.5476	0.536	0.5476	0.536	0	0	0.00146892	-0.0405937	0
ARID1A	chr1	27022117	27022156	-	TGTGAAGGGAAGGGAGCGAGTCCGTTCCACGGCCTGCGCC	0.4324	0.4208	0.4324	0.4208	0	0	0.00146892	0.600653	0
ARID1A	chr1	27022146	27022185	-	CGGCCTGCGCCCGCTCCGCTCTCCACTCCGGGTTTGCCAG	0.4382	0.4266	0.4382	0.4266	0	0	0.00146892	0.333918	0
ARID1A	chr1	27022213	27022252	-	GCAGTGCTGAGCCTCGTGTCGGAGTGAGGGGGACTCGGAG	0.4516	0.44	0.4516	0.44	0	0	0.00146892	0.731994	0
ARID1A	chr1	27022252	27022291	-	GGAGAGTGGGGCGCTCTAGCCGCTCAGTCCGGCCGACCGC	0.4594	0.4478	0.4594	0.4478	0	0	0.00146892	0.337373	0
ARID1A	chr1	27022513	27022552	-	CTCCGGCAGCAGAAAGCGGAGAGTCACAGCGGGGCCAGGC	0.5116	0.5	0.5116	0.5	0	0	0.00146892	0.554745	0
ARID1A	chr1	27022567	27022606	-	CCTCCACCGCCCCCCTCATTCCCAGGCAAGGGCTTGGGGG	0.5224	0.5108	0.5224	0.5108	0	0	0.00146892	-0.00897011	0
ARID1A	chr1	27022596	27022635	-	GGGCTTGGGGGGAATGAGCCGGGAGAGCCGGGTCCCGAGC	0.5282	0.5166	0.5282	0.5166	0	0	0.00146892	-0.0142904	0
ARID1A	chr1	27022699	27022738	-	CGCCGCCGCCAGCCCGGAGCCTGAGCCGGCGGGGCGGGGG	0.5488	0.5372	0.5488	0.5372	0	0	0.00146892	0.0440581	0
ARID1A	chr1	27022766	27022805	-	GGAGCCCCGCGAGGCCCGCCCGGGCGGGTGGGGAGGGCAG	0.5622	0.5506	0.5622	0.5506	0	0	0.00146892	0.0576859	0
ARID1A	chr1	27022615	27022654	+	GCTGCTCCCGGCTCTGTAGGCTCGGGACCCGGCTCTCCCG	0.5274	0.5158	0.5274	0.5158	0	0	0.00146892	0.0976461	0
ARID1A	chr1	27022130	27022169	+	GGAGAGCGGAGCGGGCGCAGGCCGTGGAACGGACTCGCTC	0.4304	0.4188	0.4304	0.4188	0	0	0.00146892	0.596237	0
ARID1A	chr1	27022160	27022199	+	GCCGTCGCGGCCGCCTGGCAAACCCGGAGTGGAGAGCGGA	0.4364	0.4248	0.4364	0.4248	0	0	0.00146892	1.66735	1
ARID1A	chr1	27022736	27022775	-	GGGGGAGAGGAGCGAGCGCAGCGCAGCAGCGGAGCCCCGC	0.5562	0.5446	0.5562	0.5446	0	0	0.00146892	0.387436	0
ARID1A	chr1	27022272	27022311	+	GGCAGCGGGCGGGCGAGCAAGCGGTCGGCCGGACTGAGCG	0.4588	0.4472	0.4588	0.4472	0	0	0.00146892	0.354125	0
ARID1A	chr1	27022291	27022330	+	TGGGTCGAGGCTGCTGCGCGGCAGCGGGCGGGCGAGCAAG	0.4626	0.451	0.4626	0.451	0	0	0.00146892	-0.0437785	0
ARID1A	chr1	27022302	27022341	+	CAGCTGCGGCTTGGGTCGAGGCTGCTGCGCGGCAGCGGGC	0.4648	0.4532	0.4648	0.4532	0	0	0.00146892	0.57969	0
ARID1A	chr1	27022417	27022456	+	GGAGCGGGGGGAGGGGGACCCGGGACGGGCGGGCTGGAGG	0.4878	0.4762	0.4878	0.4762	0	0	0.00146892	0.142972	0
ARID1A	chr1	27022507	27022546	+	CCCCGCTGTGACTCTCCGCTTTCTGCTGCCGGAGAAAGGA	0.5058	0.4942	0.5058	0.4942	0	0	0.00146892	0.129523	0
ARRDC3	chr5	90679352	90679391	-	CTCTTCATTGTGGGCTCCTATTGGTAGGCAGGCTACCGTA	0.4522	0.4458	0.4522	0.4458	0	0	0.00114607	0.303335	0
ARRDC3	chr5	90679445	90679484	-	TAATGGCAGAGTGGGGTGCGAGGGTACAAGGGCTGGGTGG	0.4336	0.4272	0.4336	0.4272	0	0	0.00114607	0.781426	1
ARRDC3	chr5	90679261	90679300	+	CACCTACTGTACCCGGGAGCGAGCGGGCAAGGGAGCGAGC	0.475	0.4686	0.475	0.4686	0	0	0.00114607	1.09141	1
ARRDC3	chr5	90679387	90679426	+	CTCGGTAACGGGCTCCAGATAGCACGTCGAGGGTATACGG	0.4498	0.4434	0.4498	0.4434	0	0	0.00114607	0.442231	0
ARRDC3	chr5	90679407	90679446	+	TATCTTTCTAGTAGAGTGCGCTCGGTAACGGGCTCCAGAT	0.4458	0.4394	0.4458	0.4394	0	0	0.00114607	0.667939	0
ARRDC3	chr5	90679490	90679529	+	CGGGCTGGTCGCTGCAGTTTATCCTAACTTGGCTTTGCAA	0.4292	0.4228	0.4292	0.4228	0	0	0.00114607	0.37247	0
ARRDC3	chr5	90679534	90679573	+	TCCAGGCAGTTGGTAAAACGCTGCAGTGCCGGTAACGCAC	0.4204	0.414	0.4204	0.414	0	0	0.00114607	0.618922	0
ARRDC3	chr5	90679279	90679318	-	TCGCTCCCGGGTACAGTAGGTGTAGAGCTAGGGGAAGGAG	0.4668	0.4604	0.4668	0.4604	0	0	0.00114607	1.04192	1
ARRDC3	chr5	90679381	90679420	-	AGGCTACCGTATACCCTCGACGTGCTATCTGGAGCCCGTT	0.4464	0.44	0.4464	0.44	0	0	0.00114607	0.363421	0
ARRDC3	chr5	90679518	90679557	+	AACGCTGCAGTGCCGGTAACGCACGCTTCGGGCTGGTCGC	0.4236	0.4172	0.4236	0.4172	0	0	0.00114607	0.866672	1
ASF1A	chr6	119215032	119215071	+	CGACGCCCGCCCCTCCAGTTGGCTTCGTGTGGGTGTTTTG	0.4462	0.4296	0.4182	0.4154	0	0	0.00956154	0.653271	0
ASF1A	chr6	119215294	119215333	-	CCCTCGCTGGAGGAGGAGGGTCAGAACTCGGGTGCAGCCA	0.5032	0.4866	0.4752	0.4724	0	0	0.00956154	0.521172	0
ASF1A	chr6	119215167	119215206	+	AAAGGCGGAGAACAAAGTGAGTGGAATAAGGGCTGGGAGG	0.4732	0.4566	0.4452	0.4424	0	0	0.00956154	1.04553	1
ASF1A	chr6	119215225	119215264	+	TCCCGGAATGGACTCGGAAACTTTAACTGCGGCTCCACCT	0.4848	0.4682	0.4568	0.454	0	0	0.00956154	0.575959	0
ASF1A	chr6	119215240	119215279	+	AAGATGGGCTCCCGCTCCCGGAATGGACTCGGAAACTTTA	0.4878	0.4712	0.4598	0.457	0	0	0.00956154	0.845049	1
ASF1A	chr6	119215041	119215080	-	CACACGAAGCCAACTGGAGGGGCGGGCGTCGGCCGGATCG	0.4526	0.436	0.4246	0.4218	0	0	0.00956154	0.5409	0
ASF1A	chr6	119215199	119215238	-	CCGCCTTTGTCCTAATCCACACCAGCAGGTGGAGCCGCAG	0.4842	0.4676	0.4562	0.4534	0	0	0.00956154	0.408381	0
ASF1A	chr6	119215237	119215276	-	AGTTAAAGTTTCCGAGTCCATTCCGGGAGCGGGAGCCCAT	0.4918	0.4752	0.4638	0.461	0	0	0.00956154	0.338692	0
ASF1A	chr6	119215253	119215292	-	TCCATTCCGGGAGCGGGAGCCCATCTTGCTGGCTGCCGAG	0.495	0.4784	0.467	0.4642	0	0	0.00956154	1.10942	1
ASF1A	chr6	119215272	119215311	-	CCCATCTTGCTGGCTGCCGAGGCCCTCGCTGGAGGAGGAG	0.4988	0.4822	0.4708	0.468	0	0	0.00956154	0.709709	0
ATL1	chr14	50999351	50999390	+	CGGGCGGGCCGCTGGGCGCCGACCCATGCTGGCTGGGAAC	-4.9994	-5.0024	-4.991	-4.9954	1	0	3.25e-05	1.2361	1
ATL1	chr14	50999367	50999406	+	CTGCGGCCGGAGTGCTCGGGCGGGCCGCTGGGCGCCGACC	-4.9962	-4.9992	-4.9878	-4.9922	1	0	3.25e-05	0.792116	1
ATL1	chr14	50999389	50999428	+	GCCTCAGGGCGGCACTCTGGTTCTGCGGCCGGAGTGCTCG	-4.9918	-4.9948	-4.9834	-4.9878	0	0	3.25e-05	0.116505	0
ATL1	chr14	51026571	51026610	-	ATTTGAACATCCAGAATCATGCAGTATATCGGTTTGTGTA	0.4492	0.4462	0.4576	0.4532	0	0	3.25e-05	-0.0114267	0
ATL1	chr14	50999501	50999540	+	AGGCGTGTGCCTTATTTCTGAGAGTGGGAGGGAGACAGCC	-4.9694	-4.9724	-4.961	-4.9654	0	0	3.25e-05	0.471887	0
ATL1	chr14	50999546	50999585	+	AATGTGGGGACGGTTTAGCCAAGGCCCGTTGGCCCACGAA	-4.9604	-4.9634	-4.952	-4.9564	0	0	3.25e-05	0.0953033	0
ATL1	chr14	51026421	51026460	+	ATTTTAAAAGCAAGGTCATGTTAGTAAAGAGGGTATCATG	0.4146	0.4116	0.423	0.4186	0	0	3.25e-05	-0.0190529	0
ATL1	chr14	51026521	51026560	+	AGCACGGTTATACATTAGTACAAACAAGCTGGCAACATTT	0.4346	0.4316	0.443	0.4386	0	0	3.25e-05	0.0363156	0
ATL1	chr14	51026546	51026585	+	TCTGGATGTTCAAATACCTGTTTCAAGCACGGTTATACAT	0.4396	0.4366	0.448	0.4436	0	0	3.25e-05	0.0156012	0
ATL1	chr14	50999337	50999376	-	TCACCGGGAGACACGTTCCCAGCCAGCATGGGTCGGCGCC	-4.9976	-5.0006	-4.9892	-4.9936	1	0	3.25e-05	0.971782	1
ATL1	chr14	50999522	50999561	-	AGAAATAAGGCACACGCCTGGGCATTCGTGGGCCAACGGG	-4.9606	-4.9636	-4.9522	-4.9566	0	0	3.25e-05	0.249857	0
ATL1	chr14	50999587	50999626	-	GTCAGGTAGGCCTGTAGGGTGACGGGTAGAGGAAGAAGGG	-4.9476	-4.9506	-4.9392	-4.9436	0	0	3.25e-05	0.140368	0
ATL1	chr14	51026444	51026483	-	GACCTTGCTTTTAAAATGGAAAAAAAAATGGGTGCCTCGT	0.4238	0.4208	0.4322	0.4278	0	0	3.25e-05	0.106419	0
ATL1	chr14	51026483	51026522	-	TAGATAAATGCACATTATTTTAGCTACTTTGGCTATATAA	0.4316	0.4286	0.44	0.4356	0	0	3.25e-05	-0.00506022	0
ATL1	chr14	51026538	51026577	-	TTGTACTAATGTATAACCGTGCTTGAAACAGGTATTTGAA	0.4426	0.4396	0.451	0.4466	0	0	3.25e-05	0.0308505	0
ATL1	chr14	51026621	51026660	-	CGCTGTTAAATTCTTTGAGAGTGTGTTCGAGGGGGGTGCT	0.4592	0.4562	0.4676	0.4632	0	0	3.25e-05	0.0254886	0
ATL1	chr14	50999413	50999452	+	GGGAGGGTGTTGTGTTCTCAGCAGGCCTCAGGGCGGCACT	-4.987	-4.99	-4.9786	-4.983	0	0	3.25e-05	0.136325	0
ATL1	chr14	50999346	50999385	+	GGGCCGCTGGGCGCCGACCCATGCTGGCTGGGAACGTGTC	-5.0004	-5.0034	-4.992	-4.9964	1	0	3.25e-05	0.601198	0
B3GALT4	chr6	33244726	33244765	-	AAGGGTGTGGTCTCCCTGGTGGAGTACGTCGGTGGGTTGG	0.4676	0.4604	0.4226	0.4148	0	0	0.000189422	1.16306	1
B3GALT4	chr6	33244509	33244548	+	AATGATGCTGCACACCAACCCCAGGGTGTTGGTCTCTAAA	0.4196	0.4124	0.3746	0.3668	0	0	0.000189422	0.274831	0
B3GALT4	chr6	33244666	33244705	+	TTGCCTTTGTTGCTTCGGTCACAGCCCGAAGGATTTTCCC	0.451	0.4438	0.406	0.3982	0	0	0.000189422	0.401473	0
B3GALT4	chr6	33244813	33244852	+	TCGGAGCAGCGCGGCAGGGCGCGGAAACCCGGGCGGGTGG	0.4804	0.4732	0.4354	0.4276	0	0	0.000189422	1.06534	1
B3GALT4	chr6	33244826	33244865	+	GCCGGAAGCGGCGTCGGAGCAGCGCGGCAGGGCGCGGAAA	0.483	0.4758	0.438	0.4302	0	0	0.000189422	0.771605	1
B3GALT4	chr6	33244521	33244560	-	CACCCTGGGGTTGGTGTGCAGCATCATTGTGGAGTGGGTT	0.4266	0.4194	0.3816	0.3738	0	0	0.000189422	0.595784	0
B3GALT4	chr6	33244557	33244596	-	GGTTAGCTGAGCCTAGCCAGTTGCAGTTAAGGTGAGTTTG	0.4338	0.4266	0.3888	0.381	0	0	0.000189422	0.346896	0
B3GALT4	chr6	33244671	33244710	-	AATCCTTCGGGCTGTGACCGAAGCAACAAAGGCAAAAACG	0.4566	0.4494	0.4116	0.4038	0	0	0.000189422	0.538835	0
B3GALT4	chr6	33244734	33244773	-	GGTCTCCCTGGTGGAGTACGTCGGTGGGTTGGGATGGGGA	0.4692	0.462	0.4242	0.4164	0	0	0.000189422	0.447502	0
B3GNT5	chr3	182982935	182982974	+	CTCTGATTCGGTGCTTTAATCTGCAAATCAGGGATGAATA	2.8758	2.872	2.8848	2.8766	0	0.0625	0.000493556	0.0137262	0
B3GNT5	chr3	182982785	182982824	+	GAAAATATGCAGATATCTCAGATACAACCTGGGTTTGCTT	2.8458	2.842	2.8548	2.8466	0	0	0.000493556	0.0101175	0
B3GNT5	chr3	182982756	182982795	+	TGGGTTTGCTTCTATTTGGACTGAGAAGAAGGGACAGGTA	2.84	2.8362	2.849	2.8408	0	0	0.000493556	-0.0196285	0
B3GNT5	chr3	182971421	182971460	+	CCGAGCGGGAGCTCTAACGCAGGCTCAGGCGGGTCTTGTT	0.573	0.5692	0.582	0.5738	0	0	0.000493556	-0.07455	0
B3GNT5	chr3	182971474	182971513	+	CCACACGGGACACCGGTTCCGCAGCGCCGCGGATTAGGAT	0.5836	0.5798	0.5926	0.5844	0	0	0.000493556	0.0193061	0
B3GNT5	chr3	182970628	182970667	-	TGGCTTTAGGGAGAGGTCTAACAACATGCGGGAAACAAGA	0.419	0.4152	0.428	0.4198	0	0	0.000493556	0.348262	0
B3GNT5	chr3	182971351	182971390	+	GGAGCTCTGGGGGCCTCAGTAACAAAGTAAGGAAACTTAC	0.559	0.5552	0.568	0.5598	0	0	0.000493556	0.159039	0
B3GNT5	chr3	182971490	182971529	+	AACGCCGCGGTTCCTCCCACACGGGACACCGGTTCCGCAG	0.5868	0.583	0.5958	0.5876	0	0	0.000493556	-0.111807	0
B3GNT5	chr3	182970653	182970692	-	ATGCGGGAAACAAGAAATCAAGCGCATCCAGGATTCATTT	0.424	0.4202	0.433	0.4248	0	0	0.000493556	-0.0434982	0
B3GNT5	chr3	182970919	182970958	-	CACCTACGCGCCGGGAGGGTGGCGGCTGGCGGGCGGGGCC	0.4772	0.4734	0.4862	0.478	0	0	0.000493556	0.079776	0
B3GNT5	chr3	182970773	182970812	-	TAGCTCAAAGAGGACATTCATGTGCACTCTGGCTTCCAGT	0.448	0.4442	0.457	0.4488	0	0	0.000493556	1.39725	1
B3GNT5	chr3	182970821	182970860	-	TGAGTAAGTGATCGCAATTAACTGACGAGCGGCAGGGAAA	0.4576	0.4538	0.4666	0.4584	0	0	0.000493556	1.25449	1
B3GNT5	chr3	182971292	182971331	+	GCCGCTGTCCGTTTCTAAAATACGAGAAGAGGGGGAAACC	0.5472	0.5434	0.5562	0.548	0	0	0.000493556	0.110962	0
B3GNT5	chr3	182970924	182970963	-	ACGCGCCGGGAGGGTGGCGGCTGGCGGGCGGGGCCGGGCT	0.4782	0.4744	0.4872	0.479	0	0	0.000493556	0.089141	0
B3GNT5	chr3	182971243	182971282	-	ATGAAGCTGGACTTGGAGGTAAAGTCACTGGGAAGCTGGC	0.542	0.5382	0.551	0.5428	0	0	0.000493556	0.176533	0
B3GNT5	chr3	182971429	182971468	-	CCGCCTGAGCCTGCGTTAGAGCTCCCGCTCGGAAAGTAAA	0.5792	0.5754	0.5882	0.58	0	0	0.000493556	0.181218	0
B3GNT5	chr3	182971456	182971495	-	CTCGGAAAGTAAAAGACCATCCTAATCCGCGGCGCTGCGG	0.5846	0.5808	0.5936	0.5854	0	0	0.000493556	0.223029	0
B3GNT5	chr3	182971482	182971521	-	CCGCGGCGCTGCGGAACCGGTGTCCCGTGTGGGAGGAACC	0.5898	0.586	0.5988	0.5906	0	0	0.000493556	0.0986955	0
B3GNT5	chr3	182982902	182982941	-	AATTTTTACTGCCCCTCGGTGACATTACATGGATATTCAT	2.8738	2.87	2.8828	2.8746	0	0	0.000493556	0.0493184	0
B3GNT5	chr3	182982953	182982992	-	AGATTAAAGCACCGAATCAGAGTGAGGTGAGGGTTGCCCA	2.884	2.8802	2.893	2.8848	0	0.0625	0.000493556	-0.0400097	0
B3GNT5	chr3	182982981	182983020	-	GAGGGTTGCCCAAGGTTACACAATAAATCTGGCCCCAAAC	2.8896	2.8858	2.8986	2.8904	0	0	0.000493556	-0.0211948	0
B3GNT5	chr3	182970709	182970748	-	AGTAGAAGTCCGCATCTCTCGATATTGTCTGGTTACCTGC	0.4352	0.4314	0.4442	0.436	0	0	0.000493556	0.0851288	0
B3GNT5	chr3	182970672	182970711	+	ACTCAACGAGAGAGATTATAAATGAATCCTGGATGCGCTT	0.4232	0.4194	0.4322	0.424	0	0	0.000493556	0.0803944	0
B3GNT5	chr3	182982863	182982902	+	TATAAATGACTTCAGAGCCTGCTGAAAATAGGAAATAGAA	2.8614	2.8576	2.8704	2.8622	0	0	0.000493556	0.00308034	0
B3GNT5	chr3	182971468	182971507	+	GGGACACCGGTTCCGCAGCGCCGCGGATTAGGATGGTCTT	0.5824	0.5786	0.5914	0.5832	0	0	0.000493556	0.0713682	0
B4GALNT1	chr12	58027242	58027281	+	GTTAGCCAGGCAGAGCGTTTATTTTCCAGGGGTTGTTTCC	0.4488	0.4342	0.344	0.3404	0	0.0625	0.000183935	0.366768	0
B4GALNT1	chr12	58027264	58027303	+	GGGAGGCTGTGCCTCAGTCTTTGTTAGCCAGGCAGAGCGT	0.4444	0.4298	0.3396	0.336	0	0.0625	0.000183935	0.0181177	0
B4GALNT1	chr12	58027318	58027357	+	TATCTCTTGAGTGTCTGTTAAATAATGGGGGGCAGGGCGG	0.4336	0.419	0.3288	0.3252	0	0	0.000183935	0.123316	0
B4GALNT1	chr12	58027377	58027416	+	CCTGCAAGGTTGCACCAAGCGGCAGTTCGGGGAAATAGGG	0.4218	0.4072	0.317	0.3134	0	0	0.000183935	1.03964	1
B4GALNT1	chr12	58027458	58027497	+	GGCAATGTGAGGTATCAGGCTATGACCTAAGGCTTGCAAG	0.4056	0.391	0.3008	0.2972	0	0	0.000183935	1.02318	1
B4GALNT1	chr12	58027415	58027454	-	GGAGGAAGGGAACCCCAGAGAGGCCAGATTGGCGGTAGTT	0.4096	0.395	0.3048	0.3012	0	0	0.000183935	0.937183	1
B4GALNT1	chr12	58027441	58027480	-	GATTGGCGGTAGTTCTGCTTGCAAGCCTTAGGTCATAGCC	0.4044	0.3898	0.2996	0.296	0	0	0.000183935	0.228828	0
B4GALNT1	chr12	58027475	58027514	-	ATAGCCTGATACCTCACATTGCCGAGAATCGGAGTTCTGT	0.3976	0.383	0.2928	0.2892	0	0	0.000183935	0.467989	0
B4GALNT1	chr12	58027485	58027524	-	ACCTCACATTGCCGAGAATCGGAGTTCTGTGGCTCCGTGG	0.3956	0.381	0.2908	0.2872	0	0	0.000183935	0.579973	0
B4GALNT1	chr12	58027493	58027532	-	TTGCCGAGAATCGGAGTTCTGTGGCTCCGTGGTTCTAATA	0.394	0.3794	0.2892	0.2856	0	0	0.000183935	0.0594721	0
BAK1	chr6	33548070	33548109	-	CGCACAGGCCGACAGCCTGTAGGGTGATCTGGGTGGGCCA	0.4938	0.4812	0.4798	0.475	0	0	0.00142432	-0.00585332	0
BAK1	chr6	33548362	33548401	+	AACCCAGCTGAGCCTCTGTTCATCTGAATGGGTATTGTCA	0.44	0.4274	0.426	0.4212	0	0	0.00142432	0.563934	0
BAK1	chr6	33548255	33548294	+	TGCAGCAGTGCTTAAGAAACTTCTCACCCTGGGTTTTTTA	0.4614	0.4488	0.4474	0.4426	0	0	0.00142432	0.0952147	0
BAK1	chr6	33548219	33548258	+	TTTATTGGTATTGATTGATGTAGAGGTGGGGGAGAAGATC	0.4686	0.456	0.4546	0.4498	0	0	0.00142432	0.0438803	0
BAK1	chr6	33548201	33548240	+	TGTAGAGGTGGGGGAGAAGATCAAAGACAAGGATTGAGAA	0.4722	0.4596	0.4582	0.4534	0	0	0.00142432	0.571326	0
BAK1	chr6	33548183	33548222	+	GATCAAAGACAAGGATTGAGAATCAGGGATGGGAAAAGCA	0.4758	0.4632	0.4618	0.457	0	0	0.00142432	0.410121	0
BAK1	chr6	33548170	33548209	+	GATTGAGAATCAGGGATGGGAAAAGCAGTGGGCCACTGAC	0.4784	0.4658	0.4644	0.4596	0	0	0.00142432	1.02074	1
BAK1	chr6	33548135	33548174	+	CTGACAGCCGCCCTGCCTGCCTGGGAGGTGGGGTGGGGAA	0.4854	0.4728	0.4714	0.4666	0	0	0.00142432	0.501955	0
BAK1	chr6	33548105	33548144	+	GGGTGGGGAAAGTGGGCGGGACATGCTCCTGGGCCTGGCC	0.4914	0.4788	0.4774	0.4726	0	0	0.00142432	0.0310732	0
BAK1	chr6	33548146	33548185	-	ACCTCCCAGGCAGGCAGGGCGGCTGTCAGTGGCCCACTGC	0.4786	0.466	0.4646	0.4598	0	0	0.00142432	1.40793	1
BCL2L11	chr2	111878371	111878410	-	GGGGGCGGAGCTTGCCAGCCCGCGCGCCGGGGCGGGACCT	0.4836	0.48	0.4836	0.48	0	0	0.00215158	-0.0681621	0
BCL2L11	chr2	111878386	111878425	-	CAGCCCGCGCGCCGGGGCGGGACCTAGCGGGGGCGGGGTC	0.4866	0.483	0.4866	0.483	0	0	0.00215158	0.0231741	0
BCL2L11	chr2	111878332	111878371	-	CTGTCCGAGCCTGCACGCGCCGGCGGCCGCGGCGCCGAGG	0.4758	0.4722	0.4758	0.4722	0	0	0.00215158	0.0372813	0
BCL2L11	chr2	111878326	111878365	-	CTTTACCTGTCCGAGCCTGCACGCGCCGGCGGCCGCGGCG	0.4746	0.471	0.4746	0.471	0	0	0.00215158	0.760363	1
BCL2L11	chr2	111878223	111878262	-	GGGGGATGGGCGCGCACATGGCCGCCAGCAGGCAGAGTTA	0.454	0.4504	0.454	0.4504	0	0	0.00215158	0.278287	0
BCL2L11	chr2	111878194	111878233	-	GAGCGGGAGGCTAGGGTACACTTCGGGGTGGGGGATGGGC	0.4482	0.4446	0.4482	0.4446	0	0	0.00215158	0.364348	0
BCL2L11	chr2	111878169	111878208	-	CGGCCGCCGCCGGGTTGGGGTAGGTGAGCGGGAGGCTAGG	0.4432	0.4396	0.4432	0.4396	0	0	0.00215158	0.18263	0
BCL2L11	chr2	111878358	111878397	+	GCGCGCGGGCTGGCAAGCTCCGCCCCCCTCGGCGCCGCGG	0.4764	0.4728	0.4764	0.4728	0	0	0.00215158	0.0597492	0
BCL2L11	chr2	111878314	111878353	+	CGGCGCGTGCAGGCTCGGACAGGTAAAGGCGGGGGTTGCC	0.4676	0.464	0.4676	0.464	0	0	0.00215158	1.5471	1
BCL2L11	chr2	111878283	111878322	-	ACGGCGGCGCGCGCGGGAGGCAACCCAGCGGGGCAACCCC	0.466	0.4624	0.466	0.4624	0	0	0.00215158	0.692536	0
BCORL1	chrX	129116462	129116501	-	GCATTCTGGGAGTTGTAGTCCGGTGGAGCGGGGGTTGGCG	0.478	0.4736	0.4884	0.486	0	0	0.000162566	0.195519	0
BCORL1	chrX	129138780	129138819	-	CAGTAGTGTTTTAGTGCACCATTCATATATGGGTATGACT	4.9416	4.9372	4.952	4.9496	0	0	0.000162566	0.0381651	0
BCORL1	chrX	129138804	129138843	-	ATATATGGGTATGACTCTCTAATTGTAGTTGGTTAGGCTA	4.9464	4.942	4.9568	4.9544	0	0	0.000162566	-0.0700319	0
BCORL1	chrX	129138988	129139027	-	ATTCCTAGAAAGCTGGTGCTCCCTCTTCCCGGTTTAGACC	4.9832	4.9788	4.9936	4.9912	0	0	0.000162566	-0.365066	0
BCORL1	chrX	129139028	129139067	+	ATCAGAATGTTAAAGCAGCCAGCCTGCTATGGAAAATTAA	4.9866	4.9822	4.997	4.9946	0	0	0.000162566	0.0735232	0
BCORL1	chrX	129139018	129139057	+	TAAAGCAGCCAGCCTGCTATGGAAAATTAAGGTCTAAACC	4.9846	4.9802	4.995	4.9926	0	0	0.000162566	-0.118172	0
BCORL1	chrX	129139008	129139047	+	AGCCTGCTATGGAAAATTAAGGTCTAAACCGGGAAGAGGG	4.9826	4.9782	4.993	4.9906	0	0	0.000162566	0.0299592	0
BCORL1	chrX	129138973	129139012	+	GAGGGAGCACCAGCTTTCTAGGAATCCATAGGTTTCAGGA	4.9756	4.9712	4.986	4.9836	0	0	0.000162566	0.00916485	0
BCORL1	chrX	129138966	129139005	+	CACCAGCTTTCTAGGAATCCATAGGTTTCAGGATGGAGAT	4.9742	4.9698	4.9846	4.9822	0	0	0.000162566	0.190165	0
BCORL1	chrX	129116494	129116533	+	GGGAAGTGGAGTCCGGCTGGGTCCGCGGGCGGCGCCAACC	0.4798	0.4754	0.4902	0.4878	0	0	0.000162566	1.20634	1
BCORL1	chrX	129138771	129138810	+	CATATATGAATGGTGCACTAAAACACTACTGGTGACCTTT	4.9352	4.9308	4.9456	4.9432	0	0	0.000162566	0.196033	0
BCORL1	chrX	129116506	129116545	+	GCAGGGCTCGACGGGAAGTGGAGTCCGGCTGGGTCCGCGG	0.4822	0.4778	0.4926	0.4902	0	0	0.000162566	0.162469	0
BCORL1	chrX	129116438	129116477	+	ACAACTCCCAGAATGCGGCCTACGCGGGTGGGGGGGAATG	0.4686	0.4642	0.479	0.4766	0	0	0.000162566	0.302563	0
BCORL1	chrX	129116429	129116468	+	AGAATGCGGCCTACGCGGGTGGGGGGGAATGGGGAGGAGG	0.4668	0.4624	0.4772	0.4748	0	0	0.000162566	0.229811	0
BCORL1	chrX	129116321	129116360	+	AGAGCCAAGCAGCCCCGGTGACACTGGGAGGGGAGGAGAG	0.4452	0.4408	0.4556	0.4532	0	0	0.000162566	0.72853	0
BCORL1	chrX	129116283	129116322	+	AGGAGGAGGGGATCGCTGAGAGGACCGAGCGGATTCCGGA	0.4376	0.4332	0.448	0.4456	0	0	0.000162566	0.768193	1
BCORL1	chrX	129116271	129116310	+	TCGCTGAGAGGACCGAGCGGATTCCGGAGAGGGAGGCAGC	0.4352	0.4308	0.4456	0.4432	0	0	0.000162566	1.02547	1
BCORL1	chrX	129116198	129116237	+	TCCTGGGAGAGGCGGAGGCGCTCAATCTGCGGGGCTGCAG	0.4206	0.4162	0.431	0.4286	0	0	0.000162566	0.267831	0
BCORL1	chrX	129138790	129138829	+	ACAATTAGAGAGTCATACCCATATATGAATGGTGCACTAA	4.939	4.9346	4.9494	4.947	0	0	0.000162566	0.0318001	0
BCORL1	chrX	129116468	129116507	-	TGGGAGTTGTAGTCCGGTGGAGCGGGGGTTGGCGCCGCCC	0.4792	0.4748	0.4896	0.4872	0	0	0.000162566	-0.229564	0
BCR	chr22	23522221	23522260	-	CACTGCGGCGTGGTAGGGGCAGAGGGGGGAGGTTGCTTCT	0.4148	0.4006	0.3508	0.3432	0	0.8125	0.00038593	-0.189493	0
BCR	chr22	23522117	23522156	+	ACCAGGCAGATCTGGCCCAACGATGCGGAGGGCACCTTCC	0.3894	0.3752	0.3254	0.3178	0	1	0.00038593	0.187611	0
BCR	chr22	23521997	23522036	-	ACCTGCCTGGTCCTGGCCTCTCTGTGAGTTGGGCCCTGCT	0.37	0.3558	0.306	0.2984	0	0	0.00038593	0.307919	0
BCR	chr22	23522035	23522074	-	CTGGGTGGTCCCTAGTGTGCCCAGCCCTGAGGCTGGTGAG	0.3776	0.3634	0.3136	0.306	0	0	0.00038593	0.471399	0
BCR	chr22	23522110	23522149	-	TCTCCATGGAAGGTGCCCTCCGCATCGTTGGGCCAGATCT	0.3926	0.3784	0.3286	0.321	0	1	0.00038593	0.815399	1
BCR	chr22	23522168	23522207	-	CCACGATGGTGGCCTCTGACACGACGACTGGGCAGTGCCG	0.4042	0.39	0.3402	0.3326	0	0.9375	0.00038593	1.0426	1
BCR	chr22	23522214	23522253	-	CTTATGGCACTGCGGCGTGGTAGGGGCAGAGGGGGGAGGT	0.4134	0.3992	0.3494	0.3418	0	0.8125	0.00038593	-0.0400224	0
BCR	chr22	23522234	23522273	-	TAGGGGCAGAGGGGGGAGGTTGCTTCTGTCGGAGGACTGC	0.4174	0.4032	0.3534	0.3458	0	0.5	0.00038593	1.14201	1
BCR	chr22	23522046	23522085	+	CAGCCTGGCCTCTCACCAGCCTCAGGGCTGGGCACACTAG	0.3752	0.361	0.3112	0.3036	0	0	0.00038593	0.22162	0
BCR	chr22	23522022	23522061	+	GGGCTGGGCACACTAGGGACCACCCAGCAGGGCCCAACTC	0.3704	0.3562	0.3064	0.2988	0	0	0.00038593	0.000413694	0
BIK	chr22	43506393	43506432	+	TGGCCTCCGTTCGAGCTCAAAGTACTCCTCGGTGCTTTTT	0.4306	0.4276	0.4668	0.4658	0	0	0.000128067	0.0676113	0
BIK	chr22	43506422	43506461	+	CATTGACAGAATCTGGCCCTTTACACGGATGGCCTCCGTT	0.4364	0.4334	0.4726	0.4716	0	0	0.000128067	0.0708502	0
BIK	chr22	43506438	43506477	+	ATCGGGGGGATCGATCCATTGACAGAATCTGGCCCTTTAC	0.4396	0.4366	0.4758	0.4748	0	0	0.000128067	-0.120349	0
BIK	chr22	43506461	43506500	+	TGCACTCAGGGGTTTCCATCAATATCGGGGGGATCGATCC	0.4442	0.4412	0.4804	0.4794	0	0	0.000128067	0.301585	0
BIK	chr22	43506632	43506671	+	CGGCCTCTCGCACCCCGAGCGCGGAATCCCGGACTGGGGT	0.4784	0.4754	0.5146	0.5136	0	0	0.000128067	1.81121	1
BIK	chr22	43506375	43506414	-	GGGTAAAATGATCGTGAAAAAAAGCACCGAGGAGTACTTT	0.4316	0.4286	0.4678	0.4668	0	0	0.000128067	0.0375315	0
BIK	chr22	43506398	43506437	-	GCACCGAGGAGTACTTTGAGCTCGAACGGAGGCCATCCGT	0.4362	0.4332	0.4724	0.4714	0	0	0.000128067	0.184972	0
BIK	chr22	43506488	43506527	-	ACCCCTGAGTGCACGCCCGTGCTGGGCGCAGGGGAAACAG	0.4542	0.4512	0.4904	0.4894	0	0	0.000128067	-0.0161642	0
BIK	chr22	43506507	43506546	-	TGCTGGGCGCAGGGGAAACAGCGACGCACGGGACAAAACA	0.458	0.455	0.4942	0.4932	0	0	0.000128067	0.879957	1
BIK	chr22	43506562	43506601	-	AGGGGGCAGAGAGGCTGTAAACAAGCCAACGGGCTGCACT	0.469	0.466	0.5052	0.5042	0	0	0.000128067	0.308834	0
BPGM	chr7	134331361	134331400	+	AACCAGTAAGGAGTTGGCTTCGACGCCAGCGGGCAGGCTT	0.4542	0.4506	0.4636	0.455	0	0	0.00581847	0.115711	0
BPGM	chr7	134331367	134331406	-	GCCCGCTGGCGTCGAAGCCAACTCCTTACTGGTTCAGGTA	0.46	0.4564	0.4694	0.4608	0	0	0.00581847	0.164228	0
BPGM	chr7	134331474	134331513	+	CATCCACGGTCCCGGCCTACTCCCGGAACAGGAGAGGTCT	0.4768	0.4732	0.4862	0.4776	0	0	0.00581847	0.536898	0
BPGM	chr7	134331469	134331508	+	ACGGTCCCGGCCTACTCCCGGAACAGGAGAGGTCTCTTCC	0.4758	0.4722	0.4852	0.4766	0	0	0.00581847	0.854049	1
BPGM	chr7	134331382	134331421	+	CTAGAGACGAGCACATACCTGAACCAGTAAGGAGTTGGCT	0.4584	0.4548	0.4678	0.4592	0	0	0.00581847	0.186984	0
BPGM	chr7	134331270	134331309	+	TCGGGTGCGGGGAGCATCTTAGCTGTTTGAGGTTCTAGAA	0.436	0.4324	0.4454	0.4368	0	0	0.00581847	0.428425	0
BPGM	chr7	134331297	134331336	+	ACCCTAGAGCGTCGCTGGTGCAAAACCTCGGGTGCGGGGA	0.4414	0.4378	0.4508	0.4422	0	0	0.00581847	1.08148	1
BPGM	chr7	134331290	134331329	+	AGCGTCGCTGGTGCAAAACCTCGGGTGCGGGGAGCATCTT	0.44	0.4364	0.4494	0.4408	0	0	0.00581847	1.06447	1
BPGM	chr7	134331191	134331230	+	CAGGTGTCAGCGGACTCTTGGAAGAGAGGAGGTGATGTTT	0.4202	0.4166	0.4296	0.421	0	0	0.00581847	0.133971	0
BPGM	chr7	134331356	134331395	+	GTAAGGAGTTGGCTTCGACGCCAGCGGGCAGGCTTGGGCC	0.4532	0.4496	0.4626	0.454	0	0	0.00581847	0.305823	0
C12orf23	chr12	107350475	107350514	+	GACAGGCGATCTGATTGGAAGTGGGAGCTGGGGGGTCGGT	0.6628	0.6548	0.671	0.6636	0	0	0.00180805	0.0757306	0
C12orf23	chr12	107349279	107349318	-	GCCTGGGGGCCGCGGCCTACGCGTCTCCCGGGCTTCGCGC	0.4282	0.4202	0.4364	0.429	0	0	0.00180805	0.230216	0
C12orf23	chr12	107360515	107360554	+	CAAAAATGTTGTTTCCTCCTACAGAATACTGGTTAATTTA	2.6708	2.6628	2.679	2.6716	0	0	0.00180805	-0.194748	0
C12orf23	chr12	107349247	107349286	-	GAACGCGGGCACCGCCGACGTCAAAACACCGGGCCTGGGG	0.4218	0.4138	0.43	0.4226	0	0	0.00180805	0.0440136	0
C12orf23	chr12	107349255	107349294	-	GCACCGCCGACGTCAAAACACCGGGCCTGGGGGCCGCGGC	0.4234	0.4154	0.4316	0.4242	0	0	0.00180805	0.0806793	0
C12orf23	chr12	107349329	107349368	-	ATTTGATTGGATGGTGGCGGGAAGAAGGCGGGGAGACCCC	0.4382	0.4302	0.4464	0.439	0	0	0.00180805	0.212053	0
C12orf23	chr12	107349307	107349346	-	CGGGCTTCGCGCCCCTCGCCCGATTTGATTGGATGGTGGC	0.4338	0.4258	0.442	0.4346	0	0	0.00180805	0.111937	0
C12orf23	chr12	107349390	107349429	-	GGCCGGGGGTTCCCACGGAGGCGTCCAGGGGGCGAAGGGG	0.4504	0.4424	0.4586	0.4512	0	0	0.00180805	1.114	1
C12orf23	chr12	107349398	107349437	-	GTTCCCACGGAGGCGTCCAGGGGGCGAAGGGGCGGGAGCG	0.452	0.444	0.4602	0.4528	0	0	0.00180805	0.900133	1
C12orf23	chr12	107350260	107350299	-	GGGTTCAGGCACACAAGACTTTTTCCCAGTGGACACCCCC	0.6244	0.6164	0.6326	0.6252	0	0	0.00180805	0.179099	0
C12orf23	chr12	107350356	107350395	-	GGAATGGAGAGGGTGCTGGCCGCGCCCAGGGGTGACAGGG	0.6436	0.6356	0.6518	0.6444	0	0	0.00180805	0.0493017	0
C12orf23	chr12	107350419	107350458	+	CAGAGCAGGCAGTTTTTATTTAGACTGGGAGGCAGTGACG	0.6516	0.6436	0.6598	0.6524	0	0	0.00180805	0.258573	0
C12orf23	chr12	107349347	107349386	-	GGGAAGAAGGCGGGGAGACCCCCGGAGGAGGGGCGCGCAG	0.4418	0.4338	0.45	0.4426	0	0	0.00180805	-0.0144933	0
C12orf23	chr12	107350400	107350439	+	TTAGACTGGGAGGCAGTGACGGCACGGATGGGTGCTCCAG	0.6478	0.6398	0.656	0.6486	0	0.0625	0.00180805	0.49962	0
C12orf23	chr12	107360602	107360641	-	TTGTAGTTGAAGCACCACAGTAACAACATAGGAAAACTTA	2.6928	2.6848	2.701	2.6936	0	0	0.00180805	-0.116481	0
C12orf23	chr12	107350276	107350315	+	ACCCAGGAAGAGCTATGGGGGTGTCCACTGGGAAAAAGTC	0.623	0.615	0.6312	0.6238	0	0	0.00180805	0.180374	0
C12orf23	chr12	107350219	107350258	+	AAAGGGAGGTTTAGCAACAGGTCAGGAGTTGGCAGGGCGA	0.6116	0.6036	0.6198	0.6124	0	0	0.00180805	0.349861	0
C12orf23	chr12	107349380	107349419	+	CCCTGGACGCCTCCGTGGGAACCCCCGGCCGGCCTGCGCG	0.4438	0.4358	0.452	0.4446	0	0	0.00180805	0.985868	1
C12orf23	chr12	107349272	107349311	+	GCCCGGGAGACGCGTAGGCCGCGGCCCCCAGGCCCGGTGT	0.4222	0.4142	0.4304	0.423	0	0	0.00180805	0.57861	0
C12orf23	chr12	107360527	107360566	-	TATTCTGTAGGAGGAAACAACATTTTTGTCGGCTAACCCC	2.6778	2.6698	2.686	2.6786	0	0	0.00180805	0.114076	0
C12orf23	chr12	107350301	107350340	+	TTAGGCGTGGAGATACAGCCTTCCTACCCAGGAAGAGCTA	0.628	0.62	0.6362	0.6288	0	0	0.00180805	0.268853	0
C19orf26	chr19	1238292	1238331	-	TCCGTGGGGGTTCTGGGGCGGCACAGCCAGGGCCCCTCGG	0.4398	0.435	0.4042	0.401	0	0.125	1.41e-06	-0.0509974	0
C19orf26	chr19	1238217	1238256	-	CAGCCCGAGGTGCGCCGCGTGCGCAGGAGGGGGTGGGGTC	0.4548	0.45	0.4192	0.416	0	0.25	1.41e-06	-0.110763	0
C19orf26	chr19	1238142	1238181	-	ATCGGCACGATTCACCTCGCCCGGTCCTGAGGTCCCAGGG	0.4698	0.465	0.4342	0.431	0	0	1.41e-06	0.949044	1
C19orf26	chr19	1238351	1238390	+	GCAGGCGGGGCGCCTGTGTCCAGAGACCCTGGGCTGTGCA	0.4326	0.4278	0.397	0.3938	0	0.1875	1.41e-06	0.665045	0
C19orf26	chr19	1238265	1238304	+	GAACCCCCACGGACCAAGCAACGTGAGAGGGGAGTCCGTG	0.4498	0.445	0.4142	0.411	0	0	1.41e-06	0.443575	0
C19orf26	chr19	1238154	1238193	+	CCCCAGCTGCGTCCCTGGGACCTCAGGACCGGGCGAGGTG	0.472	0.4672	0.4364	0.4332	0	0	1.41e-06	1.34523	1
C19orf26	chr19	1238132	1238171	+	TCAGGACCGGGCGAGGTGAATCGTGCCGATGGGCCGGGGG	0.4764	0.4716	0.4408	0.4376	0	0	1.41e-06	0.0717058	0
C19orf26	chr19	1238127	1238166	+	ACCGGGCGAGGTGAATCGTGCCGATGGGCCGGGGGCGGGG	0.4774	0.4726	0.4418	0.4386	0	0	1.41e-06	0.292057	0
C19orf26	chr19	1238167	1238206	+	AATTCCAGGACACCCCCAGCTGCGTCCCTGGGACCTCAGG	0.4694	0.4646	0.4338	0.4306	0	0	1.41e-06	0.705722	0
C19orf26	chr19	1238222	1238261	-	CGAGGTGCGCCGCGTGCGCAGGAGGGGGTGGGGTCCGGGG	0.4538	0.449	0.4182	0.415	0	0.25	1.41e-06	0.436271	0
C3orf72	chr3	138665996	138666035	+	GCTATAGGGGCGAAGGCGCCTGACGCAAGCGGAACTCGGT	0.4866	0.4806	0.4902	0.4874	0	0	0.000501111	0.172492	0
C3orf72	chr3	138665914	138665953	-	CGACCCGCGTCTCTGGCGGAGCTGCCTCCTGGAGTCCCTA	0.4748	0.4688	0.4784	0.4756	0	0	0.000501111	1.63039	1
C3orf72	chr3	138665898	138665937	-	CCGGTTTCCCGAAGCACGACCCGCGTCTCTGGCGGAGCTG	0.4716	0.4656	0.4752	0.4724	0	0	0.000501111	0.974497	1
C3orf72	chr3	138665780	138665819	-	CTGGCCATGGGGAGTCCGCCCAACAGAGAGGGGCTCCGGC	0.448	0.442	0.4516	0.4488	0	0	0.000501111	0.312919	0
C3orf72	chr3	138665989	138666028	+	GGGCGAAGGCGCCTGACGCAAGCGGAACTCGGTGGAGCCC	0.4852	0.4792	0.4888	0.486	0	0	0.000501111	0.230958	0
C3orf72	chr3	138665790	138665829	+	GGGCGGCGAGGCCGGAGCCCCTCTCTGTTGGGCGGACTCC	0.4454	0.4394	0.449	0.4462	0	0	0.000501111	0.395113	0
C3orf72	chr3	138665704	138665743	+	GAAGGGGAAGGAGAGGGGAGAGCAGCGACAGGCCTCCAGC	0.4282	0.4222	0.4318	0.429	0	0	0.000501111	0.151118	0
C7orf26	chr7	6629427	6629466	+	GGGCTGTGCGTCGCGTTCAGAGCTGCCGCTGGTTGATTTC	0.4626	0.4532	0.4078	0.3974	0	0	0.00146218	0.469435	0
C7orf26	chr7	6629308	6629347	-	CCAGCTGAGAACAGATGGAAACGTGAAGACGGGTAGCTGG	0.4434	0.434	0.3886	0.3782	0	0	0.00146218	0.217205	0
C7orf26	chr7	6629317	6629356	-	AACAGATGGAAACGTGAAGACGGGTAGCTGGGGCGGCCAG	0.4452	0.4358	0.3904	0.38	0	0	0.00146218	0.0635511	0
C7orf26	chr7	6629482	6629521	-	CAAGGACGGAGCGGGCCTGCACCGGCGGTTGGGCGGGCTC	0.4782	0.4688	0.4234	0.413	0	0	0.00146218	0.600966	0
C7orf26	chr7	6629487	6629526	-	ACGGAGCGGGCCTGCACCGGCGGTTGGGCGGGCTCCGGGG	0.4792	0.4698	0.4244	0.414	0	0	0.00146218	0.912973	1
C7orf26	chr7	6629367	6629406	+	GAATTGGGGGTGGTGCCGGGCTTTGGCTTCGGCCAGCGGA	0.4506	0.4412	0.3958	0.3854	0	0	0.00146218	0.0824826	0
C7orf26	chr7	6629289	6629328	+	TTTCCATCTGTTCTCAGCTGGGGGGTACGGGGGAAGATGG	0.435	0.4256	0.3802	0.3698	0	0.0625	0.00146218	0.205147	0
C7orf26	chr7	6629273	6629312	+	GCTGGGGGGTACGGGGGAAGATGGCTGGAAGGCCCCCTGC	0.4318	0.4224	0.377	0.3666	0	0.0625	0.00146218	0.122473	0
C7orf26	chr7	6629526	6629565	+	AGCGGTGAGGGGCGCGCCGCGGTCCCAGGTGGACCCCGCC	0.4824	0.473	0.4276	0.4172	0	0	0.00146218	1.23906	1
C7orf26	chr7	6629513	6629552	+	GCGCCGCGGTCCCAGGTGGACCCCGCCCCCGGAGCCCGCC	0.4798	0.4704	0.425	0.4146	0	0	0.00146218	0.847964	1
CBFA2T3	chr16	89043666	89043705	+	GGAAACACATGCCCAGTGGCCACGCTGTAGGGCTCAGGGT	0.4466	0.4408	0.4466	0.4408	0	0	0.00190642	1.0889	1
CBFA2T3	chr16	89043722	89043761	+	GGGCTCTGGGCCAGGATGGAGCTGCCCTCAGGCCTGCACA	0.4354	0.4296	0.4354	0.4296	0	0	0.00190642	0.548799	0
CBFA2T3	chr16	89043735	89043774	+	CGGGACAGGCCAAGGGCTCTGGGCCAGGATGGAGCTGCCC	0.4328	0.427	0.4328	0.427	0	0	0.00190642	0.598083	0
CBFA2T3	chr16	89007739	89007778	-	CGCTCGCCCGAGAGTCTCACGGGGCCCCGCGGCCCCCGCC	0.5006	0.4892	0.5006	0.4892	0	0.6875	0.00190642	0.0745994	0
CBFA2T3	chr16	89007656	89007695	+	GCCGCGGAGGCCGGAGACCGCCCCGGGCGGGGTGCGCGCT	0.5218	0.5104	0.5218	0.5104	0	0.875	0.00190642	-0.153608	0
CBFA2T3	chr16	89007662	89007701	+	GCGCGGGCCGCGGAGGCCGGAGACCGCCCCGGGCGGGGTG	0.5206	0.5092	0.5206	0.5092	0	0.875	0.00190642	0.131356	0
CBFA2T3	chr16	89007706	89007745	+	GCGAGCGCGCGGCGTTGGAGCCACAGGCGCGGCGGCTGGA	0.5118	0.5004	0.5118	0.5004	0	0.9375	0.00190642	-0.0830944	0
CBFA2T3	chr16	89007726	89007765	+	GGGCCCCGTGAGACTCTCGGGCGAGCGCGCGGCGTTGGAG	0.5078	0.4964	0.5078	0.4964	0	0.8125	0.00190642	-0.0521273	0
CBFA2T3	chr16	89007828	89007867	+	GGGCGGAGCTGAGCGCCATGGGCGCCGGGCGGGAGGCAGG	0.4874	0.476	0.4874	0.476	0	0.5	0.00190642	-0.217729	0
CBFA2T3	chr16	89007890	89007929	+	GTGGCGGAGGCGTTGGGGGCGGCTCTCGGCGGCGGGGAGC	0.475	0.4636	0.475	0.4636	0	0.375	0.00190642	-0.0970859	0
CBFA2T3	chr16	89043752	89043791	+	GGGGGAAGATGGGTGGGCGGGACAGGCCAAGGGCTCTGGG	0.4294	0.4236	0.4294	0.4236	0	0	0.00190642	-0.0224784	0
CBFA2T3	chr16	89043758	89043797	+	GCCCTGGGGGGAAGATGGGTGGGCGGGACAGGCCAAGGGC	0.4282	0.4224	0.4282	0.4224	0	0	0.00190642	0.0406025	0
CBFA2T3	chr16	89043655	89043694	+	CCCAGTGGCCACGCTGTAGGGCTCAGGGTGGGTGGGACGT	0.4488	0.443	0.4488	0.443	0	0	0.00190642	1.07209	1
CBFA2T3	chr16	89007927	89007966	-	CACCGGGGCGGCGCCCTAAGAACTGGCCGTGGGGGCCGGG	0.463	0.4516	0.463	0.4516	0	0.125	0.00190642	-0.0661918	0
CBFA2T3	chr16	89043678	89043717	-	ACAGCGTGGCCACTGGGCATGTGTTTCCTCGGCCCCAGGG	0.4396	0.4338	0.4396	0.4338	0	0	0.00190642	0.839012	1
CBFA2T3	chr16	89043685	89043724	-	GGCCACTGGGCATGTGTTTCCTCGGCCCCAGGGCAGGTGT	0.4382	0.4324	0.4382	0.4324	0	0	0.00190642	0.407476	0
CBFA2T3	chr16	89007932	89007971	+	ACAGCCCCGGCCCCCACGGCCAGTTCTTAGGGCGCCGCCC	0.4666	0.4552	0.4666	0.4552	0	0.125	0.00190642	-0.0114016	0
CBL	chr11	119076592	119076631	-	GGTTTCTGGCTACTGCGCAGACTCCACCTTGGACCTACTC	0.4212	0.4076	0.4754	0.466	0	0	0.000136234	0.913298	1
CBL	chr11	119076569	119076608	-	CCCACAAGGAGCATGGAAGTCTTGGTTTCTGGCTACTGCG	0.4166	0.403	0.4708	0.4614	0	0	0.000136234	0.526535	0
CBL	chr11	119076546	119076585	-	ACCCCAGAAGCGCCAACCTCCCGCCCACAAGGAGCATGGA	0.412	0.3984	0.4662	0.4568	0	0	0.000136234	1.08899	1
CBL	chr11	119076464	119076503	-	TTGTCAGGGGTGGGGAAAGACTTGACATCAGGACTCTTCC	0.3956	0.382	0.4498	0.4404	0	0	0.000136234	0.269282	0
CBL	chr11	119076631	119076670	+	CTGCTGGAGAAACGGGGAAAGGAGCGGCGGGGGGTTGGGG	0.4244	0.4108	0.4786	0.4692	0	0	0.000136234	0.495746	0
CBL	chr11	119076617	119076656	+	GGGAAAGGAGCGGCGGGGGGTTGGGGAGTAGGTCCAAGGT	0.4216	0.408	0.4758	0.4664	0	0	0.000136234	0.17725	0
CBL	chr11	119076557	119076596	+	AAACCAAGACTTCCATGCTCCTTGTGGGCGGGAGGTTGGC	0.4096	0.396	0.4638	0.4544	0	0	0.000136234	0.335653	0
CBL	chr11	119076539	119076578	+	TCCTTGTGGGCGGGAGGTTGGCGCTTCTGGGGTGGGTCAT	0.406	0.3924	0.4602	0.4508	0	0	0.000136234	0.99771	1
CBL	chr11	119076528	119076567	+	GGGAGGTTGGCGCTTCTGGGGTGGGTCATGGGAATGTTTA	0.4038	0.3902	0.458	0.4486	0	0	0.000136234	0.598812	0
CBL	chr11	119076505	119076544	+	GGTCATGGGAATGTTTAAATTAAGACAGGTGGCGATGGAA	0.3992	0.3856	0.4534	0.444	0	0	0.000136234	0.197133	0
CCND3	chr6	41909733	41909772	-	CACCGGGTGCAGAGAACTTTCTAGGAGGTGGGCCTCCTAC	0.4514	0.4406	0.4514	0.4406	0	0	0.0359402	0.392208	0
CCND3	chr6	41909681	41909720	-	GGGCCGCTGAGCGCAAGCCGGCCGGCTTCCGGGCACTCCA	0.4618	0.451	0.4618	0.451	0	0	0.0359402	0.756374	1
CCND3	chr6	41909862	41909901	+	CATTCCTTAGAGCAAGCAGCCGGTGAAGTAGGGTTTGACG	0.4302	0.4194	0.4302	0.4194	0	0	0.0359402	0.641833	0
CCND3	chr6	41909777	41909816	+	GGTGACTAGAGTCCGAGAAGCAAAATGGGAGGGCCCGTGG	0.4472	0.4364	0.4472	0.4364	0	0	0.0359402	1.28893	1
CCND3	chr6	41909694	41909733	+	GGTCCAGAGGGCCTGGAGTGCCCGGAAGCCGGCCGGCTTG	0.4638	0.453	0.4638	0.453	0	0	0.0359402	0.234131	0
CCND3	chr6	41909724	41909763	+	CCACCTCCTAGAAAGTTCTCTGCACCCGGTGGTCCAGAGG	0.4578	0.447	0.4578	0.447	0	0	0.0359402	0.954698	1
CCND3	chr6	41909710	41909749	+	GTTCTCTGCACCCGGTGGTCCAGAGGGCCTGGAGTGCCCG	0.4606	0.4498	0.4606	0.4498	0	0	0.0359402	0.686864	0
CCND3	chr6	41909769	41909808	+	GAGTCCGAGAAGCAAAATGGGAGGGCCCGTGGGTGGGTAG	0.4488	0.438	0.4488	0.438	0	0	0.0359402	0.334716	0
CCND3	chr6	41909940	41909979	+	GTGAAGATGTAGTGAGTCATTACATCGTGAGGCTTTCGAG	0.4146	0.4038	0.4146	0.4038	0	0	0.0359402	0.481958	0
CCNF	chr16	2479120	2479159	+	GGGGTCCCGTAGGAGCGCTTCCCGGCCGGCGGGCAGGGGT	0.4398	0.4314	0.4474	0.4436	0	0	0.00120577	0.836119	1
CCNF	chr16	2479269	2479308	-	GCGTGGAGGGCGGTAAATGAGGCGAGCACAGGGCGGGACA	0.4742	0.4658	0.4818	0.478	0	0	0.00120577	0.214796	0
CCNF	chr16	2479216	2479255	-	TCGAATTCGCGTCCTGGCGCGGCCAATGGCGGGTCCCGGA	0.4636	0.4552	0.4712	0.4674	0	0	0.00120577	0.477092	0
CCNF	chr16	2479068	2479107	-	CGGGGTCAGCGGCGAAGCCCGAACCCATGCGGCCGGGAGG	0.434	0.4256	0.4416	0.4378	0	0	0.00120577	0.911073	1
CCNF	chr16	2479039	2479078	-	GCCCATCTGGCACCGCAGATGCCGGTCGCCGGGGTCAGCG	0.4282	0.4198	0.4358	0.432	0	0	0.00120577	0.0202452	0
CCNF	chr16	2479176	2479215	+	ACATTGGCCGCTGATTGGTGGAACCCGCGTGGCCGCCCCG	0.451	0.4426	0.4586	0.4548	0	0	0.00120577	-0.0146836	0
CCNF	chr16	2479154	2479193	+	ACCCGCGTGGCCGCCCCGCCTCCCCAACGGGGCTGGGGTC	0.4466	0.4382	0.4542	0.4504	0	0	0.00120577	0.348788	0
CCNF	chr16	2479105	2479144	+	CGCTTCCCGGCCGGCGGGCAGGGGTTTGTGGGCGTCCCCT	0.4368	0.4284	0.4444	0.4406	0	0	0.00120577	1.25281	1
CDKN1A	chr6	36646273	36646312	-	AGGAGGGAAGTGCCCTCCTGCAGCACGCGAGGTTCCGGGA	0.4654	0.461	0.4586	0.4568	0	0	0.00539292	0.56658	0
CDKN1A	chr6	36646304	36646343	-	GTTCCGGGACCGGCTGGCCTGCTGGAACTCGGCCAGGCTC	0.4716	0.4672	0.4648	0.463	0	0	0.00539292	1.50806	1
CDKN1A	chr6	36646111	36646150	-	TGCCAGAGTGGGTCAGCGGTGAGCCAGAAAGGGGGCTCAT	0.433	0.4286	0.4262	0.4244	0	0	0.00539292	0.648503	0
CDKN1A	chr6	36646090	36646129	-	TGCATTGGGTAAATCCTTGCCTGCCAGAGTGGGTCAGCGG	0.4288	0.4244	0.422	0.4202	0	0	0.00539292	-0.0484741	0
CDKN1A	chr6	36646201	36646240	-	AAAAAGCCAGATTTGTGGCTCACTTCGTGGGGAAATGTGT	0.451	0.4466	0.4442	0.4424	0	0	0.00539292	0.000837974	0
CDKN1A	chr6	36646278	36646317	+	GCCGGTCCCGGAACCTCGCGTGCTGCAGGAGGGCACTTCC	0.4618	0.4574	0.455	0.4532	0	0	0.00539292	0.314161	0
CDKN1A	chr6	36646162	36646201	+	TTTACTTGGAGAATGAGTTGGCACTCTCCAGGAGGACACA	0.4386	0.4342	0.4318	0.43	0	0	0.00539292	0.168683	0
CDKN1A	chr6	36646096	36646135	+	GGCTCACCGCTGACCCACTCTGGCAGGCAAGGATTTACCC	0.4254	0.421	0.4186	0.4168	0	0	0.00539292	-0.0751398	0
CDKN1A	chr6	36646313	36646352	+	GAGCCAGCTGAGCCTGGCCGAGTTCCAGCAGGCCAGCCGG	0.4688	0.4644	0.462	0.4602	0	0	0.00539292	0.843436	1
CDKN1B	chr12	12869960	12869999	+	GGCCCGGCGCTGCGTTGGCGGGTTCGCCGCGGCGCCTAAG	0.4346	0.4286	0.4138	0.4096	0	0	0.000336871	0.263257	0
CDKN1B	chr12	12869971	12870010	+	CTGAGGTTCGGGGCCCGGCGCTGCGTTGGCGGGTTCGCCG	0.4368	0.4308	0.416	0.4118	0	0	0.000336871	0.552802	0
CDKN1B	chr12	12869904	12869943	-	CGGTCCTCTGGTCCAGGTCCCGGCTTCCCGGGCGAGGAGC	0.428	0.422	0.4072	0.403	0	0	0.000336871	1.09547	1
CDKN1B	chr12	12869918	12869957	-	AGGTCCCGGCTTCCCGGGCGAGGAGCGGGAGGGAGGTCGG	0.4308	0.4248	0.41	0.4058	0	0	0.000336871	0.698736	0
CDKN1B	chr12	12869860	12869899	+	GGTCGCCGGCAGCTCGCTAGGAGCCGGGGTGGCGAGCTGC	0.4146	0.4086	0.3938	0.3896	0	0	0.000336871	1.10624	1
CDKN1B	chr12	12869783	12869822	+	GTCTGCGGGGGAGGCCGCGGAGCGTTTGCTGGGGGGGCTG	0.3992	0.3932	0.3784	0.3742	0	0	0.000336871	0.102986	0
CDKN1B	chr12	12869719	12869758	+	TGCTGGGGGCTGGTGGAGGCAGTGGGCAATGGTTCGCTCA	0.3864	0.3804	0.3656	0.3614	0	0	0.000336871	0.798295	1
CDKN1B	chr12	12869883	12869922	-	GCGAGCTGCCGGCGACCTTCGCGGTCCTCTGGTCCAGGTC	0.4238	0.4178	0.403	0.3988	0	0	0.000336871	0.186932	0
CDKN1B	chr12	12869812	12869851	-	CCCCCGCAGACCACGAGGTGGGGGCCGCTGGGGAGGGCCG	0.4096	0.4036	0.3888	0.3846	0	0	0.000336871	0.290599	0
CDKN1B	chr12	12869926	12869965	-	GCTTCCCGGGCGAGGAGCGGGAGGGAGGTCGGGGCTTAGG	0.4324	0.4264	0.4116	0.4074	0	0	0.000336871	0.696913	0
CDKN1C	chr11	2907163	2907202	+	CGCCCCCGGTGGGTGTGCGCGCGGCCAATGGGCGGTGCGC	0.4686	0.465	0.4686	0.465	0	0	0.000451988	0.772242	1
CDKN1C	chr11	2907344	2907383	+	GGGGGGTGGGGGAGTGTTGCAGGGGGGATGGGGCGAGGGG	0.4324	0.4288	0.4324	0.4288	0	0	0.000451988	0.63006	0
CDKN1C	chr11	2907350	2907389	+	GAGCCGGGGGGGTGGGGGAGTGTTGCAGGGGGGATGGGGC	0.4312	0.4276	0.4312	0.4276	0	0	0.000451988	0.131583	0
CDKN1C	chr11	2907168	2907207	-	CCGCCCATTGGCCGCGCGCACACCCACCGGGGGCGGGGCG	0.463	0.4594	0.463	0.4594	0	0	0.000451988	1.49755	1
CDKN1C	chr11	2907286	2907325	-	GGGCGGGGGCGGGAGTTAAAGGGCGCTGCGGGCGGTAACG	0.4394	0.4358	0.4394	0.4358	0	0	0.000451988	0.730209	0
CEBPA	chr19	33793538	33793577	-	CCTGCTGGGTCCTAGCGCGCGGCCGGCATGGGGCGGCGAA	0.4758	0.4724	0.5114	0.5102	0	0	0	0.721269	0
CEBPA	chr19	33793744	33793783	+	ACTCCTGGGCTCCCGGCCGTGGCTGGATACGGGCGCCTAG	0.4392	0.4358	0.4748	0.4736	0	0	0	0.976407	1
CEBPA	chr19	33793734	33793773	+	TCCCGGCCGTGGCTGGATACGGGCGCCTAGGGCAGGCAGG	0.4412	0.4378	0.4768	0.4756	0	0	0	0.742923	0
CEBPA	chr19	33793594	33793633	+	GGCGGTGGGCGTTGCGCCGCGGCCTGCCTGGGGAGCGCGG	0.4692	0.4658	0.5048	0.5036	0	0	0	0.0811484	0
CEBPA	chr19	33793617	33793656	+	GCGGCTCTGCTGGGCGCGCTGGAGGCGGTGGGCGTTGCGC	0.4646	0.4612	0.5002	0.499	0	0	0	0.972219	1
CEBPA	chr19	33793767	33793806	+	CCTACCCCGTGCAGCCTCGGGATACTCCTGGGCTCCCGGC	0.4346	0.4312	0.4702	0.469	0	0	0	1.05137	1
CEBPA	chr19	33793690	33793729	-	CGTCGCCCCCGCGCCCACGTGGTCGGTAGCGGGGGCCCCC	0.4454	0.442	0.481	0.4798	0	0	0	0.122386	0
CEBPA	chr19	33793740	33793779	-	TGCCCTAGGCGCCCGTATCCAGCCACGGCCGGGAGCCCAG	0.4354	0.432	0.471	0.4698	0	0	0	0.706077	0
CEBPA	chr19	33793815	33793854	-	GCGGAGGGCGAGTCTTGGTCTTGAGCTGCTGGGGCGCGGA	0.4204	0.417	0.456	0.4548	0	0	0	-0.0117773	0
CEBPB	chr20	48807209	48807248	+	CCCGGGAGGACGGCGGCAGGGCGCAGCGGAGGGACCGGGC	0.473	0.4664	0.3682	0.3468	0	0	0.00451342	1.28475	1
CEBPB	chr20	48807104	48807143	+	CGCCCGGCCGCCCCGGGATTGGGAGCGAGAGGGGGCGGTG	0.452	0.4454	0.3472	0.3258	0	0	0.00451342	0.142954	0
CEBPB	chr20	48807195	48807234	+	GGCAGGGCGCAGCGGAGGGACCGGGCACCCGGAGCGCGTT	0.4702	0.4636	0.3654	0.344	0	0	0.00451342	-0.0281959	0
CEBPB	chr20	48807203	48807242	+	AGGACGGCGGCAGGGCGCAGCGGAGGGACCGGGCACCCGG	0.4718	0.4652	0.367	0.3456	0	0	0.00451342	0.278621	0
CEBPB	chr20	48806985	48807024	-	AGCAGGGGGCGGGCCGGGGCCGCGTCTCGGGGGGAAGGCG	0.4328	0.4262	0.328	0.3066	0	0	0.00451342	0.758149	1
CEBPB	chr20	48807152	48807191	-	CAGGGGGCGTGAGGCCGCCCCTGCGTCCCGGGGGCCCCCC	0.4662	0.4596	0.3614	0.34	0	0	0.00451342	0.107163	0
CEBPB	chr20	48806996	48807035	+	GGCGACCTGATCGCCTTCCCCCCGAGACGCGGCCCCGGCC	0.4304	0.4238	0.3256	0.3042	0	0	0.00451342	0.464876	0
CEBPB	chr20	48807258	48807297	-	CGGCCGCGGCCGTGTCCTTCGCGTCCCGGCGGCGCGGCGG	0.4874	0.4808	0.3826	0.3612	0	0	0.00451342	0.0593447	0
CEBPB	chr20	48807219	48807258	-	TCCGCTGCGCCCTGCCGCCGTCCTCCCGGGGGTCTCGGGC	0.4796	0.473	0.3748	0.3534	0	0	0.00451342	0.9571	1
CEBPB	chr20	48807176	48807215	-	GTCCCGGGGGCCCCCCGAAAACGCGCTCCGGGTGCCCGGT	0.471	0.4644	0.3662	0.3448	0	0	0.00451342	0.435446	0
CEBPE	chr14	23589004	23589043	-	GTTTTTTGAGGGGTCTAGGGAGTAGTGATAGGTCCTAGGA	0.3456	0.3416	0.3878	0.3848	0	0	0	1.15056	1
CEBPE	chr14	23589147	23589186	+	GGGAGTTAGGAAGTGTACCAGGCTGCTAGAGGTAGCTAGG	0.3216	0.3176	0.3638	0.3608	0	0	0	0.0184141	0
CEBPE	chr14	23589134	23589173	+	TGTACCAGGCTGCTAGAGGTAGCTAGGGCTGGAAACGCAC	0.3242	0.3202	0.3664	0.3634	0	0	0	0.00504388	0
CEBPE	chr14	23589116	23589155	+	GTAGCTAGGGCTGGAAACGCACTAACATGTGGGCTATTGC	0.3278	0.3238	0.37	0.367	0	0	0	0.169429	0
CEBPE	chr14	23589054	23589093	+	GCAAATGAGCATGCTCTGGAGCACCACGCAGGCTCGCGTG	0.3402	0.3362	0.3824	0.3794	0	0.25	0	0.31598	0
CEBPE	chr14	23588987	23589026	+	ACTCCCTAGACCCCTCAAAAAACAAACCCTGGCCTACACT	0.3536	0.3496	0.3958	0.3928	0	0	0	1.44577	1
CEBPE	chr14	23588964	23589003	+	AAACCCTGGCCTACACTCAGAGAATGCTCTGGGAGGTGGG	0.3582	0.3542	0.4004	0.3974	0	0	0	0.403677	0
CEBPE	chr14	23588881	23588920	+	GCAGGGGAGAGCCAGAGGAAGGCGTGTCAAGGGAGGAGGT	0.3748	0.3708	0.417	0.414	0	0.0625	0	0.350884	0
CEBPE	chr14	23589182	23589221	-	CTCCCTGGGCTTGGCCAAAGCACCTGGTCAGGACTTGGGC	0.31	0.306	0.3522	0.3492	0	0	0	0.218816	0
CELF2	chr10	11059903	11059942	-	GGAGCGCGAGGAGAGAATGTGACAAGTGCCGGCTCGGCGG	-29.001	-29.0044	-28.9236	-28.9296	0	0	0.000938035	0.148495	0
CELF2	chr10	11059882	11059921	-	TGGATTTCGGAGGGGATTGGCGGAGCGCGAGGAGAGAATG	-29.0052	-29.0086	-28.9278	-28.9338	0	0	0.000938035	0.0975612	0
CELF2	chr10	11059873	11059912	-	CCCCGGCGCTGGATTTCGGAGGGGATTGGCGGAGCGCGAG	-29.007	-29.0104	-28.9296	-28.9356	0	0	0.000938035	0.130369	0
CELF2	chr10	11206747	11206786	+	GATTGGCTGCCCACGCTGGAGAAAAAGGCCGGAGCTGGGA	0.3632	0.3598	0.4406	0.4346	0	0	0.000938035	0.166147	0
CELF2	chr10	11059988	11060027	+	GGCGGGGGGCGGCTCTGCGCGCGTCCGAGCGGCCGCGGGC	-28.9886	-28.992	-28.9112	-28.9172	0	0	0.000938035	-0.0202687	0
CELF2	chr10	11059779	11059818	+	CCGCCGCCGCTTAACCCCTGCGGGCCCGCCGGCCCAGAGC	-29.0304	-29.0338	-28.953	-28.959	0	0	0.000938035	0.10323	0
CELF2	chr10	11059733	11059772	+	CCGAACCCGGCTCCGCCCCGCGGGGACACAGGGCGGGCCG	-29.0396	-29.043	-28.9622	-28.9682	0	0	0.000938035	2.51118	1
CELF2	chr10	11059705	11059744	+	CAGGGCGGGCCGCCTCCGCGCTCACCGCCCGGGCACGGCC	-29.0452	-29.0486	-28.9678	-28.9738	0	0	0.000938035	-0.095562	0
CELF2	chr10	11206735	11206774	+	ACGCTGGAGAAAAAGGCCGGAGCTGGGAGGGGGCTCCCCT	0.3608	0.3574	0.4382	0.4322	0	0	0.000938035	0.101243	0
CELF2	chr10	11059864	11059903	-	AGCCGGCCGCCCCGGCGCTGGATTTCGGAGGGGATTGGCG	-29.0088	-29.0122	-28.9314	-28.9374	0	0	0.000938035	0.120419	0
CELF2	chr10	11206760	11206799	+	GCTCTGCGCAGCTGATTGGCTGCCCACGCTGGAGAAAAAG	0.3658	0.3624	0.4432	0.4372	0	0	0.000938035	-0.147377	0
CELF2	chr10	11206773	11206812	+	GTCCAGCTATGCAGCTCTGCGCAGCTGATTGGCTGCCCAC	0.3684	0.365	0.4458	0.4398	0	0	0.000938035	-0.0118817	0
CELF2	chr10	11206811	11206850	+	TCAAATTAGTACGTTGTTGCTACTCAGAATGGAAAGCGGT	0.376	0.3726	0.4534	0.4474	0	0	0.000938035	0.0589769	0
CELF2	chr10	11206857	11206896	+	ATGCGGGTGATGAATTTGCAGAGTGCGCGAGGCATCCATG	0.3852	0.3818	0.4626	0.4566	0	0	0.000938035	0.023631	0
CELF2	chr10	11206883	11206922	+	GCAGTCCGTCAGATGACTAATGCAAGATGCGGGTGATGAA	0.3904	0.387	0.4678	0.4618	0	0	0.000938035	0.0287543	0
CELF2	chr10	11206934	11206973	+	AGGAGAGAGGTGGTAATAATAAAGTCACATGGAAAGAAAA	0.4006	0.3972	0.478	0.472	0	0	0.000938035	0.0431108	0
CELF2	chr10	11206953	11206992	+	TGGGAGGTTTTTGGAAGAGAGGAGAGAGGTGGTAATAATA	0.4044	0.401	0.4818	0.4758	0	0	0.000938035	-6.34e-05	0
CELF2	chr10	11059701	11059740	-	GTCTGGCCGTGCCCGGGCGGTGAGCGCGGAGGCGGCCCGC	-29.0414	-29.0448	-28.964	-28.97	0	0	0.000938035	0.322675	0
CELF2	chr10	11059771	11059810	-	GGGGCCGCGCTCTGGGCCGGCGGGCCCGCAGGGGTTAAGC	-29.0274	-29.0308	-28.95	-28.956	0	0	0.000938035	0.11729	0
CELF2	chr10	11206804	11206843	+	AGTACGTTGTTGCTACTCAGAATGGAAAGCGGTCCAGCTA	0.3746	0.3712	0.452	0.446	0	0	0.000938035	-0.0111779	0
CITED1	chrX	71527143	71527182	-	GCGAGTCCGGCAGCCCTGTGGACCGGCCAAGGCTCCCGGG	0.4684	0.4652	0.4684	0.4652	0	0	0.000192021	-3.65e-05	0
CITED1	chrX	71527152	71527191	-	GCAGCCCTGTGGACCGGCCAAGGCTCCCGGGGTGGGGCTG	0.4666	0.4634	0.4666	0.4634	0	0	0.000192021	0.0722747	0
CITED1	chrX	71527137	71527176	-	GGCCACGCGAGTCCGGCAGCCCTGTGGACCGGCCAAGGCT	0.4696	0.4664	0.4696	0.4664	0	0	0.000192021	0.293208	0
CITED1	chrX	71527192	71527231	-	GCGAGTCCGGGCTATGGGCAGCCCTCGCCCGGAGCCCTGG	0.4586	0.4554	0.4586	0.4554	0	0	0.000192021	0.0623925	0
CITED1	chrX	71527089	71527128	-	CGCGGATCGTGTGAAAGCAAAGGGCCGGCTGGGGAACGGA	0.4792	0.476	0.4792	0.476	0	0	0.000192021	0.043472	0
CITED1	chrX	71527177	71527216	-	CCCGGGGTGGGGCTGGCGAGTCCGGGCTATGGGCAGCCCT	0.4616	0.4584	0.4616	0.4584	0	0	0.000192021	-0.0586694	0
CITED1	chrX	71527085	71527124	-	TCACCGCGGATCGTGTGAAAGCAAAGGGCCGGCTGGGGAA	0.48	0.4768	0.48	0.4768	0	0	0.000192021	0.435809	0
CITED1	chrX	71526126	71526165	-	GCGCGCTGGCAAGCGAACCCGAGCGCTGGCGGGCGGGCGG	0.423	0.42	0.423	0.42	0	0	0.000192021	0.0213539	0
CITED1	chrX	71525876	71525915	+	CGGAATTGCGGGATGGAAGTTAGCGAATTTGGGCAACTTG	0.4776	0.4746	0.4776	0.4746	0	0	0.000192021	0.214746	0
CITED1	chrX	71526032	71526071	-	GAAGCCAAGCTGGAGAAAGCGCGGGCGCAGGGAGAAAAGG	0.4418	0.4388	0.4418	0.4388	0	0	0.000192021	0.424268	0
CITED1	chrX	71526001	71526040	-	GATGCGGTCCGGGAGATTAGCAAAGTCGGTGGAAGCCAAG	0.448	0.445	0.448	0.445	0	0	0.000192021	0.94096	1
CITED1	chrX	71527161	71527200	+	CGGACTCGCCAGCCCCACCCCGGGAGCCTTGGCCGGTCCA	0.4694	0.4662	0.4694	0.4662	0	0	0.000192021	0.0956516	0
CITED1	chrX	71527123	71527162	+	CACAGGGCTGCCGGACTCGCGTGGCCGCGTGGACTCCGTT	0.477	0.4738	0.477	0.4738	0	0	0.000192021	0.147296	0
CITED1	chrX	71527105	71527144	+	GCGTGGCCGCGTGGACTCCGTTCCCCAGCCGGCCCTTTGC	0.4806	0.4774	0.4806	0.4774	0	0	0.000192021	0.0162512	0
CITED1	chrX	71526075	71526114	+	CCAGCGGGGCCGGGTGCCCGCTTCTCCCGGGGAGACGGCA	0.4378	0.4348	0.4378	0.4348	0	0	0.000192021	1.42052	1
CITED1	chrX	71525990	71526029	+	CCGACTTTGCTAATCTCCCGGACCGCATCTGGACGCTCTG	0.4548	0.4518	0.4548	0.4518	0	0	0.000192021	0.159936	0
CITED1	chrX	71525975	71526014	+	TCCCGGACCGCATCTGGACGCTCTGGCTCCGGAGCTGCAC	0.4578	0.4548	0.4578	0.4548	0	0	0.000192021	0.383132	0
CITED1	chrX	71525897	71525936	+	GGCTTTTCGGGCCGAGTTCAGCGGAATTGCGGGATGGAAG	0.4734	0.4704	0.4734	0.4704	0	0	0.000192021	0.259076	0
CITED1	chrX	71525892	71525931	+	TTCGGGCCGAGTTCAGCGGAATTGCGGGATGGAAGTTAGC	0.4744	0.4714	0.4744	0.4714	0	0	0.000192021	0.461816	0
CITED1	chrX	71526057	71526096	-	CGCAGGGAGAAAAGGTGCTGCCGTCTCCCCGGGAGAAGCG	0.4368	0.4338	0.4368	0.4338	0	0	0.000192021	0.638517	0
CKAP2	chr13	53029468	53029507	-	GTCCCAACCGAACTGGGCAGACACCAGACCGGCCCCGGCA	0.486	0.4696	0.3776	0.3702	0	0	0.00767895	0.922371	1
CKAP2	chr13	53029452	53029491	-	GAAACCTGCAGACTCAGTCCCAACCGAACTGGGCAGACAC	0.4828	0.4664	0.3744	0.367	0	0	0.00767895	1.08879	1
CKAP2	chr13	53029303	53029342	-	TCTCGTCTGCCTTCCTCCAAGGACTGTGAGGGTCTCAAGA	0.453	0.4366	0.3446	0.3372	0	0	0.00767895	0.340845	0
CKAP2	chr13	53029492	53029531	+	GGGAGGCGGAGCCTGGACTGCAGTTGCCGGGGCCGGTCTG	0.4862	0.4698	0.3778	0.3704	0	0	0.00767895	0.497655	0
CKAP2	chr13	53029212	53029251	+	GTTCACTGACGAGGACGTAAACACCGATCTGGCGTACCAC	0.4302	0.4138	0.3218	0.3144	0	0	0.00767895	0.106115	0
CKAP2	chr13	53029394	53029433	+	TCATCCTGGACGTGCGATGGGGGAGGAGTCGGCCTGCTCA	0.4666	0.4502	0.3582	0.3508	0	0	0.00767895	0.166284	0
CKAP2	chr13	53029361	53029400	+	CTGCTCAGTCCCCACGACATAGCAGGACTAGGTTGACAAA	0.46	0.4436	0.3516	0.3442	0	0	0.00767895	0.25677	0
CKAP2	chr13	53029340	53029379	+	GCAGGACTAGGTTGACAAACAACCGAGATGGGACACATCT	0.4558	0.4394	0.3474	0.34	0	0	0.00767895	0.382991	0
CKAP2	chr13	53029474	53029513	-	ACCGAACTGGGCAGACACCAGACCGGCCCCGGCAACTGCA	0.4872	0.4708	0.3788	0.3714	0	0	0.00767895	0.727562	0
CKAP2	chr13	53029462	53029501	+	GGCCGGTCTGGTGTCTGCCCAGTTCGGTTGGGACTGAGTC	0.4802	0.4638	0.3718	0.3644	0	0	0.00767895	0.988836	1
CKS1B	chr5	61808453	61808492	-	TGATCATTCTTGGGTGTTTCTCACAGAGGGGGATTTGGCA	0.465	0.465	0.465	0.465	0	0	0.144957	0.890389	1
CKS1B	chr5	61808450	61808489	-	AATTGATCATTCTTGGGTGTTTCTCACAGAGGGGGATTTG	0.4656	0.4656	0.4656	0.4656	0	0	0.144957	0.127502	0
CKS1B	chr5	61808471	61808510	-	TCTCACAGAGGGGGATTTGGCAGGGTCATAGGACACTAGT	0.4614	0.4614	0.4614	0.4614	0	0	0.144957	0.710953	0
CKS1B	chr5	61808368	61808407	-	CATAAGAATTGATCATCTTTCCTTATGGGAGGACTTTTTT	0.482	0.482	0.482	0.482	0	0	0.144957	-0.0680186	0
CKS1B	chr5	61808515	61808554	-	GGAAGGTCAGCAGACAAACAAGTGAACAAAGGTCTCTGGT	0.4526	0.4526	0.4526	0.4526	0	0	0.144957	1.26165	1
CKS1B	chr5	61808676	61808715	+	GCTCTCTGAAATATGTGCTGTGTCCACTCAGGGTTAAATG	0.425	0.425	0.425	0.425	0	0	0.144957	0.377271	0
CKS1B	chr5	61808621	61808660	+	AAGATGTGCTTTGTTAAACAGATGCTTGAAGGCAGCATGC	0.436	0.436	0.436	0.436	0	0	0.144957	0.120552	0
CKS1B	chr5	61808550	61808589	+	AAGTACCCAGGGACACAAACACTCTGCCTAGGAAAACCAG	0.4502	0.4502	0.4502	0.4502	0	0	0.144957	0.140236	0
CKS1B	chr5	61808364	61808403	-	GATACATAAGAATTGATCATCTTTCCTTATGGGAGGACTT	0.4828	0.4828	0.4828	0.4828	0	0	0.144957	0.0792726	0
CKS1B	chr5	61808484	61808523	-	GATTTGGCAGGGTCATAGGACACTAGTGGAGGGAAGGTCA	0.4588	0.4588	0.4588	0.4588	0	0	0.144957	0.847966	1
CLASP1	chr2	122407515	122407554	-	TTGGTCGGGGGTCTGATACTCGAAGGAAACGGTCTTTCAC	0.4	0.3924	0.4	0.3924	0	0	0.000394329	0.0916123	0
CLASP1	chr2	122407494	122407533	-	GTCGTCCAAGTGGAACTTCCTTTGGTCGGGGGTCTGATAC	0.4042	0.3966	0.4042	0.3966	0	0	0.000394329	0.340899	0
CLASP1	chr2	122407447	122407486	-	AGCGTGATAGGAAGAGCTAAAGAGGAATCGGGAAACCCTG	0.4136	0.406	0.4136	0.406	0	0	0.000394329	0.38207	0
CLASP1	chr2	122407440	122407479	-	AGCAGGGAGCGTGATAGGAAGAGCTAAAGAGGAATCGGGA	0.415	0.4074	0.415	0.4074	0	0	0.000394329	0.193034	0
CLASP1	chr2	122407270	122407309	-	CCCTCACGGAGAACGTTAGTTGACCCTGATGGGGACCCGT	0.449	0.4414	0.449	0.4414	0	0	0.000394329	0.445506	0
CLASP1	chr2	122407229	122407268	-	CGTGTTAGGCTTCGCTGGCGTAAAGTCCCCGGGAGCTTTG	0.4572	0.4496	0.4572	0.4496	0	0	0.000394329	1.05297	1
CLASP1	chr2	122407206	122407245	-	CCCCGCGCAGGCGCTGGCCTGGCCGTGTTAGGCTTCGCTG	0.4618	0.4542	0.4618	0.4542	0	0	0.000394329	1.50153	1
CLASP1	chr2	122407504	122407543	+	TTTCCTTCGAGTATCAGACCCCCGACCAAAGGAAGTTCCA	0.4068	0.3992	0.4068	0.3992	0	0	0.000394329	0.309462	0
CLASP1	chr2	122407262	122407301	+	CCATCAGGGTCAACTAACGTTCTCCGTGAGGGGCAAAGCT	0.4552	0.4476	0.4552	0.4476	0	0	0.000394329	0.423577	0
CLASP1	chr2	122407509	122407548	-	CTTCCTTTGGTCGGGGGTCTGATACTCGAAGGAAACGGTC	0.4012	0.3936	0.4012	0.3936	0	0	0.000394329	0.409927	0
CLDN6	chr16	3068268	3068307	-	TCCCTGACGGCAGCGGGCGTGCGAATCCCAGGCTTGTCAG	0.4786	0.476	0.5028	0.498	0	0	0	0.852106	1
CLDN6	chr16	3068280	3068319	-	GCGGGCGTGCGAATCCCAGGCTTGTCAGAGGGGGGCGCTG	0.4762	0.4736	0.5004	0.4956	0	0	0	-0.00277314	0
CLDN6	chr16	3068306	3068345	-	AGAGGGGGGCGCTGGAGGCTGGGGTCGCTGGGCCCGCCTC	0.471	0.4684	0.4952	0.4904	0	0	0	0.0557166	0
CLDN6	chr16	3068343	3068382	-	CTCGGGCTGGCAGACGTCCAGACTCACCCAGGGTGAGGGC	0.4636	0.461	0.4878	0.483	0	0	0	0.912909	1
CLDN6	chr16	3068408	3068447	-	TGAGACTCCGCTTCACCACTTAAGCAGCGCGGTGACATGG	0.4506	0.448	0.4748	0.47	0	0.0625	0	0.0532508	0
CLDN6	chr16	3070254	3070293	-	CGGGGCGGGGCGTCCCGAAGCGGACCTCAAGGCGGGCGGA	0.0814	0.0788	0.1056	0.1008	0	0	0	0.110086	0
CLDN6	chr16	3070378	3070417	-	GGCGGGCGCAGGACGTGCACTATGGCTCGGGGCTCGCTGC	0.0566	0.054	0.0808	0.076	0	0	0	0.0428682	0
CLDN6	chr16	3070291	3070330	-	GGAGGCGAGAGCTCCGCCCCGGAAGGCGGGGGCGGGGGCG	0.074	0.0714	0.0982	0.0934	0	0	0	-0.125242	0
CLDN6	chr16	3070371	3070410	-	AGACAGCGGCGGGCGCAGGACGTGCACTATGGCTCGGGGC	0.058	0.0554	0.0822	0.0774	0	0	0	0.026588	0
CLDN6	chr16	3068252	3068291	-	AGGGGCAGAGACCCTGTCCCTGACGGCAGCGGGCGTGCGA	0.4818	0.4792	0.506	0.5012	0	0	0	1.23498	1
CLDN6	chr16	3070400	3070439	-	TGGCTCGGGGCTCGCTGCGCCGGTTGCTGCGGCTCCTCGT	0.0522	0.0496	0.0764	0.0716	0	0	0	-0.0330762	0
CLDN6	chr16	3070413	3070452	-	GCTGCGCCGGTTGCTGCGGCTCCTCGTGCTGGGGCTCTGG	0.0496	0.047	0.0738	0.069	0	0	0	0.00247244	0
CLDN6	chr16	3070285	3070324	-	GCGGGCGGAGGCGAGAGCTCCGCCCCGGAAGGCGGGGGCG	0.0752	0.0726	0.0994	0.0946	0	0	0	-0.126124	0
CLDN6	chr16	3068246	3068285	-	CGGAGGAGGGGCAGAGACCCTGTCCCTGACGGCAGCGGGC	0.483	0.4804	0.5072	0.5024	0	0	0	0.127779	0
CLDN6	chr16	3070426	3070465	+	GCAGCAACGCCAGCCAGAGCCCCAGCACGAGGAGCCGCAG	0.0516	0.049	0.0758	0.071	0	0	0	0.0584092	0
CLDN6	chr16	3070349	3070388	+	CTGCGCCCGCCGCTGTCTGCGCCCGCCGCCGGCCGGCAGG	0.067	0.0644	0.0912	0.0864	0	0	0	0.0269519	0
CLDN6	chr16	3070259	3070298	+	TCGCCTCCGCCCGCCTTGAGGTCCGCTTCGGGACGCCCCG	0.085	0.0824	0.1092	0.1044	0	0	0	0.191611	0
CLDN6	chr16	3068453	3068492	+	TTTGCAGAGTAGGAAACGAAGGCTCGGGAAGGTTAGGTGA	0.4462	0.4436	0.4704	0.4656	0	0.0625	0	0.342523	0
CLDN6	chr16	3068334	3068373	+	CTGGGTGAGTCTGGACGTCTGCCAGCCCGAGGCGGGCCCA	0.47	0.4674	0.4942	0.4894	0	0	0	0.437485	0
CLDN6	chr16	3068232	3068271	+	GGGACAGGGTCTCTGCCCCTCCTCCGGGGCGGTGGTCCAG	0.4904	0.4878	0.5146	0.5098	0	0	0	0.0420552	0
CNN1	chr19	11649435	11649474	+	GGGGCAGCCTGCGTTATTCTGGGGGGGCTTGGTCAGACAG	0.4566	0.4536	0.4566	0.4536	0	0	0.000692113	0.0414523	0
CNN1	chr19	11649440	11649479	+	CTAGGGGGGCAGCCTGCGTTATTCTGGGGGGGCTTGGTCA	0.4576	0.4546	0.4576	0.4546	0	0	0.000692113	0.979559	1
CNN1	chr19	11649445	11649484	+	TCCACCTAGGGGGGCAGCCTGCGTTATTCTGGGGGGGCTT	0.4586	0.4556	0.4586	0.4556	0	0	0.000692113	0.719877	0
CNN1	chr19	11649238	11649277	-	GAAGGGGCTTACCTAAGGCTATAGACTGTTGGTATCTGGA	0.4218	0.4188	0.4218	0.4188	0	0	0.000692113	0.0343213	0
CNN1	chr19	11649245	11649284	-	CTTACCTAAGGCTATAGACTGTTGGTATCTGGAGATAAAC	0.4232	0.4202	0.4232	0.4202	0	0	0.000692113	0.617717	0
CNN1	chr19	11649257	11649296	-	TATAGACTGTTGGTATCTGGAGATAAACCCGGGATGGTGC	0.4256	0.4226	0.4256	0.4226	0	0	0.000692113	0.423356	0
CNN1	chr19	11649283	11649322	-	ACCCGGGATGGTGCTCACTAAACTACCTTGGGTGTCAGTC	0.4308	0.4278	0.4308	0.4278	0	0	0.000692113	1.11718	1
CNN1	chr19	11649380	11649419	-	ACCCAGCCAGAGGCCCAATGGACAGTGGGAGGGGTGGGTG	0.4502	0.4472	0.4502	0.4472	0	0	0.000692113	0.903265	1
CNN1	chr19	11649277	11649316	+	CACCCAAGGTAGTTTAGTGAGCACCATCCCGGGTTTATCT	0.425	0.422	0.425	0.422	0	0	0.000692113	0.419197	0
CNN1	chr19	11649328	11649367	+	GTCTCTGAGGTCATCTCTCTTTATCTCTCTGGAGTCTTGA	0.4352	0.4322	0.4352	0.4322	0	0	0.000692113	0.100092	0
CNNM4	chr2	97426439	97426478	-	CGGAGGCGGAGCACTGGGCGGGTACCCGCTGGCGGCTCTC	0.4676	0.464	0.4728	0.4706	0	0	7.26e-05	0.388915	0
CNNM4	chr2	97426398	97426437	-	GGAGAGCTGGCCCCACTGGCAGAGAAAGGCGGGGAAGGGC	0.4594	0.4558	0.4646	0.4624	0	0	7.26e-05	1.14779	1
CNNM4	chr2	97426362	97426401	-	AGGAACGGCGTAGCTAGGAGACCAGGTCCCGGAGAAGGAG	0.4522	0.4486	0.4574	0.4552	0	0	7.26e-05	0.502139	0
CNNM4	chr2	97426348	97426387	-	CGAGGCCGAGGAACAGGAACGGCGTAGCTAGGAGACCAGG	0.4494	0.4458	0.4546	0.4524	0	0	7.26e-05	0.121797	0
CNNM4	chr2	97426333	97426372	-	CCACGTGCGGCCGTGCGAGGCCGAGGAACAGGAACGGCGT	0.4464	0.4428	0.4516	0.4494	0	0	7.26e-05	0.868291	1
CNNM4	chr2	97426279	97426318	-	TGCCTGCAGAGCGGGCCACCCCTAGCTGCAGGTGAGGGAC	0.4356	0.432	0.4408	0.4386	0	0	7.26e-05	0.0710897	0
CNNM4	chr2	97426507	97426546	+	GGGCTCGCTGCTTGAGCGCCCGCCCTTAAGGGGGTACAGT	0.4766	0.473	0.4818	0.4796	0	0	7.26e-05	0.251838	0
CNNM4	chr2	97426497	97426536	-	ACCTTAAGCGACTGTACCCCCTTAAGGGCGGGCGCTCAAG	0.4792	0.4756	0.4844	0.4822	0	0	7.26e-05	0.983922	1
CNNM4	chr2	97426428	97426467	-	GGGGAAGGGCGCGGAGGCGGAGCACTGGGCGGGTACCCGC	0.4654	0.4618	0.4706	0.4684	0	0	7.26e-05	-0.500157	0
CNNM4	chr2	97426546	97426585	-	CCGGGGGCGGGGCCTCCAATGCAAATGAGGGGCGTGGGCA	0.489	0.4854	0.4942	0.492	0	0	7.26e-05	0.269828	0
COL1A1	chr17	48279346	48279385	-	GGGGAGCTGGGTGGGGAGACTTCCAAAGGTGGAAGGGTTG	0.4246	0.4214	0.4246	0.4214	0	0	0	0.185889	0
COL1A1	chr17	48279045	48279084	+	GCACGGGCGGCCGGCTCCCCCTCTCCGAGGGGCAGGGTTC	0.4894	0.4862	0.4894	0.4862	0	0.125	0	2.02693	1
COL1A1	chr17	48279077	48279116	+	GGGGCCGGGCCAGGCAGCTCTGATTGGCTGGGGCACGGGC	0.483	0.4798	0.483	0.4798	0	0	0	0.127219	0
COL1A1	chr17	48279305	48279344	+	GTTCCCCAGTTCCACTTCTTCTAGATTGGAGGTCCCAGGA	0.4374	0.4342	0.4374	0.4342	0	0	0	0.026603	0
COL1A1	chr17	48279035	48279074	-	GAGCAGGGAGGAACCCTGCCCCTCGGAGAGGGGGAGCCGG	0.4868	0.4836	0.4868	0.4836	0	0.125	0	0.400565	0
COL1A1	chr17	48279211	48279250	-	CCCAGCCTGGGCCAGAGGTGCTGTGGTAGGGGTGCAGCTG	0.4516	0.4484	0.4516	0.4484	0	0	0	0.572503	0
COL1A1	chr17	48279239	48279278	-	GGGGTGCAGCTGGGTCCTCAGAATGGCGTGGGCTAACCAG	0.446	0.4428	0.446	0.4428	0	0	0	0.208057	0
COL1A1	chr17	48279250	48279289	-	GGGTCCTCAGAATGGCGTGGGCTAACCAGTGGGTAGGGGT	0.4438	0.4406	0.4438	0.4406	0	0	0	0.346718	0
COL1A1	chr17	48279257	48279296	-	CAGAATGGCGTGGGCTAACCAGTGGGTAGGGGTGCCCCTC	0.4424	0.4392	0.4424	0.4392	0	0	0	0.25235	0
COL2A1	chr12	48398315	48398354	+	CAGCGGGGGGCAGGGGGCGGCCCGCGGTTTGGGCGAGTTC	0.489	0.4856	0.4948	0.492	0	0	0	0.424698	0
COL2A1	chr12	48398351	48398390	-	GCTGGGCTGTAACCTGAACCGCCCGCCCCCGGAGCCCGCC	0.4772	0.4738	0.483	0.4802	0	0	0	0.61959	0
COL2A1	chr12	48398363	48398402	-	CCTGAACCGCCCGCCCCCGGAGCCCGCCTGGGCCCTGCCA	0.4748	0.4714	0.4806	0.4778	0	0	0	0.0684088	0
COL2A1	chr12	48398526	48398565	-	GGGCTGCGGCGCTGCCCCCCTCTGACCACAGGCGGGAAGG	0.4422	0.4388	0.448	0.4452	0	0	0	0.853725	1
COL2A1	chr12	48398451	48398490	+	CCCGATCAGGCCACTCGGCGCACTAGGGGTGGAGGGCGGG	0.4618	0.4584	0.4676	0.4648	0	0	0	0.708198	0
COL2A1	chr12	48398420	48398459	+	GAGGGCGGGAAGCGTGACTCCCAGAGAGGGGGGTCCGGCT	0.468	0.4646	0.4738	0.471	0	0	0	1.21278	1
COL2A1	chr12	48398369	48398408	+	GGGCACTGGCAGGGCCCAGGCGGGCTCCGGGGGCGGGCGG	0.4782	0.4748	0.484	0.4812	0	0	0	0.091373	0
COL2A1	chr12	48398340	48398379	+	GGGGCGGGCGGTTCAGGTTACAGCCCAGCGGGGGGCAGGG	0.484	0.4806	0.4898	0.487	0	0	0	-0.00998128	0
COL2A1	chr12	48398456	48398495	+	CCCCGCCCGATCAGGCCACTCGGCGCACTAGGGGTGGAGG	0.4608	0.4574	0.4666	0.4638	0	0	0	0.116334	0
COL2A1	chr12	48398505	48398544	+	GGGGGCAGCGCCGCAGCCCCGGGTTTGGGGGGCAGGGGCC	0.451	0.4476	0.4568	0.454	0	0	0	0.933495	1
CPD	chr17	28705803	28705842	-	GGCCCGCCCAGAGGGAATCGGCTGCTTTAAGGGAAGCCCC	0.4824	0.4666	0.4824	0.4666	0	0	0.000765301	-0.0466038	0
CPD	chr17	28705785	28705824	-	CCGGACGGGAGGAGGGCAGGCCCGCCCAGAGGGAATCGGC	0.4788	0.463	0.4788	0.463	0	0	0.000765301	0.684975	0
CPD	chr17	28705744	28705783	+	ACGAGTTTGGTCACTCTCTTCCTTCGCCAAGGTTCTTCTT	0.466	0.4502	0.466	0.4502	0	0	0.000765301	0.873202	1
CPD	chr17	28705832	28705871	+	GGCCTGGTGGAGCGTCACCACCAGGGGGCGGGGCTTCCCT	0.4836	0.4678	0.4836	0.4678	0	0	0.000765301	0.11804	0
CPD	chr17	28705839	28705878	+	GCGGACGGGCCTGGTGGAGCGTCACCACCAGGGGGCGGGG	0.485	0.4692	0.485	0.4692	0	0	0.000765301	0.0248006	0
CPD	chr17	28705699	28705738	-	GAAGCGGAGCACACGCAGAAGACGAAACAAGGAGGAGGAG	0.4616	0.4458	0.4616	0.4458	0	0	0.000765301	0.641092	0
CPD	chr17	28705732	28705771	-	GGAGGAGAAGAGAAGAAGAACCTTGGCGAAGGAAGAGAGT	0.4682	0.4524	0.4682	0.4524	0	0	0.000765301	0.869659	1
CPD	chr17	28705762	28705801	-	GGAAGAGAGTGACCAAACTCGTCCCGGACGGGAGGAGGGC	0.4742	0.4584	0.4742	0.4584	0	0	0.000765301	0.669087	0
CPD	chr17	28705792	28705831	-	GGAGGAGGGCAGGCCCGCCCAGAGGGAATCGGCTGCTTTA	0.4802	0.4644	0.4802	0.4644	0	0	0.000765301	1.25714	1
CPD	chr17	28705638	28705677	-	AGTTCTCAGAGAAAAATGGGTGATAATTTAGGGGAGAAGC	0.4494	0.4336	0.4494	0.4336	0	0	0.000765301	-0.100308	0
CRTC3	chr15	91073001	91073040	-	GGCGGCGGGTCCCGAGCCAGACCGGGAAGCGGGGAGCAGC	0.484	0.468	0.4676	0.4636	0	0	0.00046122	1.15648	1
CRTC3	chr15	91072941	91072980	-	CGTTCCCCGTACGCCGGGGCCACTTTGTCGGGCTGACGGG	0.472	0.456	0.4556	0.4516	0	0	0.00046122	0.0315288	0
CRTC3	chr15	91073054	91073093	+	GCGGGGCCCGCCCGGCCTCCAGTCTGCCCCGGCCCCACGC	0.49	0.474	0.4736	0.4696	0	0	0.00046122	1.0007	1
CRTC3	chr15	91073032	91073071	+	TCTGCCCCGGCCCCACGCTCGCGGGCTGAGGGCTGCTCCC	0.4856	0.4696	0.4692	0.4652	0	0	0.00046122	0.792475	1
CRTC3	chr15	91072946	91072985	+	GGACCCCCGTCAGCCCGACAAAGTGGCCCCGGCGTACGGG	0.4684	0.4524	0.452	0.448	0	0	0.00046122	0.0513945	0
CRTC3	chr15	91072914	91072953	+	CGTACGGGGAACGCTGGGGTGCCACTCCACGGAGACTCTC	0.462	0.446	0.4456	0.4416	0	0	0.00046122	0.149508	0
CRTC3	chr15	91072892	91072931	+	CACTCCACGGAGACTCTCCGACCCAGGGATGGCCTCTGCG	0.4576	0.4416	0.4412	0.4372	0	0	0.00046122	0.106164	0
CRTC3	chr15	91072994	91073033	-	GGCCGCCGGCGGCGGGTCCCGAGCCAGACCGGGAAGCGGG	0.4826	0.4666	0.4662	0.4622	0	0	0.00046122	0.84282	1
CRTC3	chr15	91072961	91073000	-	CACTTTGTCGGGCTGACGGGGGTCCCTCCAGGTGGCCGCC	0.476	0.46	0.4596	0.4556	0	0	0.00046122	0.120964	0
CSRNP1	chr3	39195241	39195280	+	GAGGCGCAGTCGCCGGGTCACAGTCCGCAGGGAGGCCCCC	0.468	0.4654	0.4642	0.4578	0	0	0.000617471	0.0480837	0
CSRNP1	chr3	39196363	39196402	+	CCAACCTGCTTTCCTCCTGTTGTTCTTGCAGGAAAGGTAA	0.2436	0.241	0.2398	0.2334	0	0	0.000617471	-0.01126	0
CSRNP1	chr3	39195320	39195359	-	CCCCGCCCCGCTTCCAGCACGGTCCCTAAAGGCGCGGACG	0.4476	0.445	0.4438	0.4374	0	0	0.000617471	0.568289	0
CSRNP1	chr3	39196096	39196135	-	TTGCACTGCCTCCTCCAGGGAGCCTTCGTGGGAGCCTGAC	0.2924	0.2898	0.2886	0.2822	0	0	0.000617471	0.872758	1
CSRNP1	chr3	39196240	39196279	-	CCTCCAGGTTGGGGGTGGGGGTGACCTCCTGGCCTTCTTG	0.2636	0.261	0.2598	0.2534	0	0	0.000617471	0.176433	0
CSRNP1	chr3	39196253	39196292	-	GGTGGGGGTGACCTCCTGGCCTTCTTGGATGGCATCTGCG	0.261	0.2584	0.2572	0.2508	0	0	0.000617471	0.83014	1
CSRNP1	chr3	39196274	39196313	-	TTCTTGGATGGCATCTGCGGTGGAGTTGATGGTGAGAGCC	0.2568	0.2542	0.253	0.2466	0	0	0.000617471	0.586167	0
CSRNP1	chr3	39196420	39196459	-	GTCCTTCCGCATGCATTGAGTGTGTACCTGGGAGCCTGCA	0.2276	0.225	0.2238	0.2174	0	0	0.000617471	0.427709	0
CSRNP1	chr3	39195126	39195165	+	GGCCCGGCGTGCGTCAGCGCAGTGAGCCCCGGAGTTTTCC	0.491	0.4884	0.4872	0.4808	0	0	0.000617471	0.699612	0
CSRNP1	chr3	39195201	39195240	+	AGGCCGCTGCGCCAGGCTCCAGGCGGGGGAGGAGGCGGCG	0.476	0.4734	0.4722	0.4658	0	0	0.000617471	0.109401	0
CSRNP1	chr3	39195312	39195351	+	CCTTTAGGGACCGTGCTGGAAGCGGGGCGGGGAGGGCGCT	0.4538	0.4512	0.45	0.4436	0	0	0.000617471	0.179821	0
CSRNP1	chr3	39195336	39195375	+	CTCTGCCGGCTTGAGTCGTCCGCGCCTTTAGGGACCGTGC	0.449	0.4464	0.4452	0.4388	0	0	0.000617471	0.356587	0
CSRNP1	chr3	39195359	39195398	+	GAGGTGGGGATCTCTACGCTCGGCTCTGCCGGCTTGAGTC	0.4444	0.4418	0.4406	0.4342	0	0	0.000617471	0.164124	0
CSRNP1	chr3	39195368	39195407	+	CGGTGGGGCGAGGTGGGGATCTCTACGCTCGGCTCTGCCG	0.4426	0.44	0.4388	0.4324	0	0	0.000617471	0.465321	0
CSRNP1	chr3	39195422	39195461	+	CTTGCGGAGTTACGAGGTGCTCCCGGCCTCGGTCTACCCA	0.4318	0.4292	0.428	0.4216	0	0	0.000617471	0.000641834	0
CSRNP1	chr3	39195428	39195467	+	CGTGGCCTTGCGGAGTTACGAGGTGCTCCCGGCCTCGGTC	0.4306	0.428	0.4268	0.4204	0	0	0.000617471	0.113625	0
CSRNP1	chr3	39196315	39196354	+	AGACCCCTGCCATTCTACATGCACATCTGTGGCTGAAGAG	0.2532	0.2506	0.2494	0.243	0	0	0.000617471	0.431907	0
CSRNP1	chr3	39196138	39196177	+	AAGAACCCAGAATGCAGCGGGAGCAGGACTGGGAGGGGGA	0.2886	0.286	0.2848	0.2784	0	0	0.000617471	0.297482	0
CSRNP1	chr3	39196110	39196149	+	CTGGGAGGGGGAGGGTCAGGCTCCCACGAAGGCTCCCTGG	0.2942	0.2916	0.2904	0.284	0	0	0.000617471	0.226617	0
CSRNP1	chr3	39196210	39196249	+	AACCTGGAGGAAGGTAGAATGGAATCCTGAGGGCTGGGCT	0.2742	0.2716	0.2704	0.264	0	0	0.000617471	1.2971	1
DLGAP5	chr14	55658582	55658621	-	GCTGCGGGAAATCTCCCCCAGAGCTCGCAAGGCTTTTTTT	0.4418	0.428	0.4444	0.4422	0	0	0.0120673	0.1108	0
DLGAP5	chr14	55658438	55658477	-	CAAAAGATGGGTGAGAGAGGGAAAATAGGCGGGACCGCGA	0.4706	0.4568	0.4732	0.471	0	0	0.0120673	0.761328	1
DLGAP5	chr14	55658451	55658490	-	AGAGAGGGAAAATAGGCGGGACCGCGACGCGGGATGAGAA	0.468	0.4542	0.4706	0.4684	0	0	0.0120673	0.772401	1
DLGAP5	chr14	55658523	55658562	-	GAAGGGCGGGAGTGGGCGGTGGAGCCCGAGGGGTGAGGCT	0.4536	0.4398	0.4562	0.454	0	0.0625	0.0120673	0.990409	1
DLGAP5	chr14	55658558	55658597	-	AGGCTGGGTCCCTGGCAAAGCTGGGCTGCGGGAAATCTCC	0.4466	0.4328	0.4492	0.447	0	0	0.0120673	0.0695826	0
DLGAP5	chr14	55658490	55658529	-	AGGAGTGGAGCAGTCGGGGCGCTCACGTCAGGTGAAGGGC	0.4602	0.4464	0.4628	0.4606	0	0	0.0120673	1.04475	1
DLGAP5	chr14	55658477	55658516	-	ACGCGGGATGAGAAGGAGTGGAGCAGTCGGGGCGCTCACG	0.4628	0.449	0.4654	0.4632	0	0	0.0120673	0.964841	1
DLGAP5	chr14	55658466	55658505	-	GCGGGACCGCGACGCGGGATGAGAAGGAGTGGAGCAGTCG	0.465	0.4512	0.4676	0.4654	0	0	0.0120673	0.888942	1
DLGAP5	chr14	55658461	55658500	-	AATAGGCGGGACCGCGACGCGGGATGAGAAGGAGTGGAGC	0.466	0.4522	0.4686	0.4664	0	0	0.0120673	0.941322	1
DLGAP5	chr14	55658500	55658539	-	CAGTCGGGGCGCTCACGTCAGGTGAAGGGCGGGAGTGGGC	0.4582	0.4444	0.4608	0.4586	0	0	0.0120673	0.731385	0
DLX2	chr2	172967791	172967830	+	TCACATTCGGCGGCAGTCTGTTTGCACCTGGGGCCGCTGC	0.4678	0.4646	0.3934	0.3888	0	0	0.0001689	0.589322	0
DLX2	chr2	172967956	172967995	+	TCGGACATGAAAGTACGAATCACTGGAACTGGCACTTGCT	0.4348	0.4316	0.3604	0.3558	0	0	0.0001689	0.0722844	0
DLX2	chr2	172967702	172967741	-	CAATCAGAAGCAAACGGCCGCGGAGCTCCGGGAACGCCCG	0.481	0.4778	0.4066	0.402	0	0	0.0001689	0.00812852	0
DLX2	chr2	172967717	172967756	-	GGCCGCGGAGCTCCGGGAACGCCCGGCCAAGGGGCGGGCG	0.478	0.4748	0.4036	0.399	0	0	0.0001689	0.0551929	0
DLX2	chr2	172967745	172967784	-	AAGGGGCGGGCGTCACATGGTGGGCGCTGTGGCTGCGGCT	0.4724	0.4692	0.398	0.3934	0	0	0.0001689	1.16903	1
DLX2	chr2	172967815	172967854	-	CTGCCGCCGAATGTGAGCAGCGAGGCGAGGGGTCGAGGTA	0.4584	0.4552	0.384	0.3794	0	0	0.0001689	1.09588	1
DLX2	chr2	172967837	172967876	-	AGGCGAGGGGTCGAGGTAGCGAGGAGTCAGGGTGGCCCGC	0.454	0.4508	0.3796	0.375	0	0	0.0001689	0.54219	0
DLX2	chr2	172967867	172967906	-	GGTGGCCCGCAGCAGGAAGACAGAAGGCGTGGAGACAGAC	0.448	0.4448	0.3736	0.369	0	0	0.0001689	0.0882031	0
DLX2	chr2	172967966	172968005	-	AGTTCCAGTGATTCGTACTTTCATGTCCGAGGTCAGTTTT	0.4282	0.425	0.3538	0.3492	0	0	0.0001689	0.0269955	0
DLX2	chr2	172967733	172967772	-	GAACGCCCGGCCAAGGGGCGGGCGTCACATGGTGGGCGCT	0.4748	0.4716	0.4004	0.3958	0	0	0.0001689	0.73509	0
DUSP9	chrX	152907606	152907645	-	GCGCCGGAGCCCCCACTCATTGGCGCCACTGGGGACCGGG	0.4508	0.446	0.4508	0.446	0	0	2.06e-05	0.0623266	0
DUSP9	chrX	152912549	152912588	-	ACTGCTTCGGCTAGCACCCGTTGGCTCACCGGCCCGCCGG	0.4926	0.4824	0.4926	0.4824	0	0	2.06e-05	0.129696	0
DUSP9	chrX	152907883	152907922	-	GAGGCGGGATTTGGAGTTTCCCTCCGCAGCGGCGGCGGCG	0.5062	0.5014	0.5062	0.5014	0	0.3125	2.06e-05	0.147939	0
DUSP9	chrX	152907812	152907851	-	GGCAGGGGGCGGAGAAGACGGCGACTGGAGGGGAGGAGGC	0.492	0.4872	0.492	0.4872	0	0	2.06e-05	0.21856	0
DUSP9	chrX	152907665	152907704	-	CAGGACTGGCCTAGAGAACAGAGGCTTGCAGGTGGGAGGA	0.4626	0.4578	0.4626	0.4578	0	0	2.06e-05	0.451383	0
DUSP9	chrX	152907642	152907681	-	CGGGGAGCGCAGGGCGCGTCGGGCAGGACTGGCCTAGAGA	0.458	0.4532	0.458	0.4532	0	0	2.06e-05	0.542937	0
DUSP9	chrX	152907637	152907676	-	GGGACCGGGGAGCGCAGGGCGCGTCGGGCAGGACTGGCCT	0.457	0.4522	0.457	0.4522	0	0	2.06e-05	0.0496623	0
DUSP9	chrX	152907623	152907662	-	CATTGGCGCCACTGGGGACCGGGGAGCGCAGGGCGCGTCG	0.4542	0.4494	0.4542	0.4494	0	0	2.06e-05	0.315856	0
DUSP9	chrX	152907783	152907822	+	CGCCCCCTGCCCAGGAGGGGCACTGTAGCTGGCGGCTCGC	0.4816	0.4768	0.4816	0.4768	0	0	2.06e-05	0.127772	0
DUSP9	chrX	152912487	152912526	+	TGAGCTGGGGCTTCCACCGAGGCGGGACGGGGTCGGGGCA	0.4756	0.4654	0.4756	0.4654	0	0	2.06e-05	0.704312	0
DUSP9	chrX	152912534	152912573	+	GCCAACGGGTGCTAGCCGAAGCAGTCGGGTGGGACCTGCG	0.485	0.4748	0.485	0.4748	0	0	2.06e-05	0.773756	1
DUSP9	chrX	152907592	152907631	+	GCGCCAATGAGTGGGGGCTCCGGCGCTTGGGGCGCGGGAG	0.4434	0.4386	0.4434	0.4386	0	0	2.06e-05	-0.0129033	0
DUSP9	chrX	152907773	152907812	+	CCAGGAGGGGCACTGTAGCTGGCGGCTCGCGGGGAGGGAG	0.4796	0.4748	0.4796	0.4748	0	0	2.06e-05	0.256774	0
DUSP9	chrX	152912244	152912283	+	GGGCTCAGAGCTAGCAGCTTGGGCAAACTTGGGATGCCAC	0.427	0.4168	0.427	0.4168	0	0	2.06e-05	-0.0108584	0
DUSP9	chrX	152912254	152912293	+	TCTCTGTAATGGGCTCAGAGCTAGCAGCTTGGGCAAACTT	0.429	0.4188	0.429	0.4188	0	0	2.06e-05	0.0900945	0
DUSP9	chrX	152912322	152912361	+	TGCCTCCAGCCCAACTCACAGGGTGATACTGGAGCATCTT	0.4426	0.4324	0.4426	0.4324	0	0	2.06e-05	0.440997	0
DUSP9	chrX	152912426	152912465	+	GCCCAGCAGGGGACCAGCTGCGGCTCCCCTGGCCGGCGCC	0.4634	0.4532	0.4634	0.4532	0	0	2.06e-05	0.0362133	0
DUSP9	chrX	152912458	152912497	+	GGGTCGGGGCAGAGGCCAAGGGCAGGTCAGGGGCCCAGCA	0.4698	0.4596	0.4698	0.4596	0	0	2.06e-05	0.186087	0
DUSP9	chrX	152912494	152912533	+	AGTCGGCTGAGCTGGGGCTTCCACCGAGGCGGGACGGGGT	0.477	0.4668	0.477	0.4668	0	0	2.06e-05	1.29374	1
DUSP9	chrX	152912557	152912596	+	GGGCGGGCCCGGCGGGCCGGTGAGCCAACGGGTGCTAGCC	0.4896	0.4794	0.4896	0.4794	0	0	2.06e-05	0.932504	1
EEF1A1	chr6	74231582	74231621	+	AGGACTGAGTCTATTCTAAACTGAAAGCCTGGACATCTGG	0.342	0.3304	0.342	0.3304	0	0	0.478713	0.108399	0
EEF1A1	chr6	74231756	74231795	-	TTTCAGATTTTCCACATGATCTCATGTAGAGGCTAAGATC	0.3026	0.291	0.3026	0.291	0	0	0.478713	-0.0530021	0
EEF1A1	chr6	74231546	74231585	-	ATGGAAGCCCGTAACACGTCATCTCCCCCTGGTACTCCAG	0.3446	0.333	0.3446	0.333	0	0	0.478713	-0.0869401	0
EEF1A1	chr6	74231421	74231460	-	TCGGGACTGGGGGCCTCCTTAACGGCTCACGGACTTGCGA	0.3696	0.358	0.3696	0.358	0	0	0.478713	-0.0303537	0
EEF1A1	chr6	74231088	74231127	-	CTTTTGTATGAATTACTCTCAGCTCCGGTCGGGGCGGGTT	0.4362	0.4246	0.4362	0.4246	0	0	0.478713	0.555686	0
EEF1A1	chr6	74231033	74231072	-	ACGTTAGTGGGAGTTTAACGACGGTCCCTGGGATTCCCCA	0.4472	0.4356	0.4472	0.4356	0	0	0.478713	0.340459	0
EEF1A1	chr6	74231611	74231650	+	AAACTAGAATTAGATCTAAAGCTAACTGTAGGACTGAGTC	0.3362	0.3246	0.3362	0.3246	0	0	0.478713	0.448745	0
EEF1A1	chr6	74230996	74231035	-	GGGTGAGGGGGCGGGAACGCAGCGATCTCTGGGTTCTACG	0.4546	0.443	0.4546	0.443	0	0	0.478713	0.652425	0
EEF1A1	chr6	74231808	74231847	+	ATAGCAAGTGTTGGGGTTAGGAAACTGGGTGGATAAACTT	0.2968	0.2852	0.2968	0.2852	0	0	0.478713	0.145066	0
EEF1A1	chr6	74230811	74230850	+	GGGTAAACTGGGAAAGTGATGTCGTGTACTGGCTCCGCCT	0.4962	0.4846	0.4962	0.4846	0	0	0.478713	0.247641	0
EEF1A1	chr6	74230831	74230870	+	TGCCTAGAGAAGGTGGCGCGGGGTAAACTGGGAAAGTGAT	0.4922	0.4806	0.4922	0.4806	0	0	0.478713	1.17082	1
EEF1A1	chr6	74231011	74231050	-	AACGCAGCGATCTCTGGGTTCTACGTTAGTGGGAGTTTAA	0.4516	0.44	0.4516	0.44	0	0	0.478713	0.386263	0
EEF1A1	chr6	74231738	74231777	+	AGATCATGTGGAAAATCTGAAAGCATTTTAGGTTCCTTAT	0.3108	0.2992	0.3108	0.2992	0	0	0.478713	0.143992	0
EEF1A1	chr6	74231564	74231603	+	AACTGAAAGCCTGGACATCTGGAGTACCAGGGGGAGATGA	0.3456	0.334	0.3456	0.334	0	0	0.478713	0.419799	0
EEF1A1	chr6	74230887	74230926	+	CGCACATCGCCCACAGTCCCCGAGAAGTTGGGGGGAGGGG	0.481	0.4694	0.481	0.4694	0	0	0.478713	0.893332	1
EEF1A1	chr6	74231526	74231565	+	GACGTGTTACGGGCTTCCATAAAAGCAGCTGGCTTTGAAT	0.3532	0.3416	0.3532	0.3416	0	0	0.478713	-0.0651659	0
EEF1A1	chr6	74231502	74231541	+	GCAGCTGGCTTTGAATGGAAGGAGCCAAGAGGCCAGCACA	0.358	0.3464	0.358	0.3464	0	0	0.478713	-0.0121171	0
EEF1A1	chr6	74230924	74230963	+	GCATGCGTGAGGCTCCGGTGCCCGTCAGTGGGCAGAGCGC	0.4736	0.462	0.4736	0.462	0	0	0.478713	0.554338	0
EEF1A1	chr6	74231429	74231468	+	CGAACCTCTCGCAAGTCCGTGAGCCGTTAAGGAGGCCCCC	0.3726	0.361	0.3726	0.361	0	0	0.478713	0.0461178	0
EEF1A1	chr6	74231354	74231393	+	CCGGGCCTGGTACTCCTTGCCACACGGGAGGGGCGCGGAA	0.3876	0.376	0.3876	0.376	0	0	0.478713	0.559366	0
EEF1A1	chr6	74230965	74231004	+	CCCTCACCCGCCCGCTCTCGTCATCACTGAGGTGGAGAAG	0.4654	0.4538	0.4654	0.4538	0	0	0.478713	0.637314	0
EEF1A1	chr6	74230938	74230977	+	TGAGGTGGAGAAGAGCATGCGTGAGGCTCCGGTGCCCGTC	0.4708	0.4592	0.4708	0.4592	0	0	0.478713	0.935844	1
EEF1A1	chr6	74231487	74231526	+	TGGAAGGAGCCAAGAGGCCAGCACAGGAGCGGATTCGTCG	0.361	0.3494	0.361	0.3494	0	0	0.478713	0.541081	0
EGR1	chr5	137800811	137800850	+	CCCAGAGCCGGAAGCGGCCGGGCCATATCGGGCCACTCCA	0.4316	0.4284	0.4316	0.4284	0	0	0.000284037	1.08873	1
EGR1	chr5	137800787	137800826	-	CCCTTATTTGGGCAGCACCTTATTTGGAGTGGCCCGATAT	0.4314	0.4282	0.4314	0.4282	0	0	0.000284037	0.125904	0
EGR1	chr5	137800819	137800858	-	CCCGATATGGCCCGGCCGCTTCCGGCTCTGGGAGGAGGGA	0.4378	0.4346	0.4378	0.4346	0	0	0.000284037	0.423176	0
EGR1	chr5	137800862	137800901	-	AGGCGGAGGGAGGGGCAACGCGGGAACTCCGGAGCTGCGC	0.4464	0.4432	0.4464	0.4432	0	0	0.000284037	0.956386	1
EGR1	chr5	137800988	137801027	-	GGGTGCAGGATGGAGGTGCCGGGCGCTGTCGGATGGGGGG	0.4716	0.4684	0.4716	0.4684	0	0	0.000284037	0.799774	1
EGR1	chr5	137800993	137801032	-	CAGGATGGAGGTGCCGGGCGCTGTCGGATGGGGGGCTTCA	0.4726	0.4694	0.4726	0.4694	0	0	0.000284037	0.954885	1
EGR1	chr5	137801084	137801123	-	CCCATATATGGCCATGTACGTCACGACGGAGGCGGACCCG	0.4908	0.4876	0.4908	0.4876	0	0	0.000284037	0.0411114	0
EGR1	chr5	137800998	137801037	+	TGACGTGAAGCCCCCCATCCGACAGCGCCCGGCACCTCCA	0.469	0.4658	0.469	0.4658	0	0	0.000284037	0.569642	0
EGR1	chr5	137801063	137801102	-	CCATATTAGGGCTTCCTGCTTCCCATATATGGCCATGTAC	0.4866	0.4834	0.4866	0.4834	0	0	0.000284037	0.239291	0
ELMSAN1	chr14	74254311	74254350	-	AGTTTTTCCGTTTGGTGTTGGGGCTAAAAGGGTCATGTCA	0.4152	0.4048	0.4152	0.4048	0	0	0	0.0745445	0
ELMSAN1	chr14	74254151	74254190	+	AGCGCGGGGCCCCGGATCGCACTTCGGCGCGGAAACGACG	0.4518	0.4414	0.4518	0.4414	0	0	0	0.151738	0
ELMSAN1	chr14	74254129	74254168	+	TTCGGCGCGGAAACGACGCGGCTGGAGCGAGGCTTCCCTC	0.4562	0.4458	0.4562	0.4458	0	0	0	0.0891943	0
ELMSAN1	chr14	74254108	74254147	+	CTGGAGCGAGGCTTCCCTCCCAGGGCGGGGGGTGCAGGCT	0.4604	0.45	0.4604	0.45	0	0	0	0.473837	0
ELMSAN1	chr14	74254028	74254067	+	GAGGGCGCGCAGAGTGGGGAGACGGCGCCTGGGGCCAGGG	0.4764	0.466	0.4764	0.466	0	0	0	0.154135	0
ELMSAN1	chr14	74254021	74254060	+	CGCAGAGTGGGGAGACGGCGCCTGGGGCCAGGGGCGCGCG	0.4778	0.4674	0.4778	0.4674	0	0	0	0.155008	0
ELMSAN1	chr14	74227197	74227236	+	TGACCTTGGTGTGAAAGGAACTAGCAGCGTGGCCCGCCAG	0.4632	0.4514	0.4632	0.4514	0	0	0	0.61014	0
ELMSAN1	chr14	74227175	74227214	+	AGCAGCGTGGCCCGCCAGCAAAGCCATCGGGGGCGCCAGC	0.4676	0.4558	0.4676	0.4558	0	0	0	0.668859	0
ELMSAN1	chr14	74227128	74227167	+	GGGGATGGGGACGGCGACCGACTCGTGAGTGGAGGTGAGG	0.477	0.4652	0.477	0.4652	0	0	0	0.917025	1
ELMSAN1	chr14	74227112	74227151	+	ACCGACTCGTGAGTGGAGGTGAGGTCTGCTGGAAATCCCC	0.4802	0.4684	0.4802	0.4684	0	0	0	0.860161	1
ELMSAN1	chr14	74227053	74227092	+	GGTTTAAGGACGCCTTCCCCGGCCTTATTTGGTCGCAGGA	0.492	0.4802	0.492	0.4802	0	0	0	0.245759	0
ELMSAN1	chr14	74227069	74227108	-	GGCCGGGGAAGGCGTCCTTAAACCTCAGGCGGCGGCCGGG	0.4842	0.4724	0.4842	0.4724	0	0	0	1.22281	1
ELMSAN1	chr14	74254174	74254213	+	CCAGCCTGAGAGCAGGGGACTCCAGCGCGGGGCCCCGGAT	0.4472	0.4368	0.4472	0.4368	0	0	0	0.161117	0
ELMSAN1	chr14	74227172	74227211	-	CAGGCTGGCGCCCCCGATGGCTTTGCTGGCGGGCCACGCT	0.4636	0.4518	0.4636	0.4518	0	0	0	0.391412	0
ELMSAN1	chr14	74254052	74254091	-	CACTCTGCGCGCCCTCGGCTGCGGGGTAGCGGGCAGCCCT	0.467	0.4566	0.467	0.4566	0	0	0	0.0659515	0
ELMSAN1	chr14	74254101	74254140	-	GCCGCCTAGCCTGCACCCCCCGCCCTGGGAGGGAAGCCTC	0.4572	0.4468	0.4572	0.4468	0	0	0	0.683435	0
ELMSAN1	chr14	74254224	74254263	-	GGTGGTGGGGTTCAGGGTCCCCGGAAAGCTGGGGTTCCAG	0.4326	0.4222	0.4326	0.4222	0	0	0	0.0139847	0
ELMSAN1	chr14	74227252	74227291	-	GAAATGTTTGGAAACCCATTGAGCCTGCCAGGAAAGTGTG	0.4476	0.4358	0.4476	0.4358	0	0	0	0.117963	0
ELMSAN1	chr14	74227066	74227105	-	TAAGGCCGGGGAAGGCGTCCTTAAACCTCAGGCGGCGGCC	0.4848	0.473	0.4848	0.473	0	0	0	0.722279	0
EP300	chr22	41487567	41487606	+	AATCACGGGATCCGCCCTAGGCCCCAACGCGGTTAGCGCT	0.4726	0.4552	0.2968	0.2886	0	0	0.000321506	1.12517	1
EP300	chr22	41487583	41487622	-	GGGCCTAGGGCGGATCCCGTGATTGGGACAGGCCCCGCCC	0.4804	0.463	0.3046	0.2964	0	0	0.000321506	0.183426	0
EP300	chr22	41487577	41487616	-	GCGTTGGGGCCTAGGGCGGATCCCGTGATTGGGACAGGCC	0.4792	0.4618	0.3034	0.2952	0	0	0.000321506	0.766411	1
EP300	chr22	41487560	41487599	-	TTGCGGAAGCGCTAACCGCGTTGGGGCCTAGGGCGGATCC	0.4758	0.4584	0.3	0.2918	0	0	0.000321506	-0.109147	0
EP300	chr22	41487554	41487593	-	GGGAGTTTGCGGAAGCGCTAACCGCGTTGGGGCCTAGGGC	0.4746	0.4572	0.2988	0.2906	0	0	0.000321506	0.665862	0
EP300	chr22	41487393	41487432	-	TTCCCACTGGTCCCTTACGCAGAGACCAAAGGCAGGAACC	0.4424	0.425	0.2666	0.2584	0	0	0.000321506	1.04787	1
EP300	chr22	41487665	41487704	+	TGGAAAAGGGGAGTGGCCGGGCCTCCGGAGGGGGGCGGGG	0.4922	0.4748	0.3164	0.3082	0	0	0.000321506	0.242128	0
EP300	chr22	41487591	41487630	+	GGAGCCGGGGGCGGGGCCTGTCCCAATCACGGGATCCGCC	0.4774	0.46	0.3016	0.2934	0	0	0.000321506	0.157286	0
EP300	chr22	41487700	41487739	+	GTAGCGGCGGCGGCCGGAAATGAGCCAAGGGGGGGTGGAA	0.4992	0.4818	0.3234	0.3152	0	0	0.000321506	0.201666	0
EP300	chr22	41487388	41487427	+	CTGCCTTTGGTCTCTGCGTAAGGGACCAGTGGGAACCGGG	0.4368	0.4194	0.261	0.2528	0	0	0.000321506	0.826963	1
ETS2	chr21	40176919	40176958	+	CCTGCCACGTCAGATTGATGAGAAATTCAAGGTGGAAACC	0.3162	0.3126	0.3068	0.3046	0	0	0.000538473	0.0362041	0
ETS2	chr21	40176974	40177013	+	GAGGACTTGCGGCTCCCACTTTACACAGGTGGGAACTGAA	0.3272	0.3236	0.3178	0.3156	0	0	0.000538473	-0.122511	0
ETS2	chr21	40177002	40177041	+	CACTCCACGCACATCATCGTCACTCTCGGAGGACTTGCGG	0.3328	0.3292	0.3234	0.3212	0	0	0.000538473	-0.0566665	0
ETS2	chr21	40177039	40177078	+	AGCGACCCGCCTTGGCCGCGCTTCAATCTGGGCTGGGCAC	0.3402	0.3366	0.3308	0.3286	0	0	0.000538473	0.102356	0
ETS2	chr21	40177080	40177119	+	CCGCGGGAGTGGCGCCCTCTGGAGCTGAGCGGTGCCCAGA	0.3484	0.3448	0.339	0.3368	0	0	0.000538473	0.378211	0
ETS2	chr21	40177395	40177434	+	AGCCGGGCGGAGACTTTCCGTGGAGCGCTCGGCGTCCTCT	0.4114	0.4078	0.402	0.3998	0.670913	0	0.000538473	0.397278	0
ETS2	chr21	40177421	40177460	+	ACGTGCGCGCGAGTGTGCGCCCTGGGAGCCGGGCGGAGAC	0.4166	0.413	0.4072	0.405	0.670913	0	0.000538473	0.543672	0
ETS2	chr21	40177539	40177578	+	AGGGAGCGCGGGGCGGGGCTGACACCTTCCGGCCCAACCT	0.4402	0.4366	0.4308	0.4286	0	0	0.000538473	0.122998	0
ETS2	chr21	40177597	40177636	+	AGCGGAGGGAGAGGAGAGGGAACGCACGAGGGGAGAGAAG	0.4518	0.4482	0.4424	0.4402	0	0	0.000538473	0.99718	1
ETS2	chr21	40177032	40177071	-	GCGTGGAGTGCCCAGCCCAGATTGAAGCGCGGCCAAGGCG	0.3434	0.3398	0.334	0.3318	0	0	0.000538473	0.35985	0
ETS2	chr21	40177098	40177137	-	CCAGAGGGCGCCACTCCCGCGGAGCCTGCGGGATCGGGGC	0.3566	0.353	0.3472	0.345	0	0	0.000538473	0.684853	0
ETS2	chr21	40177113	40177152	-	CCCGCGGAGCCTGCGGGATCGGGGCTTCCCGGGAGCAGCG	0.3596	0.356	0.3502	0.348	0	0	0.000538473	0.911121	1
ETS2	chr21	40177141	40177180	-	CCGGGAGCAGCGCGATCAGCACCACGACTCGGGGACACAG	0.3652	0.3616	0.3558	0.3536	0	0	0.000538473	1.02131	1
ETS2	chr21	40177357	40177396	-	TTCCAAAGGCAGGTTTGGCGTTAGGGCCTTGGCCCCAGAG	0.4084	0.4048	0.399	0.3968	0.670913	0	0.000538473	-0.0409288	0
ETS2	chr21	40177054	40177093	-	TGAAGCGCGGCCAAGGCGGGTCGCTATCTGGGCACCGCTC	0.3478	0.3442	0.3384	0.3362	0	0	0.000538473	0.783262	1
ETS2	chr21	40177409	40177448	-	GCTCCACGGAAAGTCTCCGCCCGGCTCCCAGGGCGCACAC	0.4188	0.4152	0.4094	0.4072	0.670913	0	0.000538473	0.669865	0
ETS2	chr21	40177461	40177500	-	GGGGCCGAGGCCCTGCTCCCGGGGCCTCAGGGCCAGCCGG	0.4292	0.4256	0.4198	0.4176	0.670913	0	0.000538473	0.690019	0
ETS2	chr21	40177496	40177535	-	GCCGGCGAGGGACCCAGCCGAGTGACAGCAGGAGGCGGAG	0.4362	0.4326	0.4268	0.4246	0.670913	0	0.000538473	0.981509	1
ETS2	chr21	40177386	40177425	-	TGGCCCCAGAGAGGACGCCGAGCGCTCCACGGAAAGTCTC	0.4142	0.4106	0.4048	0.4026	0.670913	0	0.000538473	0.281284	0
FAM3C	chr7	121036445	121036484	+	CGGGCGCCCGCTTGGTCCTCCACCGCCAGGGGGCGGGCGC	0.4954	0.477	0.4676	0.4634	0	0	0.00288298	0.540596	0
FAM3C	chr7	121036535	121036574	+	CAAGTTCAGATTGTGCAGCGCCTGGCCGGGGGCGGTGGGC	0.4774	0.459	0.4496	0.4454	0	0	0.00288298	0.348584	0
FAM3C	chr7	121036638	121036677	+	TTTTGTGCGTGTAAACGGTGGGGAGACGGCGGTGACACAT	0.4568	0.4384	0.429	0.4248	0	0	0.00288298	1.23194	1
FAM3C	chr7	121036648	121036687	+	GAGGCTGGGATTTTGTGCGTGTAAACGGTGGGGAGACGGC	0.4548	0.4364	0.427	0.4228	0	0	0.00288298	0.02351	0
FAM3C	chr7	121036437	121036476	-	GGGAAGCCGCGCCCGCCCCCTGGCGGTGGAGGACCAAGCG	0.4924	0.474	0.4646	0.4604	0	0	0.00288298	0.496461	0
FAM3C	chr7	121036466	121036505	-	AGGACCAAGCGGGCGCCCGGGCCGGCCAGAGGGAAGGGCC	0.4866	0.4682	0.4588	0.4546	0	0	0.00288298	0.699225	0
FAM3C	chr7	121036472	121036511	-	AAGCGGGCGCCCGGGCCGGCCAGAGGGAAGGGCCGGAGAG	0.4854	0.467	0.4576	0.4534	0	0	0.00288298	0.848094	1
FAM3C	chr7	121036600	121036639	-	GCGGCCCTGCGCCGGGTGGCACTACGGGAGGGAGAAAAAT	0.4598	0.4414	0.432	0.4278	0	0	0.00288298	0.91997	1
FAM3C	chr7	121036551	121036590	-	CAGGCGCTGCACAATCTGAACTTGCCACGTGGGAGCTGCC	0.4696	0.4512	0.4418	0.4376	0	0	0.00288298	0.142062	0
FAM3C	chr7	121036595	121036634	-	CCGCAGCGGCCCTGCGCCGGGTGGCACTACGGGAGGGAGA	0.4608	0.4424	0.433	0.4288	0	0	0.00288298	0.472473	0
FBXO9	chr6	52929896	52929935	+	GACGCTTGGGACAGTCGCTACAAAGTCCTCGGAGCCTCTG	0.444	0.4334	0.4332	0.4294	0	0	0.00131434	0.343927	0
FBXO9	chr6	52929927	52929966	+	AAAGCAAGCCGCCCTGAGAAGCATCGAACTGGACGCTTGG	0.4502	0.4396	0.4394	0.4356	0	0	0.00131434	0.56585	0
FBXO9	chr6	52930121	52930160	+	ATCCCCGCGGGCTGCCTAGTGGAGGGCTAAGGGTCGCGGA	0.489	0.4784	0.4782	0.4744	0	0	0.00131434	1.02867	1
FBXO9	chr6	52930142	52930181	+	GTGTGGGCGGCCCGGCCACCCATCCCCGCGGGCTGCCTAG	0.4932	0.4826	0.4824	0.4786	0	0	0.00131434	1.01149	1
FBXO9	chr6	52930025	52930064	-	CGCTTAAGTGTTCACTCAGCCCAACACGCGGGTTGGGCTT	0.4744	0.4638	0.4636	0.4598	0	0	0.00131434	0.116828	0
FBXO9	chr6	52930072	52930111	-	GGCACCCGGGCAGCCTCACCCCCCGCGTCAGGCGCGCGCA	0.4838	0.4732	0.473	0.4692	0	0	0.00131434	0.959831	1
FBXO9	chr6	52930153	52930192	-	GCGGGGATGGGTGGCCGGGCCGCCCACACGGGCAGCACCG	0.5	0.4894	0.4892	0.4854	0	0	0.00131434	0.218397	0
FBXO9	chr6	52930085	52930124	+	CGGACCTACTGTGTGCGCGCGCCTGACGCGGGGGGTGAGG	0.4818	0.4712	0.471	0.4672	0	0	0.00131434	0.338984	0
FBXO9	chr6	52930077	52930116	+	CTGTGTGCGCGCGCCTGACGCGGGGGGTGAGGCTGCCCGG	0.4802	0.4696	0.4694	0.4656	0	0	0.00131434	0.0603319	0
FBXO9	chr6	52929923	52929962	-	TGTCCCAAGCGTCCAGTTCGATGCTTCTCAGGGCGGCTTG	0.454	0.4434	0.4432	0.4394	0	0	0.00131434	0.437055	0
FEV	chr2	219850732	219850771	+	GAGATGAGAGTCGGAGAGAAAAGCCTAGGAGGTAAAGAGA	0.1652	0.1546	0.3378	0.3316	0	0	0.00112347	0.626385	0
FEV	chr2	219850617	219850656	+	GGCCTGAGGCTTGGGGGCCCCAGAAAGGCAGGAAACGGGC	0.1882	0.1776	0.3608	0.3546	0	0	0.00112347	0.509165	0
FEV	chr2	219850611	219850650	+	AGGCTTGGGGGCCCCAGAAAGGCAGGAAACGGGCCAAAGC	0.1894	0.1788	0.362	0.3558	0	0	0.00112347	0.187833	0
FEV	chr2	219850588	219850627	+	AGGAAACGGGCCAAAGCAAGAAGGAGACGGGGAAGGGGTT	0.194	0.1834	0.3666	0.3604	0	0	0.00112347	0.918184	1
FEV	chr2	219850576	219850615	+	AAAGCAAGAAGGAGACGGGGAAGGGGTTCGGGTCTCTAGG	0.1964	0.1858	0.369	0.3628	0	0	0.00112347	0.517538	0
FEV	chr2	219850667	219850706	+	GAAGAGGGGGCCACCCATCATAAGTTGCCAGGAGAGATGG	0.1782	0.1676	0.3508	0.3446	0	0	0.00112347	0.216313	0
FEV	chr2	219850540	219850579	+	TAGGGAAGAGCAGAGAGTGGGAGAAGAGGAGGAGGGAGCG	0.2036	0.193	0.3762	0.37	0	0	0.00112347	0.619829	0
FEV	chr2	219850510	219850549	+	GGAGGGAGCGGGGATGCGGGCAGAGATAAAGGGAGCAACG	0.2096	0.199	0.3822	0.376	0	0	0.00112347	0.935531	1
FEV	chr2	219850466	219850505	+	CAGGGCCGGGCGCGCAGCGACAGGCGAGAGGGAGGGAAGC	0.2184	0.2078	0.391	0.3848	0	0	0.00112347	1.03677	1
FEV	chr2	219850567	219850606	+	AGGAGACGGGGAAGGGGTTCGGGTCTCTAGGGAAGAGCAG	0.1982	0.1876	0.3708	0.3646	0	0	0.00112347	1.0277	1
FOSB	chr19	45971099	45971138	-	CCAGATCGAGTCTAGAACAGACCTCTTGCTGGACAGTGCG	0.4766	0.4728	0.4766	0.4728	0	0	1.27e-05	0.697598	0
FOSB	chr19	45970972	45971011	+	GGAGTTCCTGTGACGCAATTAGCCATATAAGGAGCTCGGC	0.4466	0.4428	0.4466	0.4428	0	0	1.27e-05	0.17514	0
FOSB	chr19	45971002	45971041	+	GGCGGGAGGGGATCCCGGCCCCGCCTTCCCGGAGTTCCTG	0.4526	0.4488	0.4526	0.4488	0	0	1.27e-05	0.575146	0
FOSB	chr19	45971024	45971063	+	GGGGTTGCGTTCCGGGCCACTCGGCGGGAGGGGATCCCGG	0.457	0.4532	0.457	0.4532	0	0	1.27e-05	0.107911	0
FOSB	chr19	45971032	45971071	+	GGGTCTCGGGGGTTGCGTTCCGGGCCACTCGGCGGGAGGG	0.4586	0.4548	0.4586	0.4548	0	0	1.27e-05	0.40839	0
FOSB	chr19	45971091	45971130	+	CCAGCAAGAGGTCTGTTCTAGACTCGATCTGGTCACTTGC	0.4704	0.4666	0.4704	0.4666	0	0	1.27e-05	0.258722	0
FOSB	chr19	45970850	45970889	-	CCAGCCCCCGGGGCGGCGTTGCACTGCGCAGGCGCGGGCG	0.4268	0.423	0.4268	0.423	0	0	1.27e-05	-0.101947	0
FOSB	chr19	45970958	45970997	-	ACTCCGCCGCGCCGGCCGAGCTCCTTATATGGCTAATTGC	0.4484	0.4446	0.4484	0.4446	0	0	1.27e-05	0.945931	1
FOSB	chr19	45971120	45971159	-	CCTCTTGCTGGACAGTGCGGGACTCGATTTGGCGGGGCCG	0.4808	0.477	0.4808	0.477	0	0	1.27e-05	1.09649	1
FOSB	chr19	45971129	45971168	-	GGACAGTGCGGGACTCGATTTGGCGGGGCCGGAGATTTGG	0.4826	0.4788	0.4826	0.4788	0	0	1.27e-05	0.957575	1
FOXA1	chr14	38064299	38064338	+	GCCCCGCAGCTCTGGGCTTCCTCTTCGCCCGGGTGGCGTT	0.536	0.5246	0.56	0.5568	0	0	9.47e-06	0.251929	0
FOXA1	chr14	38064514	38064553	+	GTGCGAGCGTCTTTGTGCGGCGGACAAATGGGGAGAGGAC	0.493	0.4816	0.517	0.5138	0	0	9.47e-06	0.166274	0
FOXA1	chr14	38064523	38064562	+	GCTTTGTAGGTGCGAGCGTCTTTGTGCGGCGGACAAATGG	0.4912	0.4798	0.5152	0.512	0	0	9.47e-06	0.427035	0
FOXA1	chr14	38064311	38064350	-	GCGAAGAGGAAGCCCAGAGCTGCGGGGCGCGGCGTGCGCG	0.529	0.5176	0.553	0.5498	0	0	9.47e-06	0.0945694	0
FOXA1	chr14	38064382	38064421	-	CGCCGGGGGCAGGCGGCTGCCGCGGAGCGCGGCGCCGGGG	0.5148	0.5034	0.5388	0.5356	0	0	9.47e-06	0.316274	0
FOXA1	chr14	38064404	38064443	-	CGGAGCGCGGCGCCGGGGAGCGCCTCCGCGGGAAGTGAGC	0.5104	0.499	0.5344	0.5312	0	0	9.47e-06	0.575031	0
FOXA1	chr14	38064415	38064454	-	GCCGGGGAGCGCCTCCGCGGGAAGTGAGCGGGCTGCCTCT	0.5082	0.4968	0.5322	0.529	0	0	9.47e-06	1.03469	1
FOXA1	chr14	38064429	38064468	-	CCGCGGGAAGTGAGCGGGCTGCCTCTGCGAGGCAAGTGCA	0.5054	0.494	0.5294	0.5262	0	0	9.47e-06	0.645901	0
FOXA1	chr14	38064537	38064576	-	CACAAAGACGCTCGCACCTACAAAGCCCGAGGTGCACCTG	0.4838	0.4724	0.5078	0.5046	0	0	9.47e-06	0.882723	1
FOXA1	chr14	38064553	38064592	-	CCTACAAAGCCCGAGGTGCACCTGCAAGGCGGCCGCCCGC	0.4806	0.4692	0.5046	0.5014	0	0	9.47e-06	1.08259	1
FOXA3	chr19	46367324	46367363	-	GGTAGAAAGGCTCCAGAGTTCTGACCTCGGGGCCCTTGGT	0.4556	0.4524	0.4596	0.4574	0	0	0.000252174	0.693794	0
FOXA3	chr19	46367202	46367241	-	ACCTTTTACGGGTCCTTGTAGTCGCATAGTGGCCCTAGCG	0.4312	0.428	0.4352	0.433	0	0.125	0.000252174	0.189769	0
FOXA3	chr19	46367169	46367208	-	TCCTGTCTGTCCAATGGGGATGTGATTTCGGGGACCTTTT	0.4246	0.4214	0.4286	0.4264	0	0.125	0.000252174	0.139194	0
FOXA3	chr19	46367428	46367467	+	GATCGCCAGGAGACAGACCTCAGGCGCCGGGGGCCGCAGC	0.4718	0.4686	0.4758	0.4736	0	0	0.000252174	1.34706	1
FOXA3	chr19	46367401	46367440	+	CGGGGGCCGCAGCCCCAGGACGCGACAGCTGGGGGTGATT	0.4664	0.4632	0.4704	0.4682	0	0	0.000252174	0.959143	1
FOXA3	chr19	46367349	46367388	+	AGCTGCCCGCAGCGACGCTGCAGATACCAAGGGCCCCGAG	0.456	0.4528	0.46	0.4578	0	0	0.000252174	0.622869	0
FOXA3	chr19	46367123	46367162	+	AGGCTTCCGACGGCTAGAAATGCTTAACTTGGCCGGGCGC	0.4108	0.4076	0.4148	0.4126	0	0	0.000252174	0.109371	0
FOXA3	chr19	46367195	46367234	+	GCCACTATGCGACTACAAGGACCCGTAAAAGGTCCCCGAA	0.4252	0.422	0.4292	0.427	0	0.25	0.000252174	0.212377	0
FOXA3	chr19	46367243	46367282	+	AGAGCCCTGCATGACCGTGGCGGAAGAAAGGGGAATCAGA	0.4348	0.4316	0.4388	0.4366	0	0	0.000252174	0.200997	0
FOXF1	chr16	86544009	86544048	+	CGCGGGGCTGGCTGCACCTCTGCCGTCATCGGCGGCCACT	0.4806	0.4742	0.5774	0.5716	0	0	0	1.15763	1
FOXF1	chr16	86543741	86543780	+	TTGGGGGGAGGCACCACCTCCAGGTCTTACGGCCGTGCGC	0.427	0.4206	0.5238	0.518	0	0	0	0.151501	0
FOXF1	chr16	86543769	86543808	+	GTGAGGAAGCTACCCCCGCCGGTATTTTTTGGGGGGAGGC	0.4326	0.4262	0.5294	0.5236	0	0	0	-0.154635	0
FOXF1	chr16	86543982	86544021	-	CGGGCGCGCCGCGGCTCGCTCGGGAGAAGTGGCCGCCGAT	0.4798	0.4734	0.5766	0.5708	0	0	0	0.908166	1
FOXF1	chr16	86543730	86543769	-	TCCCGGCTGGGGCGCACGGCCGTAAGACCTGGAGGTGGTG	0.4294	0.423	0.5262	0.5204	0	0	0	0.0592532	0
FOXF1	chr16	86543762	86543801	-	AGGTGGTGCCTCCCCCCAAAAAATACCGGCGGGGGTAGCT	0.4358	0.4294	0.5326	0.5268	0	0	0	-0.0360702	0
FOXF1	chr16	86543791	86543830	-	CGGGGGTAGCTTCCTCACGGCCTTCGCCCGGGCTGCCCTC	0.4416	0.4352	0.5384	0.5326	0	0	0	0.480709	0
FOXF1	chr16	86543939	86543978	-	GGATCCAGCAGCTCCTCGGGGAGGGCGGGCGGGAGCGCGG	0.4712	0.4648	0.568	0.5622	0	0	0	0.00363992	0
FOXF1	chr16	86544001	86544040	-	TCGGGAGAAGTGGCCGCCGATGACGGCAGAGGTGCAGCCA	0.4836	0.4772	0.5804	0.5746	0	0	0	0.934207	1
FOXF1	chr16	86543906	86543945	-	TGGAGAGAGAGGGGCTCTGAGCCAACCGCCGGCGGATCCA	0.4646	0.4582	0.5614	0.5556	0	0	0	0.797574	1
FOXL2	chr3	138666039	138666078	+	AGTGACTTGGAGATGAACTCGCCCGTGCGCGGCTGGCCGC	0.4844	0.4782	0.4894	0.4846	0	0	0.000268669	1.04564	1
FOXL2	chr3	138666195	138666234	-	CTGGGCTGGGAGATGACGAGGACCCCGGTGGGGTCTGCCC	0.4486	0.4424	0.4536	0.4488	0	0	0.000268669	0.565607	0
FOXL2	chr3	138666346	138666385	-	GTCTTGAGGCTGAACTTCTAGCTCGGGGCTGGGGAGGGGC	0.4184	0.4122	0.4234	0.4186	0	0	0.000268669	0.0976542	0
FOXL2	chr3	138666323	138666362	-	CCTTTGCTCTGCCGTTTGCTGCCGTCTTGAGGCTGAACTT	0.423	0.4168	0.428	0.4232	0	0	0.000268669	0.262661	0
FOXL2	chr3	138666168	138666207	-	GAAATCTGCCGGTACTCGCTCTGCGGGCTGGGCTGGGAGA	0.454	0.4478	0.459	0.4542	0	0	0.000268669	0.101292	0
FOXL2	chr3	138666061	138666100	+	GCTGTGCGGGGCGTTTACAAAAAGTGACTTGGAGATGAAC	0.48	0.4738	0.485	0.4802	0	0	0.000268669	0.732148	0
FOXL2	chr3	138666107	138666146	+	TCGGCTGGGCCCCTGAGGCTCGCTGGGCGGGGGCAGGCCG	0.4708	0.4646	0.4758	0.471	0	0	0.000268669	0.87738	1
FOXL2	chr3	138666130	138666169	+	TCAAGGGCGCGTGAGCCTGGCTGTCGGCTGGGCCCCTGAG	0.4662	0.46	0.4712	0.4664	0	0	0.000268669	0.848324	1
FOXL2	chr3	138666155	138666194	+	CCCGCAGAGCGAGTACCGGCAGATTTCAAGGGCGCGTGAG	0.4612	0.455	0.4662	0.4614	0	0	0.000268669	1.07698	1
FOXL2	chr3	138666235	138666274	+	CCTCGCTGGGGCCCGAGCTTCCTGGGCTTTGGCCGGGTGC	0.4452	0.439	0.4502	0.4454	0	0	0.000268669	0.0435739	0
FOXO4	chrX	70315641	70315680	-	AGTGACCAGGGTGGCACGACTGCAGAACTCGGTTTCCCGA	0.4966	0.4924	0.4332	0.4274	0	0	1.29e-05	0.760242	1
FOXO4	chrX	70315713	70315752	-	CCCGGCGAGTGGTAAACAGAGACGTCAGGAGGGGGCTGCT	0.511	0.5068	0.4476	0.4418	0	0	1.29e-05	0.598155	0
FOXO4	chrX	70315956	70315995	-	GGGTGGAGGAAATTTGGGAGGAGTGTCCGGGGGGCAGCAA	0.5596	0.5554	0.4962	0.4904	0	0	1.29e-05	0.602416	0
FOXO4	chrX	70315933	70315972	-	GGCGTGGGGGAGGGCAGCAATCCGGGTGGAGGAAATTTGG	0.555	0.5508	0.4916	0.4858	0	0	1.29e-05	0.755814	1
FOXO4	chrX	70315799	70315838	-	GGGTTGATAGGGGAATCGGTGCGGGAATAAGGGAGGCCGC	0.5282	0.524	0.4648	0.459	0	0	1.29e-05	1.13491	1
FOXO4	chrX	70315792	70315831	-	GTGGGGGGGGTTGATAGGGGAATCGGTGCGGGAATAAGGG	0.5268	0.5226	0.4634	0.4576	0	0	1.29e-05	0.927917	1
FOXO4	chrX	70315752	70315791	-	TGCTTGGAGCAAAACAAAAGGGAAACCCGGGGGGCGGGGG	0.5188	0.5146	0.4554	0.4496	0	0	1.29e-05	0.293842	0
FOXO4	chrX	70315742	70315781	-	AGGGGGCTGCTGCTTGGAGCAAAACAAAAGGGAAACCCGG	0.5168	0.5126	0.4534	0.4476	0	0	1.29e-05	0.381784	0
FOXO4	chrX	70315704	70315743	+	CTCCTGACGTCTCTGTTTACCACTCGCCGGGGCAGCCATC	0.5046	0.5004	0.4412	0.4354	0	0	1.29e-05	0.0365858	0
FOXO4	chrX	70315842	70315881	+	TTCCCTTCTCGCCACTCTTACTAGGGTCCGGGTCCCCGCG	0.5322	0.528	0.4688	0.463	0	0	1.29e-05	0.937173	1
GAB2	chr11	78129195	78129234	-	GGGTGTGAGGGGAAGGGACTGCGCGCCCTCGGTCGTCGAT	0.4382	0.4172	0.443	0.4412	0	0	0.00104874	0.357799	0
GAB2	chr11	78129080	78129119	-	CCCGCGAGGATACAGAAAGCCACCGCCGCCGGCGCGCCCC	0.4612	0.4402	0.466	0.4642	0	0	0.00104874	1.07944	1
GAB2	chr11	78128957	78128996	-	CGCAATCCGCACTCTCCGCCCGGCCGCCGGGGGAGCAGCT	0.4858	0.4648	0.4906	0.4888	0	0	0.00104874	0.408034	0
GAB2	chr11	78129127	78129166	+	TGGCCTCCGCGCCCGCGGCTTGGGGCCTCAGGAGAAAGCG	0.4564	0.4354	0.4612	0.4594	0	0	0.00104874	0.675785	0
GAB2	chr11	78129094	78129133	+	GAAAGCGAGACTCCGGGGCGCGCCGGCGGCGGTGGCTTTC	0.463	0.442	0.4678	0.466	0	0	0.00104874	1.05884	1
GAB2	chr11	78129212	78129251	+	CGCTCGGTGAAAAATCGATCGACGACCGAGGGCGCGCAGT	0.4394	0.4184	0.4442	0.4424	0	0	0.00104874	0.232299	0
GAB2	chr11	78129072	78129111	+	CCGGCGGCGGTGGCTTTCTGTATCCTCGCGGGTCCCTAGC	0.4674	0.4464	0.4722	0.4704	0	0	0.00104874	0.861722	1
GAB2	chr11	78128939	78128978	+	CGGGCGGAGAGTGCGGATTGCGCGCGCTCGGGGCGGGGGA	0.494	0.473	0.4988	0.497	0	0	0.00104874	0.0157057	0
GADD45A	chr1	68150379	68150418	-	CTTCTGAGGTAAACTTTGCCCCGGAGGTCTGGAGACACTT	0.407	0.4038	0.407	0.4038	0	0	0.0381688	0.173432	0
GADD45A	chr1	68150628	68150667	+	GGAAGGCGGGTCCCGCGCGCACTCTTATCCGGTTGGCGGG	0.4522	0.449	0.4522	0.449	0	0	0.0381688	0.735721	0
GADD45A	chr1	68150619	68150658	+	GTCCCGCGCGCACTCTTATCCGGTTGGCGGGGACCATTGG	0.4504	0.4472	0.4504	0.4472	0	0	0.0381688	0.689874	0
GADD45A	chr1	68150601	68150640	+	TCCGGTTGGCGGGGACCATTGGGAGTGGGGGGCTTTAGCA	0.4468	0.4436	0.4468	0.4436	0	0	0.0381688	1.40197	1
GADD45A	chr1	68150582	68150621	+	TGGGAGTGGGGGGCTTTAGCAGAGGCTAGAGGTGGCCTCA	0.443	0.4398	0.443	0.4398	0	0	0.0381688	0.541937	0
GADD45A	chr1	68150557	68150596	+	CTAGAGGTGGCCTCAGCTTGGGCTGAAGCAGGCTGCCAAG	0.438	0.4348	0.438	0.4348	0	0	0.0381688	0.326067	0
GADD45A	chr1	68150459	68150498	+	TAAGGGGTGGCTATTAAAATCTATTTCCAGGGTTAATGCA	0.4184	0.4152	0.4184	0.4152	0	0	0.0381688	0.11436	0
GADD45A	chr1	68150422	68150461	+	GCACTGAAGTCTAGTAATTATTAGTAAGCAGGTTACATTA	0.411	0.4078	0.411	0.4078	0	0	0.0381688	0.0753761	0
GADD45A	chr1	68150594	68150633	-	TAGCCTCTGCTAAAGCCCCCCACTCCCAATGGTCCCCGCC	0.45	0.4468	0.45	0.4468	0	0	0.0381688	0.862311	1
GADD45A	chr1	68150644	68150683	-	GAGTGCGCGCGGGACCCGCCTTCCCCTCTCGGCACCGCCC	0.46	0.4568	0.46	0.4568	0	0	0.0381688	0.621495	0
GAL3ST1	chr22	30961187	30961226	-	GGCTGAGTGAGGGACAGAGAGGTGCAGGTGGGCTGGGGTG	0.4356	0.4324	0.4356	0.4324	0	0	0.000105078	0.159436	0
GAL3ST1	chr22	30969122	30969161	-	GTAGCAGCCTGCTCACCCGCTGAAGTGTCAGGCGGAGCTG	-1.1514	-1.1546	-1.1514	-1.1546	0	0	0.000105078	-0.0583963	0
GAL3ST1	chr22	30969089	30969128	-	TGGGAACAGGGCTTCGTTGTCTCGGCTCCCGGGGTAGCAG	-1.1448	-1.148	-1.1448	-1.148	0	0	0.000105078	-0.00215438	0
GAL3ST1	chr22	30961239	30961278	+	TCAGCTGTGAGACTTAAATGAAATGCAATAGGTGGGGCAA	0.4298	0.4266	0.4298	0.4266	0	0	0.000105078	0.00467542	0
GAL3ST1	chr22	30961234	30961273	+	TGTGAGACTTAAATGAAATGCAATAGGTGGGGCAATTAGC	0.4308	0.4276	0.4308	0.4276	0	0	0.000105078	0.0763585	0
GAL3ST1	chr22	30961202	30961241	-	AGAGAGGTGCAGGTGGGCTGGGGTGCCAGAGGGCTAATTG	0.4326	0.4294	0.4326	0.4294	0	0	0.000105078	0.0552492	0
GAL3ST1	chr22	30961219	30961258	+	AAATGCAATAGGTGGGGCAATTAGCCCTCTGGCACCCCAG	0.4338	0.4306	0.4338	0.4306	0	0	0.000105078	0.06903	0
GAL3ST1	chr22	30961050	30961089	+	GCTTGCTTGTTGGGGTCCAAAGAGAGGTGAGGACTGGCCA	0.4676	0.4644	0.4676	0.4644	0	0	0.000105078	0.183006	0
GAL3ST1	chr22	30956870	30956909	+	AGTGAATGAGTGAATGAGTGTACCAGTAATGGGGTTGGGG	1.3036	1.3004	1.3036	1.3004	0	0	0.000105078	1.34122	1
GAL3ST1	chr22	30956836	30956875	+	TTGGGGGGGTGCGGGTGGAGGAACTGTCCTGGGCGGGGCC	1.3104	1.3072	1.3104	1.3072	0	0	0.000105078	0.81189	1
GAL3ST1	chr22	30954569	30954608	-	GTACAGGTGAGGTGCCCAGTAAGAGCCCAGGGCTCTTCTC	1.7592	1.756	1.7592	1.756	0	0	0.000105078	0.0796278	0
GAL3ST1	chr22	30954616	30954655	-	TGGCCCTTGTGCCCCTAGAGTCTGTAGGGTGGCTGATGGA	1.7498	1.7466	1.7498	1.7466	0	0	0.000105078	0.140498	0
GAL3ST1	chr22	30954553	30954592	+	TCTTACTGGGCACCTCACCTGTACCACTGTGGGGTGGGTG	1.767	1.7638	1.767	1.7638	0	0	0.000105078	0.0288099	0
GAL3ST1	chr22	30956830	30956869	+	GGGTGCGGGTGGAGGAACTGTCCTGGGCGGGGCCAGGTGG	1.3116	1.3084	1.3116	1.3084	0	0	0.000105078	0.846891	1
GAL3ST1	chr22	30961168	30961207	-	AGCCCAGAACAGGCTCTAAGGCTGAGTGAGGGACAGAGAG	0.4394	0.4362	0.4394	0.4362	0	0	0.000105078	0.0929544	0
GAL3ST1	chr22	30961183	30961222	-	CTAAGGCTGAGTGAGGGACAGAGAGGTGCAGGTGGGCTGG	0.4364	0.4332	0.4364	0.4332	0	0	0.000105078	0.0726832	0
GAL3ST1	chr22	30961192	30961231	-	AGTGAGGGACAGAGAGGTGCAGGTGGGCTGGGGTGCCAGA	0.4346	0.4314	0.4346	0.4314	0	0	0.000105078	-0.0123634	0
GAL3ST1	chr22	30970806	30970845	+	GCGTCCGAGACAAACGGGCCTTGTTGGGCCGGCGGCGGGG	-1.4836	-1.4868	-1.4836	-1.4868	0	0	0.000105078	-0.0490627	0
GAL3ST1	chr22	30970655	30970694	+	GGGTCCGGGGCGTCCATTGGCCCCGGCGCCGGAGGCTGGG	-1.4534	-1.4566	-1.4534	-1.4566	0	0	0.000105078	-0.254414	0
GAL3ST1	chr22	30970749	30970788	+	AGCGCGCTGAATGCGGCTTCTGTGCGTCTCGGGCGGGCGC	-1.4722	-1.4754	-1.4722	-1.4754	0	0	0.000105078	-0.0057551	0
GAL3ST1	chr22	30970641	30970680	-	CGCCGCCAGCCTGGCCCAGCCTCCGGCGCCGGGGCCAATG	-1.4552	-1.4584	-1.4552	-1.4584	0	0	0.000105078	-0.14612	0
GAL3ST1	chr22	30970736	30970775	+	CGGCTTCTGTGCGTCTCGGGCGGGCGCAGAGGGGCCGGGA	-1.4696	-1.4728	-1.4696	-1.4728	0	0	0.000105078	-0.132298	0
GAL3ST1	chr22	30968870	30968909	+	GAGGGACTGGGTGTGCCATCCAGTGAAAGAGGCAATGATT	-1.0964	-1.0996	-1.0964	-1.0996	0	0	0.000105078	-0.0718812	0
GAL3ST1	chr22	30970661	30970700	+	GGTCTGGGGTCCGGGGCGTCCATTGGCCCCGGCGCCGGAG	-1.4546	-1.4578	-1.4546	-1.4578	0	0	0.000105078	0.0213481	0
GAL3ST1	chr22	30970765	30970804	+	CGCAGCGTTGCGCCCCAGCGCGCTGAATGCGGCTTCTGTG	-1.4754	-1.4786	-1.4754	-1.4786	0	0	0.000105078	-0.119031	0
GAL3ST1	chr22	30970760	30970799	-	AGACGCACAGAAGCCGCATTCAGCGCGCTGGGGCGCAACG	-1.479	-1.4822	-1.479	-1.4822	0	0	0.000105078	-0.0276139	0
GAL3ST1	chr22	30970824	30970863	-	AAGGCCCGTTTGTCTCGGACGCGCCAACGGGGCCATTGTC	-1.4918	-1.495	-1.4918	-1.495	0	0	0.000105078	-0.0173587	0
GALNT2	chr1	230202576	230202615	-	CGGGTCCCGGGGCAGCCACCTGTCACTCACGGGGGAGGGG	0.434	0.421	0.4192	0.4148	0	0	0.00039951	0.512776	0
GALNT2	chr1	230202611	230202650	-	AGGGGGCGGCCGGCGGGGGGAGCACGCTGAGGGGCGGGCG	0.441	0.428	0.4262	0.4218	0	0	0.00039951	0.717551	0
GALNT2	chr1	230202616	230202655	-	GCGGCCGGCGGGGGGAGCACGCTGAGGGGCGGGCGGCCGG	0.442	0.429	0.4272	0.4228	0	0	0.00039951	1.0706	1
GALNT2	chr1	230202678	230202717	-	TCACGGCGGAGCCCGGCGTGCTGCAGCCATGGAGACGCGG	0.4544	0.4414	0.4396	0.4352	0	0	0.00039951	0.750498	1
GALNT2	chr1	230202702	230202741	-	AGCCATGGAGACGCGGCAGTCCCCTCCCGCGGCCCGCGCC	0.4592	0.4462	0.4444	0.44	0	0	0.00039951	0.117123	0
GALNT2	chr1	230202873	230202912	-	CGCGCCGCCGCCGAGCAGTAGCACCGCGCGGGAGGAGGAG	0.4934	0.4804	0.4786	0.4742	0	0	0.00039951	1.16425	1
GALNT2	chr1	230202750	230202789	+	GGGTCAGGGAGCAAAGGGCGACCAATCGGCGGCGGCTGCG	0.4642	0.4512	0.4494	0.445	0	0	0.00039951	0.765149	1
GALNT2	chr1	230202548	230202587	-	CTTTGCCCACGTGTGCGCGCGCTCCAGTCGGGTCCCGGGG	0.4284	0.4154	0.4136	0.4092	0	0	0.00039951	0.655284	0
GATA1	chrX	48644635	48644674	+	TTTTCAGAGAGTAAAGCCCTTAATTTGTGCGGGGCCGGTG	0.4316	0.4274	0.4332	0.4318	0	0	0.0352564	0.589979	0
GATA1	chrX	48644629	48644668	+	GAGAGTAAAGCCCTTAATTTGTGCGGGGCCGGTGTGGGCT	0.4304	0.4262	0.432	0.4306	0	0	0.0352564	0.219874	0
GATA1	chrX	48644766	48644805	-	CTAGGTCGAGCGAGGTCCAAGAATCCCCAGGGTGGGCAGG	0.4624	0.4582	0.464	0.4626	0	0	0.0352564	0.522948	0
GATA1	chrX	48644749	48644788	-	CTACAGTCCACGGGAGCCTAGGTCGAGCGAGGTCCAAGAA	0.459	0.4548	0.4606	0.4592	0	0	0.0352564	0.328275	0
GATA1	chrX	48644592	48644631	-	TCCCTGCAGCCAGGAAGACGCACATACACAGGAGTCTAGC	0.4276	0.4234	0.4292	0.4278	0	0	0.0352564	0.928678	1
GATA1	chrX	48644855	48644894	+	TGCCCCAGTGGGTGGGGCAGTCCAGGGGAGGGGGCGGGTC	0.4756	0.4714	0.4772	0.4758	0	0	0.0352564	1.37323	1
GATA1	chrX	48644669	48644708	+	AAATAGCAGATATGGTTTCATGACTTCACTGGGCTTTTCA	0.4384	0.4342	0.44	0.4386	0	0	0.0352564	0.329984	0
GATA1	chrX	48644834	48644873	+	CCAGGGGAGGGGGCGGGTCCCATGCTTGTGGGGCACCTCT	0.4714	0.4672	0.473	0.4716	0	0	0.0352564	0.698094	0
GATA2	chr3	128207643	128207682	-	AGCCCGGAGATCGGCTCTATGGTTCGTGTGGGCCGGGCGC	0.3216	0.3178	0.3216	0.3178	0	0	0.00341407	0.0315985	0
GATA2	chr3	128207739	128207778	-	CCCGGGCCGAGGAGGGAGGTCCAGGACAAAGGCATTTTGG	0.3024	0.2986	0.3024	0.2986	0	0	0.00341407	-0.132884	0
GATA2	chr3	128207618	128207657	-	CTGGAAGTGCTCCCCACTCACTTCTAGCCCGGAGATCGGC	0.3266	0.3228	0.3266	0.3228	0	0	0.00341407	-0.115994	0
GATA2	chr3	128207501	128207540	-	GCTGGAGGGAGACGCCCCCGGGCAAGAGGTGGCATTTTTT	0.35	0.3462	0.35	0.3462	0	0	0.00341407	-0.706229	0
GATA2	chr3	128207474	128207513	-	TGGAGACCCGGACTGGCGCCGGCGCCAGCTGGAGGGAGAC	0.3554	0.3516	0.3554	0.3516	0	0	0.00341407	-0.082996	0
GATA2	chr3	128207464	128207503	-	GGCGAGGCCGTGGAGACCCGGACTGGCGCCGGCGCCAGCT	0.3574	0.3536	0.3574	0.3536	0	0	0.00341407	-0.167177	0
GATA2	chr3	128207647	128207686	-	CGGAGATCGGCTCTATGGTTCGTGTGGGCCGGGCGCACAA	0.3208	0.317	0.3208	0.317	0	0	0.00341407	-0.123912	0
GATA2	chr3	128212130	128212169	-	GGGCAGGAGGGTACCCGGGGCTCTGCACCCGGCCTACCAG	0.4782	0.4746	0.4782	0.4746	0	0	0.00341407	1.03626	1
GATA2	chr3	128212179	128212218	-	CCTGGCCGGCCAAGGGCCGCTAGGCACTCAGGGCGCGCAC	0.4684	0.4648	0.4684	0.4648	0	0.1875	0.00341407	0.858767	1
GATA2	chr3	128212171	128212210	-	TCCAGCCGCCTGGCCGGCCAAGGGCCGCTAGGCACTCAGG	0.47	0.4664	0.47	0.4664	0	0.0625	0.00341407	1.10497	1
GATA2	chr3	128212280	128212319	-	GACCTCAGGGATGCTTGCTCAGAAAGCTTGGGACACGTCT	0.4482	0.4446	0.4482	0.4446	0	0.0625	0.00341407	0.678082	0
GATA2	chr3	128212383	128212422	+	TCCTGGAAGTGGGTTGAAGACAGAGGAGCGGGCGTCTGTG	0.4322	0.4286	0.4322	0.4286	0	0	0.00341407	0.79378	1
GATA2	chr3	128212222	128212261	+	TCCGGAGAGGGTGGGAGCGGCCTGGAGTGTGGATGCACAG	0.4644	0.4608	0.4644	0.4608	0	0.125	0.00341407	0.304528	0
GATA2	chr3	128212187	128212226	+	CACAGGGTGTGCGCGCCCTGAGTGCCTAGCGGCCCTTGGC	0.4714	0.4678	0.4714	0.4678	0	0.1875	0.00341407	0.758522	1
GATA2	chr3	128207667	128207706	+	ACAATGGGAGGGAGGAAGACTTGTGCGCCCGGCCCACACG	0.3214	0.3176	0.3214	0.3176	0	0	0.00341407	0.0853827	0
GATA2	chr3	128207637	128207676	+	GGCCCACACGAACCATAGAGCCGATCTCCGGGCTAGAAGT	0.3274	0.3236	0.3274	0.3236	0	0	0.00341407	-0.00904068	0
GATA2	chr3	128212152	128212191	-	CTGCACCCGGCCTACCAGGTCCAGCCGCCTGGCCGGCCAA	0.4738	0.4702	0.4738	0.4702	0	0	0.00341407	0.0755906	0
GATA2	chr3	128212244	128212283	+	GGTCAGGGGCGCGCGTGTGCGCTCCGGAGAGGGTGGGAGC	0.46	0.4564	0.46	0.4564	0	0.3125	0.00341407	0.548909	0
GATA2	chr3	128212327	128212366	+	TGCGTGTGCTCACAGCTCCTGAGGGTCCCCGGGGAGAGTC	0.4434	0.4398	0.4434	0.4398	0	0	0.00341407	0.833666	1
GCH1	chr14	55369741	55369780	+	CAATAAGTGGAGGGGTCCCGCCTGATCCTAGGGGCCGGCG	0.4606	0.457	0.5536	0.5498	0	0	0.000842216	0.559461	0
GCH1	chr14	55369855	55369894	+	CAATGCAGCGCCCTCTTGGCCTGAAGAGGGGGCGACTGGG	0.4378	0.4342	0.5308	0.527	0	0	0.000842216	1.65922	1
GCH1	chr14	55369674	55369713	-	CCAGCAGGGGTCGCGGCTCCGGAGACGCCCGGAGGGGTTC	0.4694	0.4658	0.5624	0.5586	0	0	0.000842216	0.483409	0
GCH1	chr14	55369694	55369733	-	GGAGACGCCCGGAGGGGTTCGCAAGCGCAGGGAGGGAAGG	0.4654	0.4618	0.5584	0.5546	0	0	0.000842216	0.353618	0
GCH1	chr14	55369729	55369768	-	GAAGGAAAAGGGCGCCGGCCCCTAGGATCAGGCGGGACCC	0.4584	0.4548	0.5514	0.5476	0	0	0.000842216	0.548396	0
GCH1	chr14	55369752	55369791	-	AGGATCAGGCGGGACCCCTCCACTTATTGCGGAATGAGCC	0.4538	0.4502	0.5468	0.543	0	0	0.000842216	0.543505	0
GCH1	chr14	55369775	55369814	-	TTATTGCGGAATGAGCCGAACCCGAAAAGAGGCAGTCGTC	0.4492	0.4456	0.5422	0.5384	0	0	0.000842216	0.410073	0
GCH1	chr14	55369815	55369854	-	CAGGAGCTGGGATCTCAGTGAGAAAGACGCGGTCTGGGCG	0.4412	0.4376	0.5342	0.5304	0	0	0.000842216	0.257975	0
GCH1	chr14	55369867	55369906	-	CTCTTCAGGCCAAGAGGGCGCTGCATTGAAGGGCTCCGGT	0.4308	0.4272	0.5238	0.52	0	0	0.000842216	0.781316	1
GCH1	chr14	55369760	55369799	+	TCGGGTTCGGCTCATTCCGCAATAAGTGGAGGGGTCCCGC	0.4568	0.4532	0.5498	0.546	0	0	0.000842216	-0.529952	0
GLB1L2	chr11	134201571	134201610	+	GGTCTGGCCGGGGCGGGTCCCCAGTGTCGTGGAGCGGTGC	0.4414	0.4336	0.4334	0.4248	0	0	0.000626559	0.562911	0
GLB1L2	chr11	134201587	134201626	+	GTCTCGGTAGGGGACGGGTCTGGCCGGGGCGGGTCCCCAG	0.4446	0.4368	0.4366	0.428	0	0	0.000626559	0.529262	0
GLB1L2	chr11	134201596	134201635	+	GGGGACAAGGTCTCGGTAGGGGACGGGTCTGGCCGGGGCG	0.4464	0.4386	0.4384	0.4298	0	0	0.000626559	0.243757	0
GLB1L2	chr11	134201601	134201640	+	GGGGCGGGGACAAGGTCTCGGTAGGGGACGGGTCTGGCCG	0.4474	0.4396	0.4394	0.4308	0	0	0.000626559	0.567272	0
GLB1L2	chr11	134201679	134201718	+	GGTGGGCGGGGACGAGGTCTCGGTAGGAGAGGGGGCTGGC	0.463	0.4552	0.455	0.4464	0	0	0.000626559	1.43008	1
GLB1L2	chr11	134201663	134201702	+	GTCTCGGTAGGAGAGGGGGCTGGCGGGGGCGGGGCTGGCG	0.4598	0.452	0.4518	0.4432	0	0	0.000626559	0.272161	0
GLB1L2	chr11	134201672	134201711	+	GGGGACGAGGTCTCGGTAGGAGAGGGGGCTGGCGGGGGCG	0.4616	0.4538	0.4536	0.445	0	0	0.000626559	0.313584	0
GLB1L2	chr11	134201559	134201598	-	ACGGCGGACTCTGCACCGCTCCACGACACTGGGGACCCGC	0.4436	0.4358	0.4356	0.427	0	0	0.000626559	0.926034	1
GLB1L2	chr11	134201617	134201656	-	CTACCGAGACCTTGTCCCCGCCCCGCCCCCGGCCGGGGCC	0.4552	0.4474	0.4472	0.4386	0	0	0.000626559	0.643889	0
GLB1L2	chr11	134201607	134201646	+	GGGGGCGGGGCGGGGACAAGGTCTCGGTAGGGGACGGGTC	0.4486	0.4408	0.4406	0.432	0	0	0.000626559	0.614794	0
GLG1	chr16	74641151	74641190	+	GGAGCGCCGCTCTCCCGCCCGCCGGTCCAGGGTGTGTGCG	0.4728	0.4656	0.4728	0.4656	0	0	0.000627434	0.86724	1
GLG1	chr16	74641107	74641146	+	CCAGCACGGCCTCCTCCTTCGCCCCACTCTGGGTTCGCGG	0.4816	0.4744	0.4816	0.4744	0	0	0.000627434	0.697346	0
GLG1	chr16	74641084	74641123	+	CCACTCTGGGTTCGCGGGTCGGCGCCGGCGGGGCGGGGCT	0.4862	0.479	0.4862	0.479	0	0	0.000627434	0.174542	0
GLG1	chr16	74641186	74641225	+	GCTTTTTAAGAAACCCCAGCAACCCCCCCGGGTAAGGAGC	0.4658	0.4586	0.4658	0.4586	0	0	0.000627434	0.452614	0
GLG1	chr16	74641093	74641132	-	CCGCCGGCGCCGACCCGCGAACCCAGAGTGGGGCGAAGGA	0.4798	0.4726	0.4798	0.4726	0	0	0.000627434	1.09898	1
GLG1	chr16	74641133	74641172	-	GGAGGCCGTGCTGGAAACCGCACACACCCTGGACCGGCGG	0.4718	0.4646	0.4718	0.4646	0	0	0.000627434	0.448351	0
GLG1	chr16	74641198	74641237	-	GGGGGGTTGCTGGGGTTTCTTAAAAAGCCCGGGCAGGGCG	0.4588	0.4516	0.4588	0.4516	0	0	0.000627434	0.0118189	0
GLG1	chr16	74641171	74641210	-	GGGCGGGAGAGCGGCGCTCCTTACCCGGGGGGGTTGCTGG	0.4642	0.457	0.4642	0.457	0	0	0.000627434	1.03378	1
GLG1	chr16	74641204	74641243	-	TTGCTGGGGTTTCTTAAAAAGCCCGGGCAGGGCGGCCTAC	0.4576	0.4504	0.4576	0.4504	0	0	0.000627434	0.326188	0
GLG1	chr16	74641142	74641181	-	GCTGGAAACCGCACACACCCTGGACCGGCGGGCGGGAGAG	0.47	0.4628	0.47	0.4628	0	0	0.000627434	0.34247	0
GNAI2	chr3	50273280	50273319	+	CAGCCGGGAGGGCGGATCTGTTAACCCGAGGGTGGGGATC	0.4324	0.4264	0.4324	0.4264	0	0	0.00671043	1.27845	1
GNAI2	chr3	50273285	50273324	-	CCACCCTCGGGTTAACAGATCCGCCCTCCCGGCTGTCCAG	0.438	0.432	0.438	0.432	0	0	0.00671043	1.14276	1
GNAI2	chr3	50273053	50273092	+	TCTCCCTCTGGGTTGCAGCTAGTCGAAAAAGGAAAAAAAA	0.387	0.381	0.387	0.381	0	0	0.00671043	0.270492	0
GNAI2	chr3	50273134	50273173	+	AGTAAACTTGTTTTGGGATCTACGAACTCGGGAGCCTTTC	0.4032	0.3972	0.4032	0.3972	0	0	0.00671043	0.321194	0
GNAI2	chr3	50273073	50273112	+	TTAAGGCGGGTTTACCGCCTTCTCCCTCTGGGTTGCAGCT	0.391	0.385	0.391	0.385	0	0	0.00671043	0.270984	0
GNAI2	chr3	50273258	50273297	+	AACCCGAGGGTGGGGATCCGGTGCCCTCGAGGGCAGAGCA	0.428	0.422	0.428	0.422	0	0	0.00671043	0.57879	0
GNAI2	chr3	50273269	50273308	+	GCGGATCTGTTAACCCGAGGGTGGGGATCCGGTGCCCTCG	0.4302	0.4242	0.4302	0.4242	0	0	0.00671043	0.501903	0
GNAI2	chr3	50273275	50273314	+	GGGAGGGCGGATCTGTTAACCCGAGGGTGGGGATCCGGTG	0.4314	0.4254	0.4314	0.4254	0	0	0.00671043	0.367168	0
GNAI2	chr3	50273203	50273242	+	AGCTTCTGCGAGTTGGGCGAGTTAGGTGGAGGAGGCGTGT	0.417	0.411	0.417	0.411	0	0	0.00671043	0.254212	0
GTSE1	chr22	46692246	46692285	+	CCGCCAAGGCCTGAGGACCGCCGAGGGCGTGGCGGGAGCC	0.4012	0.3812	0.381	0.3776	0	0	0.00142608	-0.0525825	0
GTSE1	chr22	46692315	46692354	+	GACTCATTGCCGGAGCTGCACAGCCTGTGGGGCTGGAGGG	0.415	0.395	0.3948	0.3914	0	0	0.00142608	0.76602	1
GTSE1	chr22	46692515	46692554	+	GGAACCATGTATAGCAGCTCCTTGTGTGTAGGGAGAAAGT	0.455	0.435	0.4348	0.4314	0	0	0.00142608	0.910817	1
GTSE1	chr22	46692234	46692273	-	AAACCGAGGACAGGCTCCCGCCACGCCCTCGGCGGTCCTC	0.4034	0.3834	0.3832	0.3798	0	0	0.00142608	0.827249	1
GTSE1	chr22	46692260	46692299	-	CCTCGGCGGTCCTCAGGCCTTGGCGGTTGGGGAAGCCCGC	0.4086	0.3886	0.3884	0.385	0	0	0.00142608	0.922917	1
GTSE1	chr22	46692273	46692312	-	CAGGCCTTGGCGGTTGGGGAAGCCCGCCAAGGGCGACGGT	0.4112	0.3912	0.391	0.3876	0	0	0.00142608	0.384024	0
GTSE1	chr22	46692280	46692319	-	TGGCGGTTGGGGAAGCCCGCCAAGGGCGACGGTTCCCCTC	0.4126	0.3926	0.3924	0.389	0	0	0.00142608	0.897689	1
GTSE1	chr22	46692371	46692410	-	GTCAGCCGGCGCCCCAGTGCGTGCCTCGGGGGCAGGGATC	0.4308	0.4108	0.4106	0.4072	0	0	0.00142608	0.950397	1
GTSE1	chr22	46692556	46692595	-	GCTTGACGCGGATACCTAGTGACACTTGGCGGCCAGGCCG	0.4678	0.4478	0.4476	0.4442	0	0	0.00142608	1.12669	1
GTSE1	chr22	46692252	46692291	+	CCCCAACCGCCAAGGCCTGAGGACCGCCGAGGGCGTGGCG	0.4024	0.3824	0.3822	0.3788	0	0	0.00142608	0.297362	0
HDGFRP2	chr19	4472179	4472218	+	TCTGGGCAGCCTGCCGACGCGCGCTTATTGGGCGTTGCGC	0.4912	0.4764	0.4912	0.4764	0	0	0.00270653	-0.0815711	0
HDGFRP2	chr19	4471990	4472029	+	GTAACCCAGAGACTCTAATGGGAGGTTATGGGAGGTGAAA	0.4534	0.4386	0.4534	0.4386	0	0	0.00270653	1.20429	1
HDGFRP2	chr19	4472000	4472039	+	CCCAAGGGGCGTAACCCAGAGACTCTAATGGGAGGTTATG	0.4554	0.4406	0.4554	0.4406	0	0	0.00270653	0.974835	1
HDGFRP2	chr19	4472037	4472076	+	GGAGCACAGCAGTTAACGGGATTGGATAACGGACAGACCC	0.4628	0.448	0.4628	0.448	0	0	0.00270653	0.33454	0
HDGFRP2	chr19	4472071	4472110	+	CAGAGAAGGGAGGCGACCAATAAGAACAGAGGTTGGAGCA	0.4696	0.4548	0.4696	0.4548	0	0	0.00270653	0.561726	0
HDGFRP2	chr19	4472139	4472178	+	CAACGGAAGTTCAGCCCTCCGGCCGTCACGGGCCGGCAAA	0.4832	0.4684	0.4832	0.4684	0	0	0.00270653	0.103674	0
HDGFRP2	chr19	4472007	4472046	-	TCCCATTAGAGTCTCTGGGTTACGCCCCTTGGGTCTGTCC	0.4614	0.4466	0.4614	0.4466	0	0	0.00270653	0.257998	0
HDGFRP2	chr19	4471935	4471974	+	AGACGAACAGACGCTCTAAGGGAGTGAAGGGGTGGAGCTT	0.4424	0.4276	0.4424	0.4276	0	0	0.00270653	0.820875	1
HES7	chr17	8027618	8027657	-	TGGGGGCACTGGCTGGTTTACAGACCGTAAGGCTGTATAA	0.4568	0.454	0.461	0.46	0	0	0	0.351586	0
HES7	chr17	8027652	8027691	-	GTATAAGGAGGCGGGACCCAGCTGAAAGGAGGAGGCTATT	0.45	0.4472	0.4542	0.4532	0	0	0	0.318958	0
HES7	chr17	8027502	8027541	-	CGACATCCAGATTCTGCCCCTCTAGGACCCGGCACGAGGC	0.48	0.4772	0.4842	0.4832	0	0	0	1.60517	1
HES7	chr17	8027456	8027495	+	GCGGGGTCGGGTCCTATCCCTCCTACCCTTGGGCCGCGGA	0.4938	0.491	0.498	0.497	0	0	0	0.0205435	0
HES7	chr17	8027478	8027517	+	CAGAATCTGGATGTCGAAGGGGGCGGGGTCGGGTCCTATC	0.4894	0.4866	0.4936	0.4926	0	0	0	0.357718	0
HES7	chr17	8027484	8027523	+	GAGGGGCAGAATCTGGATGTCGAAGGGGGCGGGGTCGGGT	0.4882	0.4854	0.4924	0.4914	0	0	0	0.0960135	0
HES7	chr17	8027490	8027529	+	GTCCTAGAGGGGCAGAATCTGGATGTCGAAGGGGGCGGGG	0.487	0.4842	0.4912	0.4902	0	0	0	0.0464297	0
HES7	chr17	8027634	8027673	+	GCTGGGTCCCGCCTCCTTATACAGCCTTACGGTCTGTAAA	0.4582	0.4554	0.4624	0.4614	0	0	0	0.170976	0
HES7	chr17	8027509	8027548	-	CAGATTCTGCCCCTCTAGGACCCGGCACGAGGCTCCCGGA	0.4786	0.4758	0.4828	0.4818	0	0	0	1.03711	1
HES7	chr17	8027598	8027637	-	TGCGGGAAGTGAGGGGTGAATGGGGGCACTGGCTGGTTTA	0.4608	0.458	0.465	0.464	0	0	0	0.0352588	0
HEXIM1	chr17	43224474	43224513	-	GTTCTCTGGGTCCTCTCAGTCCCTGTTTATGGAGGGCTGG	0.233	0.2318	0.212	0.2054	0	0	0.000777964	0.709617	0
HEXIM1	chr17	43224340	43224379	-	GTACACAGTGCAAACGTGCTGGAATGTCAGGGATGCTATT	0.2062	0.205	0.1852	0.1786	0	0	0.000777964	0.988619	1
HEXIM1	chr17	43224392	43224431	-	AGAAGAAAGGGTCACTGGGTGTGTGGCGAAGGAGAAGTGG	0.2166	0.2154	0.1956	0.189	0	0	0.000777964	0.873054	1
HEXIM1	chr17	43224400	43224439	-	GGGTCACTGGGTGTGTGGCGAAGGAGAAGTGGAAAGGGCG	0.2182	0.217	0.1972	0.1906	0	0	0.000777964	0.562592	0
HEXIM1	chr17	43224443	43224482	-	AGATTTTAGGCCTCAGTGACTGGTATGGAGGGTTCTCTGG	0.2268	0.2256	0.2058	0.1992	0	0	0.000777964	0.690114	0
HEXIM1	chr17	43224578	43224617	-	CCTGCGCCAGAATCCCCTGCAGCAAGTTTCGGAGCAAGGC	0.2538	0.2526	0.2328	0.2262	0	0	0.000777964	0.503767	0
HEXIM1	chr17	43224451	43224490	-	GGCCTCAGTGACTGGTATGGAGGGTTCTCTGGGTCCTCTC	0.2284	0.2272	0.2074	0.2008	0	0	0.000777964	1.13833	1
HEXIM1	chr17	43224293	43224332	-	CTAACTTGCCAGGCTGTGGTGAGGTCACATGGCTCTGTGC	0.1968	0.1956	0.1758	0.1692	0	0	0.000777964	0.734702	0
HEXIM1	chr17	43224544	43224583	+	CGCAGGGCTGGGGGGGCCGATTCCCCCGGGGGCGTAGTTT	0.2424	0.2412	0.2214	0.2148	0	0	0.000777964	-0.137721	0
HEXIM1	chr17	43224330	43224369	-	TGCGTAAAAGGTACACAGTGCAAACGTGCTGGAATGTCAG	0.2042	0.203	0.1832	0.1766	0	0	0.000777964	0.866807	1
HIF1A	chr14	62162173	62162212	+	CAGGGGGCGGGCAAGGGCGGAGGCGCGCTCGGGCGCGCGG	0.4912	0.4852	0.4844	0.4822	0	0	0.00198459	0.453895	0
HIF1A	chr14	62161855	62161894	-	CAAAGCCGGGCACCGCCTTCCTTCGGAGAAGGCGCAGAGT	0.4322	0.4262	0.4254	0.4232	0	0	0.00198459	1.09226	1
HIF1A	chr14	62162050	62162089	-	CCGCCTGCGTCGCTCGCCATTGGATCTCGAGGAACCCGCC	0.4712	0.4652	0.4644	0.4622	0	0	0.00198459	0.228733	0
HIF1A	chr14	62162069	62162108	-	TTGGATCTCGAGGAACCCGCCTCCACCTCAGGTGAGGCGG	0.475	0.469	0.4682	0.466	0	0	0.00198459	1.10527	1
HIF1A	chr14	62162080	62162119	+	CTCCCGCAAGCCCGCCTCACCTGAGGTGGAGGCGGGTTCC	0.4726	0.4666	0.4658	0.4636	0	0	0.00198459	0.34704	0
HIF1A	chr14	62162002	62162041	-	ACCGCCTCCTGATTGGCTGAGAGCGGCGTGGGCTGGGGTG	0.4616	0.4556	0.4548	0.4526	0	0	0.00198459	0.331096	0
HIF1A	chr14	62162058	62162097	+	GAGGTGGAGGCGGGTTCCTCGAGATCCAATGGCGAGCGAC	0.4682	0.4622	0.4614	0.4592	0	0	0.00198459	0.547904	0
HIF1A	chr14	62161866	62161905	+	CGAGTCTGGGGACTCTGCGCCTTCTCCGAAGGAAGGCGGT	0.4298	0.4238	0.423	0.4208	0	0	0.00198459	0.802472	1
HIF1A	chr14	62161859	62161898	+	GGGGACTCTGCGCCTTCTCCGAAGGAAGGCGGTGCCCGGC	0.4284	0.4224	0.4216	0.4194	0	0	0.00198459	0.559657	0
HIF1A	chr14	62161933	62161972	+	ACGCTCACGTGCTCGTCTGTGTTTAGCGGCGGAGGAAAGA	0.4432	0.4372	0.4364	0.4342	0	0	0.00198459	0.512892	0
HK2	chr2	75060892	75060931	+	GGTGTGGGGCGACTGGAAAAACGGGCCTCTGGACCAGCAC	0.4318	0.4268	0.4264	0.4234	0	0	0.00013994	0.129276	0
HK2	chr2	75060923	75060962	+	ATGGGTGGGGGGAGCGTGATCGCGGACCCGGGGTGTGGGG	0.438	0.433	0.4326	0.4296	0	0	0.00013994	-0.0247592	0
HK2	chr2	75060951	75060990	+	ATGAGCCACCGCCGCGTCAGGCTCGGCTATGGGTGGGGGG	0.4436	0.4386	0.4382	0.4352	0	0	0.00013994	0.574396	0
HK2	chr2	75060957	75060996	+	AGGCGCATGAGCCACCGCCGCGTCAGGCTCGGCTATGGGT	0.4448	0.4398	0.4394	0.4364	0	0	0.00013994	0.678687	0
HK2	chr2	75060986	75061025	+	GTGGTCCGTGGCTAAAGGCTGGGACGGAAAGGCGCATGAG	0.4506	0.4456	0.4452	0.4422	0	0	0.00013994	0.944724	1
HK2	chr2	75061000	75061039	+	CTGAGATGGGACGTGTGGTCCGTGGCTAAAGGCTGGGACG	0.4534	0.4484	0.448	0.445	0	0	0.00013994	1.15537	1
HK2	chr2	75061014	75061053	+	GAGGGGCGGGGCGCCTGAGATGGGACGTGTGGTCCGTGGC	0.4562	0.4512	0.4508	0.4478	0	0	0.00013994	0.899903	1
HK2	chr2	75060801	75060840	-	AAGAACTAGGATGCTTTAGACGTGTGACTGGGCAGTGGGA	0.4182	0.4132	0.4128	0.4098	0	0	0.00013994	0.298619	0
HK2	chr2	75060834	75060873	+	CACTGTCTGGCATCTCGGGATCATGTGAGGGGCTCCCACT	0.4202	0.4152	0.4148	0.4118	0	0	0.00013994	0.18519	0
HK2	chr2	75060871	75060910	+	CGGGCCTCTGGACCAGCACACGCCCTGTGCGGAGAGACAC	0.4276	0.4226	0.4222	0.4192	0	0	0.00013994	0.354093	0
HMGN2	chr1	26798619	26798658	-	CTGAGATGCGCCGTGAGTGTCGCACGGCTTGGAGAAGTGG	0.4388	0.4306	0.4506	0.44	0	0	0.223108	-0.0180868	0
HMGN2	chr1	26798928	26798967	+	AGCGCTGGGAGCCCCGGACCGGTTAGAACCGGATTTCACC	0.496	0.4878	0.5078	0.4972	0	0	0.223108	-0.0556174	0
HMGN2	chr1	26798892	26798931	+	CACCTCCCGCCGCCGTTCATTGGCCCAGCTGGGGTCACGT	0.4888	0.4806	0.5006	0.49	0	0	0.223108	-0.0216173	0
HMGN2	chr1	26798853	26798892	+	TGGGCGGGGTTTAAACTCACCTCCTCTGGAGGGAGTGAGG	0.481	0.4728	0.4928	0.4822	0	0	0.223108	1.33133	1
HMGN2	chr1	26798776	26798815	+	GGCGCGCCGAGGGGGTGGGGGCGCAGTCGGGGTGGCGCGC	0.4656	0.4574	0.4774	0.4668	0	0	0.223108	0.331697	0
HMGN2	chr1	26798760	26798799	+	GGGGGCGCAGTCGGGGTGGCGCGCGTCGAAGGCAGTAAAT	0.4624	0.4542	0.4742	0.4636	0	0	0.223108	0.929833	1
HMGN2	chr1	26798727	26798766	+	AGTAAATGAGGAGGGGTGCGCGAGTCGGCGGGCTCCGGGT	0.4558	0.4476	0.4676	0.457	0	0	0.223108	0.559843	0
HMGN2	chr1	26798636	26798675	-	TGTCGCACGGCTTGGAGAAGTGGGTTGCTGGGTTGCATAA	0.4422	0.434	0.454	0.4434	0	0	0.223108	0.73884	0
HMGN2	chr1	26798898	26798937	-	CCCCAGCTGGGCCAATGAACGGCGGCGGGAGGTGAAATCC	0.4946	0.4864	0.5064	0.4958	0	0	0.223108	0.097306	0
HN1L	chr16	1728041	1728080	+	CGCATTGGGCGGCGGGCCGGGCGGGCCCTGGGACGGCCGC	0.4552	0.4504	0.4486	0.4448	0	0	0.00161095	0.223419	0
HN1L	chr16	1727994	1728033	-	CGCGGTCGGCTCGCGGGCTCCCGCAGACCGGGCTTCCTCC	0.4504	0.4456	0.4438	0.44	0	0	0.00161095	0.607837	0
HN1L	chr16	1728141	1728180	+	CCGCCCCTCACGCCCACCCCCGACGACTTAGGCTTTGAAC	0.4752	0.4704	0.4686	0.4648	0	0	0.00161095	0.862308	1
HN1L	chr16	1728127	1728166	+	CACCCCCGACGACTTAGGCTTTGAACGGTCGGCGCCGCGC	0.4724	0.4676	0.4658	0.462	0	0	0.00161095	0.159307	0
HN1L	chr16	1728099	1728138	+	TCGGCGCCGCGCCCGCAGCCGATTGGGGAAGGCGACGCCG	0.4668	0.462	0.4602	0.4564	0	0	0.00161095	1.42003	1
HN1L	chr16	1728064	1728103	+	CGCCGCTCGCGGAGGTGGGAGCTCGCATTGGGCGGCGGGC	0.4598	0.455	0.4532	0.4494	0	0	0.00161095	0.717666	0
HN1L	chr16	1727984	1728023	+	CGGTCTGCGGGAGCCCGCGAGCCGACCGCGGGGCCGCACC	0.4438	0.439	0.4372	0.4334	0	0	0.00161095	0.5243	0
HN1L	chr16	1727917	1727956	+	GCGGGCATGGGCGCGCGGCCCTGAAGAACAGGCACAAACG	0.4304	0.4256	0.4238	0.42	0	0	0.00161095	0.0668145	0
HN1L	chr16	1728058	1728097	+	TCGCGGAGGTGGGAGCTCGCATTGGGCGGCGGGCCGGGCG	0.4586	0.4538	0.452	0.4482	0	0	0.00161095	0.385338	0
HN1L	chr16	1728025	1728064	+	CCGGGCGGGCCCTGGGACGGCCGCGCCCTCGGGAGGAAGC	0.452	0.4472	0.4454	0.4416	0	0	0.00161095	0.077983	0
HNF4A	chr20	43029530	43029569	-	AAGTTATTGAATTAGGGGATCTCGGAGGTAGGCTGTCAGT	0.4396	0.432	0.4396	0.432	0	0	2.59e-05	0.228111	0
HNF4A	chr20	43029764	43029803	-	ATCCCTGCAGCCCCGCCCAGCCTATCCACCGGCGGGGGAC	0.4864	0.4788	0.4864	0.4788	0	0	2.59e-05	0.688456	0
HNF4A	chr20	43029770	43029809	-	GCAGCCCCGCCCAGCCTATCCACCGGCGGGGGACCGATTA	0.4876	0.48	0.4876	0.48	0	0	2.59e-05	1.52904	1
HNF4A	chr20	43029839	43029878	+	GCTGGGAGTCTTGGCCTAGCCTCTGTGAAGGGGTGGAGGC	0.4968	0.4892	0.4968	0.4892	0	0	2.59e-05	0.173558	0
HNF4A	chr20	43029821	43029860	+	GCCTCTGTGAAGGGGTGGAGGCTCTGCCGGGGAGGGGTGG	0.4932	0.4856	0.4932	0.4856	0	0	2.59e-05	0.0281338	0
HNF4A	chr20	43029781	43029820	+	GGGTTAATGGTTAATCGGTCCCCCGCCGGTGGATAGGCTG	0.4852	0.4776	0.4852	0.4776	0	0	2.59e-05	0.749381	0
HNF4A	chr20	43029721	43029760	+	GCTGTTTGTTGGTTTCTGGCTGACACCCGGGGTGCTAATT	0.4732	0.4656	0.4732	0.4656	0	0	2.59e-05	0.132644	0
HNF4A	chr20	43029701	43029740	+	TGACACCCGGGGTGCTAATTACAACTGCTGGGGCCCTAAC	0.4692	0.4616	0.4692	0.4616	0	0	2.59e-05	0.514714	0
HNF4A	chr20	43029563	43029602	+	CCAAGTCAGGCATTCTAACTGATACTATCAGGCACTGACA	0.4416	0.434	0.4416	0.434	0	0	2.59e-05	0.00409278	0
HNF4A	chr20	43029828	43029867	-	TCCCCGGCAGAGCCTCCACCCCTTCACAGAGGCTAGGCCA	0.4992	0.4916	0.4992	0.4916	0	0	2.59e-05	0.721577	0
HOXA13	chr7	27239841	27239880	+	CGCCCGCTTTGCATACGCCGTGGGCGGAGCGGGGGGGCCG	0.4734	0.471	0.4822	0.4784	0	0	0	0.0873948	0
HOXA13	chr7	27239849	27239888	+	GTCGGAGCCGCCCGCTTTGCATACGCCGTGGGCGGAGCGG	0.4718	0.4694	0.4806	0.4768	0	0	0	0.0106612	0
HOXA13	chr7	27239941	27239980	+	CTCCCCCGGGTGAATGGTGCGCGGCCGCGCGGCTGGCGCT	0.4534	0.451	0.4622	0.4584	0	0	0	0.499455	0
HOXA13	chr7	27239774	27239813	+	CCCGCGGGGCGCGATCCGCCCCCCTCGCTCGGGCCCCGGC	0.4868	0.4844	0.4956	0.4918	0	0	0	0.143371	0
HOXA13	chr7	27240044	27240083	+	CGCCTGGTTGCGCGGGTCTGGGCCCCACTGGGATAAAGGA	0.4328	0.4304	0.4416	0.4378	0	0	0	0.78761	1
HOXA13	chr7	27239952	27239991	-	CGCGGCCGCGCACCATTCACCCGGGGGAGAGGCGGAGGAA	0.4466	0.4442	0.4554	0.4516	0	0	0	0.181389	0
HOXA13	chr7	27240050	27240089	-	ATCCCAGTGGGGCCCAGACCCGCGCAACCAGGCGGGGAGG	0.427	0.4246	0.4358	0.432	0	0	0	0.880312	1
HOXA13	chr7	27240033	27240072	+	GCGGGTCTGGGCCCCACTGGGATAAAGGAAGGGAAGGGGG	0.435	0.4326	0.4438	0.44	0	0	0	0.25971	0
HOXA13	chr7	27239968	27240007	-	TCACCCGGGGGAGAGGCGGAGGAACGTGCGGGTGGGGCAG	0.4434	0.441	0.4522	0.4484	0	0	0	0.673212	0
HOXA13	chr7	27239882	27239921	+	GCGGGGACGACGGGTGCACCGTGCAGAGCTGGAGTCGGAG	0.4652	0.4628	0.474	0.4702	0	0	0	1.33208	1
HOXB9	chr17	46703915	46703954	+	TCCATCCTCGATATGGAGTGCGGTGCGGACGGATGACAGC	0.4636	0.453	0.4636	0.453	0	0	0.000931353	0.921201	1
HOXB9	chr17	46704009	46704048	+	CGGGAGGGGGGGACCGGGCGGCCGGTAGCTGGGGCTGAGG	0.4448	0.4342	0.4448	0.4342	0	0	0.000931353	0.0623502	0
HOXB9	chr17	46704204	46704243	+	TATCCTCTCGGGCCTCTATGGCTTCTCCCCGGGCTGGGGC	0.4058	0.3952	0.4058	0.3952	0	0	0.000931353	1.02604	1
HOXB9	chr17	46703918	46703957	-	GTCATCCGTCCGCACCGCACTCCATATCGAGGATGGATTG	0.4584	0.4478	0.4584	0.4478	0	0	0.000931353	1.05276	1
HOXB9	chr17	46703960	46703999	-	TTATGCTGATGCAATGTGCTATCACGTCAGGGCTCCGGCG	0.45	0.4394	0.45	0.4394	0	0	0.000931353	0.784184	1
HOXB9	chr17	46704186	46704225	-	GGCGGAGGGAGGGAGAGAGCCCCAGCCCGGGGAGAAGCCA	0.4048	0.3942	0.4048	0.3942	0	0	0.000931353	0.679055	0
HOXB9	chr17	46704136	46704175	-	AGGCTGTAGAGCCCTCTCCCCAGGCGGGTCGGGGAGGGAG	0.4148	0.4042	0.4148	0.4042	0	0	0.000931353	0.576817	0
HOXB9	chr17	46704058	46704097	-	GGGGGGCAGTTCTCAACATGGGGCGGCGGGGGCGGAGGAG	0.4304	0.4198	0.4304	0.4198	0	0	0.000931353	0.64167	0
HOXB9	chr17	46704047	46704086	-	CGCTGCAGGAAGGGGGGCAGTTCTCAACATGGGGCGGCGG	0.4326	0.422	0.4326	0.422	0	0	0.000931353	0.469427	0
HOXB9	chr17	46703969	46704008	-	TGCAATGTGCTATCACGTCAGGGCTCCGGCGGCCACGTAA	0.4482	0.4376	0.4482	0.4376	0	0	0.000931353	0.807823	1
HOXC13	chr12	54332329	54332368	+	TGCTGATTGGATCTCAGGTAGGCCAAAGGAGGCGGGAGCT	0.4456	0.44	0.4368	0.433	0	0	1.03e-05	0.214234	0
HOXC13	chr12	54332306	54332345	+	CAAAGGAGGCGGGAGCTGGGAGATTTAAAGGGACAGGGAG	0.441	0.4354	0.4322	0.4284	0	0	1.03e-05	0.6731	0
HOXC13	chr12	54332232	54332271	+	GGGGGGGAGGCTGAATTTGGCCGACGCAAAGGGGTGTAGG	0.4262	0.4206	0.4174	0.4136	0	0	1.03e-05	0.38328	0
HOXC13	chr12	54332223	54332262	+	GCTGAATTTGGCCGACGCAAAGGGGTGTAGGGAGGAGAGC	0.4244	0.4188	0.4156	0.4118	0	0	1.03e-05	1.11144	1
HOXC13	chr12	54332189	54332228	+	GAGAGCGCTGTAACTGGGCGCCTCCGCCTAGGCATAGGAT	0.4176	0.412	0.4088	0.405	0	0	1.03e-05	0.796223	1
HOXC13	chr12	54332177	54332216	-	TCTCCGGTGCACATCCTATGCCTAGGCGGAGGCGCCCAGT	0.4198	0.4142	0.411	0.4072	0	0	1.03e-05	1.02587	1
HOXC13	chr12	54332402	54332441	-	AGGGGAGGGAACCCCAGGAGACCTGGCCGGGGCATCACGT	0.4648	0.4592	0.456	0.4522	0	0	1.03e-05	0.337011	0
HOXC13	chr12	54332385	54332424	+	GGTCTCCTGGGGTTCCCTCCCCTCGAGGTGGGGCGGGGCG	0.4568	0.4512	0.448	0.4442	0	0	1.03e-05	0.302896	0
HOXC13	chr12	54332152	54332191	-	TCGGCTTGGCGGTAGGGGGTCTGTCTCTCCGGTGCACATC	0.4148	0.4092	0.406	0.4022	0	0	1.03e-05	0.862683	1
HOXC13	chr12	54332137	54332176	-	CAGCAGTCACAGTGATCGGCTTGGCGGTAGGGGGTCTGTC	0.4118	0.4062	0.403	0.3992	0	0	1.03e-05	0.162221	0
IER5L	chr9	131940790	131940829	-	CGGGGCCGCAGTCTGCAGCATAGGTCGCCTGGCAGCGGCC	0.4452	0.4412	0.4452	0.4412	0	0	0.000111569	0.276602	0
IER5L	chr9	131940642	131940681	+	CTTGGTCTGATTGGCCAGCCGAGTAGCCCCGGGGCGGGCT	0.4794	0.4754	0.4794	0.4754	0	0	0.000111569	0.20444	0
IER5L	chr9	131940699	131940738	+	GCAGCGGCGTTGGAGGCCCGGGGTCCGTTCGGTATTTGAA	0.468	0.464	0.468	0.464	0	0	0.000111569	1.11743	1
IER5L	chr9	131940778	131940817	+	GCGACCTATGCTGCAGACTGCGGCCCCGGCGGCTCCGAGT	0.4522	0.4482	0.4522	0.4482	0	0	0.000111569	0.965186	1
IER5L	chr9	131940809	131940848	+	CAGCCGCGGGCTTCAACGTGGCCGCTGCCAGGCGACCTAT	0.446	0.442	0.446	0.442	0	0.125	0.000111569	0.185594	0
IER5L	chr9	131940820	131940859	+	TAAGGCGAGGGCAGCCGCGGGCTTCAACGTGGCCGCTGCC	0.4438	0.4398	0.4438	0.4398	0	0.1875	0.000111569	0.917389	1
IER5L	chr9	131940836	131940875	-	AAGCCCGCGGCTGCCCTCGCCTTAGGTCCCGGGAGCCGGG	0.436	0.432	0.436	0.432	0	0.25	0.000111569	0.241541	0
IER5L	chr9	131940841	131940880	+	CGACCCCCGGCTCCCGGGACCTAAGGCGAGGGCAGCCGCG	0.4396	0.4356	0.4396	0.4356	0	0.3125	0.000111569	0.58268	0
IER5L	chr9	131940903	131940942	+	CCGCAGGTGAGGCCCAGCCGTGCGGAAAGGGGAGGAGCCG	0.4272	0.4232	0.4272	0.4232	0	0.375	0.000111569	0.408466	0
IGDCC3	chr15	65670591	65670630	+	CCCCCCAGGTCCCCGGCTGGCCCGCGGGGAGGGGATACCC	0.4506	0.4462	0.456	0.4524	0	0	1.22e-06	0.0844169	0
IGDCC3	chr15	65670638	65670677	+	CCGCAGCCCGGACCCACTCCCCAGTCCGCTGGTGTCCACT	0.4412	0.4368	0.4466	0.443	0	0.125	1.22e-06	0.571494	0
IGDCC3	chr15	65670659	65670698	+	ATCCCGCAGCTGTGTGTCTTTCCGCAGCCCGGACCCACTC	0.437	0.4326	0.4424	0.4388	0	0.125	1.22e-06	0.112312	0
IGDCC3	chr15	65670478	65670517	-	CAAAAGAGCCGGCGAGCGCTTTAAGCGGCCGGACATTCCC	0.4686	0.4642	0.474	0.4704	0	0	1.22e-06	0.183254	0
IGDCC3	chr15	65670488	65670527	-	GGCGAGCGCTTTAAGCGGCCGGACATTCCCGGCTGCGCGG	0.4666	0.4622	0.472	0.4684	0	0	1.22e-06	0.835729	1
IGDCC3	chr15	65670526	65670565	-	GGCGGACGCGCCCCCTGCGCTTTGAACTGTGGCTGGAGCG	0.459	0.4546	0.4644	0.4608	0	0	1.22e-06	0.731618	0
IGDCC3	chr15	65670627	65670666	-	GGGGCTGAGGAAGTGGACACCAGCGGACTGGGGAGTGGGT	0.4388	0.4344	0.4442	0.4406	0	0	1.22e-06	0.172761	0
IGDCC3	chr15	65670559	65670598	+	GGATACCCGGCTGCAGCCCGGGACGGCGCCGGCCGCTCCA	0.457	0.4526	0.4624	0.4588	0	0	1.22e-06	1.09056	1
IGDCC3	chr15	65670458	65670497	-	CGGAGGCCCGGTCTGGGGAACAAAAGAGCCGGCGAGCGCT	0.4726	0.4682	0.478	0.4744	0	0	1.22e-06	1.07371	1
IGF2BP1	chr17	47074514	47074553	-	CTTCCCTAGGGGCCAGGTTCTTGCAAAGGGGGAAGGGGCC	0.4502	0.4348	0.5008	0.4948	0	0	0.000424346	0.927214	1
IGF2BP1	chr17	47074536	47074575	-	GCAAAGGGGGAAGGGGCCTGTAGAGCTTCAGGGACGCTGC	0.4546	0.4392	0.5052	0.4992	0	0	0.000424346	0.949611	1
IGF2BP1	chr17	47074499	47074538	-	GGTGGGGGCGGGGCGCTTCCCTAGGGGCCAGGTTCTTGCA	0.4472	0.4318	0.4978	0.4918	0	0	0.000424346	0.0748715	0
IGF2BP1	chr17	47074597	47074636	-	GGGGGTGAGTTGAGTTCCCCACCCTCAGGCGGGAGATTAT	0.4668	0.4514	0.5174	0.5114	0	0	0.000424346	0.659461	0
IGF2BP1	chr17	47074618	47074657	-	CCCTCAGGCGGGAGATTATCGGGTTTGGCCGGAGGGCCGA	0.471	0.4556	0.5216	0.5156	0	0	0.000424346	0.72519	0
IGF2BP1	chr17	47074629	47074668	-	GAGATTATCGGGTTTGGCCGGAGGGCCGAGGGGCCCTGTG	0.4732	0.4578	0.5238	0.5178	0	0	0.000424346	0.984482	1
IGF2BP1	chr17	47074645	47074684	-	GCCGGAGGGCCGAGGGGCCCTGTGGCGTCGGGGGTCTTTC	0.4764	0.461	0.527	0.521	0	0	0.000424346	1.06591	1
IGF2BP1	chr17	47074662	47074701	-	CCCTGTGGCGTCGGGGGTCTTTCCCTGCAGGGTGGGTGGG	0.4798	0.4644	0.5304	0.5244	0	0	0.000424346	0.773945	1
IGF2BP1	chr17	47074669	47074708	-	GCGTCGGGGGTCTTTCCCTGCAGGGTGGGTGGGGGCTGTC	0.4812	0.4658	0.5318	0.5258	0	0	0.000424346	0.245928	0
IGF2BP1	chr17	47074587	47074626	+	GCCTGAGGGTGGGGAACTCAACTCACCCCCGGGGTAAACT	0.4602	0.4448	0.5108	0.5048	0	0	0.000424346	0.937556	1
IGF2BP3	chr7	23510414	23510453	+	GTTGTGACCGTCAGCGCCCCGCTTGGTGCCGGCTGCGGTT	0.4222	0.4112	0.4394	0.4334	0	0	0.00142772	0.910088	1
IGF2BP3	chr7	23510420	23510459	+	ACTCGAGTTGTGACCGTCAGCGCCCCGCTTGGTGCCGGCT	0.421	0.41	0.4382	0.4322	0	0	0.00142772	0.689095	0
IGF2BP3	chr7	23510288	23510327	-	AATCCCAGAGCCTCAATTAGAGTGGGTTTCGGAGAAAAAA	0.4428	0.4318	0.46	0.454	0	0	0.00142772	0.784035	1
IGF2BP3	chr7	23510437	23510476	-	GCGCTGACGGTCACAACTCGAGTTTGTAAAGGGTTATCTG	0.413	0.402	0.4302	0.4242	0	0	0.00142772	0.247982	0
IGF2BP3	chr7	23510404	23510443	-	ATGCTAAAGGAACCGCAGCCGGCACCAAGCGGGGCGCTGA	0.4196	0.4086	0.4368	0.4308	0	0	0.00142772	0.720197	0
IGF2BP3	chr7	23510408	23510447	+	ACCGTCAGCGCCCCGCTTGGTGCCGGCTGCGGTTCCTTTA	0.4234	0.4124	0.4406	0.4346	0	0	0.00142772	0.823648	1
IGF2BP3	chr7	23510451	23510490	-	AACTCGAGTTTGTAAAGGGTTATCTGGTCTGGGCGGATCC	0.4102	0.3992	0.4274	0.4214	0	0	0.00142772	0.311681	0
IGF2BP3	chr7	23510341	23510380	-	AGAGGGGGAGGGGAAACGAGATTGGGAGAGGGACTCTGAG	0.4322	0.4212	0.4494	0.4434	0	0	0.00142772	1.26626	1
IGF2BP3	chr7	23510242	23510281	+	GTGAGACGTTGATTTGTAGTTTGAACACGTGGCTCATTCA	0.4566	0.4456	0.4738	0.4678	0	0	0.00142772	-0.0551796	0
IGF2BP3	chr7	23510334	23510373	-	GAGAGGAAGAGGGGGAGGGGAAACGAGATTGGGAGAGGGA	0.4336	0.4226	0.4508	0.4448	0	0	0.00142772	0.366893	0
IKZF3	chr17	38020541	38020580	-	CGGCGACCTGCCGGTGCGCGGGGTTACAGCGGCGCTGGCT	0.4812	0.4642	0.4812	0.4642	0	0	8.45e-05	1.04333	1
IKZF3	chr17	38020579	38020618	-	CTGGCGGCGGCTTTAAAGGACGCTGGCCGCGGAGTGCCGC	0.4736	0.4566	0.4736	0.4566	0	0	8.45e-05	0.139253	0
IKZF3	chr17	38020731	38020770	-	TGAGAAAAGTGACATCACACGGAGGGTCGGGGGTCAGCCT	0.4432	0.4262	0.4432	0.4262	0	0	8.45e-05	0.114912	0
IKZF3	chr17	38020523	38020562	-	ACTGAAAAGGGCAGGAGCCGGCGACCTGCCGGTGCGCGGG	0.4848	0.4678	0.4848	0.4678	0	0	8.45e-05	0.761841	1
IKZF3	chr17	38020573	38020612	-	CGCTGGCTGGCGGCGGCTTTAAAGGACGCTGGCCGCGGAG	0.4748	0.4578	0.4748	0.4578	0	0	8.45e-05	0.724215	0
IKZF3	chr17	38020502	38020541	-	CCGGCAGCCGCGTCGGCGCAGACTGAAAAGGGCAGGAGCC	0.489	0.472	0.489	0.472	0	0	8.45e-05	1.19483	1
IKZF3	chr17	38020658	38020697	+	AATTTAGTGATGCGACATTTCCATCCTGTCGGGGTTCCTT	0.4624	0.4454	0.4624	0.4454	0	0	8.45e-05	0.0941608	0
IKZF3	chr17	38020628	38020667	+	GGGGTTCCTTGGGTTTGACATTCGAAAGGGGGCTGGAGGC	0.4684	0.4514	0.4684	0.4514	0	0	8.45e-05	0.548644	0
IKZF3	chr17	38020551	38020590	-	CCGGTGCGCGGGGTTACAGCGGCGCTGGCTGGCGGCGGCT	0.4792	0.4622	0.4792	0.4622	0	0	8.45e-05	0.343635	0
IKZF3	chr17	38020494	38020533	+	CCCTTTTCAGTCTGCGCCGACGCGGCTGCCGGATCCCGGG	0.4952	0.4782	0.4952	0.4782	0	0	8.45e-05	0.101395	0
INCENP	chr11	61891332	61891371	+	ATCCACTAGCAATCTGCGGGACTAAGAGGCGGGGAAAGGA	0.4752	0.4608	0.4752	0.4608	0	0	0.000341758	0.0777924	0
INCENP	chr11	61891167	61891206	+	CACGCGCGGCTTTCTTTCTTCTCCAAGCACGGTGGCAGTC	0.4422	0.4278	0.4422	0.4278	0	0	0.000341758	0.661362	0
INCENP	chr11	61891190	61891229	+	GTCCCGGCGAGCACTGCGAAGGCCACGCGCGGCTTTCTTT	0.4468	0.4324	0.4468	0.4324	0	0	0.000341758	0.730685	0
INCENP	chr11	61891248	61891287	+	CGGCCGAGAGAGGAAGTAGATCCCCGCCTGGGAGGAGCCC	0.4584	0.444	0.4584	0.444	0	0	0.000341758	0.484211	0
INCENP	chr11	61891325	61891364	+	AGCAATCTGCGGGACTAAGAGGCGGGGAAAGGAAGCGAAA	0.4738	0.4594	0.4738	0.4594	0	0	0.000341758	1.04702	1
INCENP	chr11	61891345	61891384	+	TCCTATTGGCCATATCCACTAGCAATCTGCGGGACTAAGA	0.4778	0.4634	0.4778	0.4634	0	0	0.000341758	0.0110787	0
INCENP	chr11	61891218	61891257	-	GCTCGCCGGGACTCGTAGTTCCAGGTCTGCGGGCTCCTCC	0.457	0.4426	0.457	0.4426	0	0	0.000341758	0.143002	0
INCENP	chr11	61891196	61891235	-	AGCCGCGCGTGGCCTTCGCAGTGCTCGCCGGGACTCGTAG	0.4526	0.4382	0.4526	0.4382	0	0	0.000341758	0.399434	0
INCENP	chr11	61891284	61891323	-	GCCGCGGCCGCAGCACCCGGAAGCTGAGGGGGCTTAAAGT	0.4702	0.4558	0.4702	0.4558	0	0	0.000341758	1.2223	1
INCENP	chr11	61891176	61891215	-	CGTGCTTGGAGAAGAAAGAAAGCCGCGCGTGGCCTTCGCA	0.4486	0.4342	0.4486	0.4342	0	0	0.000341758	0.52	0
IRF1	chr5	131826258	131826297	-	GCGGTCGCGCGCGAGGGTCCCGGCGACGCAGGGGCTGCAG	0.5452	0.5338	0.4428	0.4384	0	0	0.00164131	0.130185	0
IRF1	chr5	131826302	131826341	-	GGCGCGCGGAGCGCGACTCCGAGTGGAAGAGGGAAGAAGG	0.5364	0.525	0.434	0.4296	0	0	0.00164131	-0.0883576	0
IRF1	chr5	131826243	131826282	-	TGCAGGAGCGATTCGGCGGTCGCGCGCGAGGGTCCCGGCG	0.5482	0.5368	0.4458	0.4414	0	0	0.00164131	0.0933985	0
IRF1	chr5	131826106	131826145	-	CGCGCGGAGGCCCGGGCAACGCCGCGCGCCGGCGAGTCTC	0.5756	0.5642	0.4732	0.4688	0	0	0.00164131	0.0642807	0
IRF1	chr5	131826556	131826595	-	CCATTGGCCGGCTGCGTGCCGTCATTTCGGGGAAATCAGG	0.4856	0.4742	0.3832	0.3788	0	0	0.00164131	0.318793	0
IRF1	chr5	131826589	131826628	-	AATCAGGCTGTTGTAGAGCTAGCGGCGAAGGGGAAGTACA	0.479	0.4676	0.3766	0.3722	0	0	0.00164131	0.948009	1
IRF1	chr5	131826656	131826695	-	GGCCGGGCGCCACCGCCCCGGGGCCACCGCGGGCCCGCCC	0.4656	0.4542	0.3632	0.3588	0	0	0.00164131	1.21982	1
IRF1	chr5	131826856	131826895	+	AGTGCCCGGGCGATCCCCTCACCTGCGTTCGGGAGATATA	0.4302	0.4188	0.3278	0.3234	0	0	0.00164131	0.0802885	0
IRF1	chr5	131826843	131826882	-	GCGGGGGCGGGGGTATATCTCCCGAACGCAGGTGAGGGGA	0.4282	0.4168	0.3258	0.3214	0	0	0.00164131	0.207609	0
IRF1	chr5	131826119	131826158	+	AAGCTCCAGGCTGGAGACTCGCCGGCGCGCGGCGTTGCCC	0.5776	0.5662	0.4752	0.4708	0	0	0.00164131	0.00789792	0
IRF1	chr5	131826159	131826198	+	GAATAAAAGGCGCGCGGGGCACCAGGAAGTGGGGGGTCGA	0.5696	0.5582	0.4672	0.4628	0	0	0.00164131	-0.0547274	0
IRF1	chr5	131826174	131826213	+	GGCACCGGCGGCGTCGAATAAAAGGCGCGCGGGGCACCAG	0.5666	0.5552	0.4642	0.4598	0	0	0.00164131	0.136932	0
IRF1	chr5	131826198	131826237	+	GGTGAGTACGCCTTTGAGGCGCGGGGCACCGGCGGCGTCG	0.5618	0.5504	0.4594	0.455	0	0	0.00164131	-0.017797	0
IRF1	chr5	131826204	131826243	+	AGCAGAGGTGAGTACGCCTTTGAGGCGCGGGGCACCGGCG	0.5606	0.5492	0.4582	0.4538	0	0	0.00164131	-0.0352026	0
IRF1	chr5	131826804	131826843	+	CCCCGCCAGGAGGGTGAAAAGATGGCCCCAGGAGCCAGCC	0.4406	0.4292	0.3382	0.3338	0	0	0.00164131	0.647682	0
IRF1	chr5	131826685	131826724	+	CCGGAGCAGGGGTGGATTGGGAGCGCTCGGGGCGGGCCCG	0.4644	0.453	0.362	0.3576	0	0	0.00164131	0.832166	1
IRF1	chr5	131826635	131826674	+	GGGGCGGTGGCGCCCGGCCGGAGAGGGTGGGGCGGAGCAG	0.4744	0.463	0.372	0.3676	0	0	0.00164131	-0.0634234	0
IRF1	chr5	131826566	131826605	+	TCTACAACAGCCTGATTTCCCCGAAATGACGGCACGCAGC	0.4882	0.4768	0.3858	0.3814	0	0	0.00164131	0.0935167	0
IRF1	chr5	131826547	131826586	+	CCCGAAATGACGGCACGCAGCCGGCCAATGGGCGCCCGCG	0.492	0.4806	0.3896	0.3852	0	0	0.00164131	-0.0473721	0
IRF1	chr5	131826228	131826267	+	GCGCGACCGCCGAATCGCTCCTGCAGCAGAGGTGAGTACG	0.5558	0.5444	0.4534	0.449	0	0	0.00164131	-0.095144	0
IRX5	chr16	54965024	54965063	+	CGGGCGGCGCCCTGCGAGGGCGAGCGGGCGGGCACCTGGC	0.5582	0.5484	0.5264	0.5234	0	0	2.79e-05	-0.0399064	0
IRX5	chr16	54964412	54964451	-	GTTAGCAGAAGAGGAAAGTTGGAAGAGATCGGCGCTCCTG	0.4404	0.4306	0.4086	0.4056	0	0	2.79e-05	0.52849	0
IRX5	chr16	54964421	54964460	-	AGAGGAAAGTTGGAAGAGATCGGCGCTCCTGGGATGTGAT	0.4422	0.4324	0.4104	0.4074	0	0	2.79e-05	0.336996	0
IRX5	chr16	54964446	54964485	-	CTCCTGGGATGTGATTGTCATCCTGGGGCCGGCGCTCGAG	0.4472	0.4374	0.4154	0.4124	0	0	2.79e-05	0.576578	0
IRX5	chr16	54964638	54964677	-	AGGGAGAGGGCGAGGCGCGCCTGGCGGCCGGGTTGGCTGC	0.4856	0.4758	0.4538	0.4508	0	0	2.79e-05	0.0478116	0
IRX5	chr16	54964633	54964672	-	GGAAGAGGGAGAGGGCGAGGCGCGCCTGGCGGCCGGGTTG	0.4846	0.4748	0.4528	0.4498	0	0	2.79e-05	0.696645	0
IRX5	chr16	54965010	54965049	+	CGAGGGCGAGCGGGCGGGCACCTGGCCTCTGGCTGCCCTG	0.5554	0.5456	0.5236	0.5206	0	0	2.79e-05	0.0371047	0
IRX5	chr16	54964648	54964687	-	CGAGGCGCGCCTGGCGGCCGGGTTGGCTGCGGCCGCCCAG	0.4876	0.4778	0.4558	0.4528	0	0	2.79e-05	0.642931	0
IRX5	chr16	54964692	54964731	-	TCCTGCCAGTCCTCCCACCGACTACACCCCGGGAAGGAGG	0.4964	0.4866	0.4646	0.4616	0	0	2.79e-05	-0.339206	0
IRX5	chr16	54964805	54964844	-	AAAAGCAGAGCCCCCCGGTGCAAAGAGCGAGGGGAAAAAA	0.519	0.5092	0.4872	0.4842	0	0	2.79e-05	0.675127	0
IRX5	chr16	54964861	54964900	-	AGGGGAGGGGAGGGGAAAAAAAGCCCAGCTGGGGCGAGCG	0.5302	0.5204	0.4984	0.4954	0	0	2.79e-05	-0.0763561	0
IRX5	chr16	54964909	54964948	-	AGAGGAGCGGGCGCGGCGGTCGCAGCCGGAGGCGCGCGGG	0.5398	0.53	0.508	0.505	0	0	2.79e-05	0.0755943	0
IRX5	chr16	54964932	54964971	-	AGCCGGAGGCGCGCGGGAAGCCAGCGAGGAGGCGCCGCGG	0.5444	0.5346	0.5126	0.5096	0	0	2.79e-05	0.265976	0
IRX5	chr16	54964961	54965000	-	AGGCGCCGCGGGCCGGAGCCCCGGAGCCGGGGCCAGAGGA	0.5502	0.5404	0.5184	0.5154	0	0	2.79e-05	-0.209341	0
IRX5	chr16	54964585	54964624	-	TAGGGAGGGGCGAGAGGAGCGCCAGCGAGCGGGAGAGAGA	0.475	0.4652	0.4432	0.4402	0	0	2.79e-05	0.857976	1
IRX5	chr16	54964762	54964801	+	TTTGCAAAGGTCCTGCCAAGATGCTAAGTTGGAAATTGAG	0.5058	0.496	0.474	0.471	0	0	2.79e-05	0.0414663	0
IRX5	chr16	54964876	54964915	+	CTCCTCTGCGCGCCTCGCTCGCCCCAGCTGGGCTTTTTTT	0.5286	0.5188	0.4968	0.4938	0	0	2.79e-05	-0.0346796	0
IRX5	chr16	54964672	54964711	+	CGGTGGGAGGACTGGCAGGAGCTTCTGGGCGGCCGCAGCC	0.4878	0.478	0.456	0.453	0	0	2.79e-05	1.44538	1
IRX5	chr16	54964459	54964498	+	TTTCTCTCAGACTCTCGAGCGCCGGCCCCAGGATGACAAT	0.4452	0.4354	0.4134	0.4104	0	0	2.79e-05	0.615105	0
IRX5	chr16	54964712	54964751	+	CCTTGTGCGCGCCCGAAGCTCCTCCTTCCCGGGGTGTAGT	0.4958	0.486	0.464	0.461	0	0	2.79e-05	0.0501566	0
ISL2	chr15	76628883	76628922	+	GGGAGGAAGTGGGCCAACCCTGATTGGCCCGGAGTGAACA	0.4534	0.4478	0.4586	0.454	0	0	0.00487037	-0.0695165	0
ISL2	chr15	76628732	76628771	+	ACAACTCTGAGCTTCCTCTTGGACTTTCGGGGCGGTTTTC	0.4232	0.4176	0.4284	0.4238	0	0	0.00487037	0.393671	0
ISL2	chr15	76628832	76628871	-	GCATGAGAGAGGATCCTTGTAGGTTTCGGAGGTGGGGGGG	0.4478	0.4422	0.453	0.4484	0	0	0.00487037	0.461881	0
ISL2	chr15	76628823	76628862	-	AGGCCCGGGGCATGAGAGAGGATCCTTGTAGGTTTCGGAG	0.446	0.4404	0.4512	0.4466	0	0	0.00487037	1.12745	1
ISL2	chr15	76628762	76628801	-	TCAGAGTTGTAACGGCCGCGGAGCCAGCTCGGCGGTGACG	0.4338	0.4282	0.439	0.4344	0	0	0.00487037	0.993285	1
ISL2	chr15	76628871	76628910	+	GCCAACCCTGATTGGCCCGGAGTGAACAATGGAGTGCAGC	0.451	0.4454	0.4562	0.4516	0	0	0.00487037	0.879261	1
ISL2	chr15	76628751	76628790	-	CAAGAGGAAGCTCAGAGTTGTAACGGCCGCGGAGCCAGCT	0.4316	0.426	0.4368	0.4322	0	0	0.00487037	0.420965	0
ISL2	chr15	76628945	76628984	+	GATCCAGGGGCTGATGGGCGGGGTGGGTTGGGTTGGAGGC	0.4658	0.4602	0.471	0.4664	0	0	0.00487037	0.239112	0
ISL2	chr15	76628912	76628951	+	TGGAGGCTGGGGGTGAAGGGAGATTGGCTGGGAGGAAGTG	0.4592	0.4536	0.4644	0.4598	0	0	0.00487037	0.658419	0
ISL2	chr15	76628888	76628927	+	TGGCTGGGAGGAAGTGGGCCAACCCTGATTGGCCCGGAGT	0.4544	0.4488	0.4596	0.455	0	0	0.00487037	0.797742	1
ITM2B	chr13	48806965	48807004	+	CCTGTACCCTGTCCCCACCGCGAGCCTAAAGGCCATGGAA	0.4276	0.4236	0.433	0.4278	0	0	0.039977	0.159904	0
ITM2B	chr13	48807017	48807056	+	GAGTTCGCCGGGTACAAGGGACTAACCTTTGGCAGCACCA	0.438	0.434	0.4434	0.4382	0	0	0.039977	0.251823	0
ITM2B	chr13	48807102	48807141	+	AATTTCCAGTTCTGAATTCGCTCCCAACCAGGTTACCTCC	0.455	0.451	0.4604	0.4552	0	0	0.039977	0.0517628	0
ITM2B	chr13	48807142	48807181	+	GCGCCTCGGAGAGGGATGGGTGTCCCTCTGGGCCGCCTGG	0.463	0.459	0.4684	0.4632	0	0	0.039977	0.029947	0
ITM2B	chr13	48806983	48807022	-	CGCGGTGGGGACAGGGTACAGGGAAGCGGCGGTCTGGTGC	0.4358	0.4318	0.4412	0.436	0	0	0.039977	0.374155	0
ITM2B	chr13	48806988	48807027	-	TGGGGACAGGGTACAGGGAAGCGGCGGTCTGGTGCTGCCA	0.4368	0.4328	0.4422	0.437	0	0	0.039977	0.355197	0
ITM2B	chr13	48807083	48807122	-	AACCTGCAGCACTCGGCCTGGAGGTAACCTGGTTGGGAGC	0.4558	0.4518	0.4612	0.456	0	0	0.039977	0.440268	0
ITM2B	chr13	48807147	48807186	-	CGGCCCAGAGGGACACCCATCCCTCTCCGAGGCGCGCCGG	0.4686	0.4646	0.474	0.4688	0	0	0.039977	1.14342	1
ITM2B	chr13	48807177	48807216	-	GGCGCGCCGGGATCCGGCGCCCAGCTGCGGGGCGAGGGCA	0.4746	0.4706	0.48	0.4748	0	0	0.039977	1.41631	1
ITM2B	chr13	48807037	48807076	+	GAAATCGAGTGAACTTTCCTGAGTTCGCCGGGTACAAGGG	0.442	0.438	0.4474	0.4422	0	0	0.039977	0.0357467	0
JMJD1C	chr10	65029217	65029256	-	TACTAAGTTTTTGCTTTCCAGATTTACCAAGGTGAGAAAG	0.4484	0.4382	0.4542	0.4494	0	0	0.00170596	-0.188477	0
JMJD1C	chr10	65225873	65225912	-	CGGCCACTGGGTCCGTCCAGATCCAGAGGCGGCGGCGGCG	-38.8828	-38.893	-38.877	-38.8818	0	0	0.00170596	-2.26612	0
JMJD1C	chr10	65225832	65225871	-	CCGCAGACGGAAAGTAGTGCCCGGCCCTGCGGAGGCGGCA	-38.8746	-38.8848	-38.8688	-38.8736	0	0	0.00170596	0.934167	1
JMJD1C	chr10	65225810	65225849	-	CGCGGGAGGGTCGGCGGAACCACCGCAGACGGAAAGTAGT	-38.8702	-38.8804	-38.8644	-38.8692	0	0	0.00170596	0.374327	0
JMJD1C	chr10	65225769	65225808	-	CGCAGCGCGTCTCCTTCCGCCGGCGCGGGCGGGGCAGCAG	-38.862	-38.8722	-38.8562	-38.861	0	0.0625	0.00170596	-0.892246	0
JMJD1C	chr10	65225760	65225799	-	GCGGCGGCGCGCAGCGCGTCTCCTTCCGCCGGCGCGGGCG	-38.8602	-38.8704	-38.8544	-38.8592	0	0.0625	0.00170596	-0.146157	0
JMJD1C	chr10	65029302	65029341	-	TAAAGCATCAAATATACTTTGTATGTTTTTGGGCACGATT	0.4314	0.4212	0.4372	0.4324	0	0	0.00170596	0.151025	0
JMJD1C	chr10	65029099	65029138	-	ATTACTCATTTGGCTGCGGCCATAGAGACTGGCTCATAAT	0.472	0.4618	0.4778	0.473	0	0	0.00170596	3.06571	1
JMJD1C	chr10	65028982	65029021	-	AGTACTTGGCTTAGGGCACACTGAGAGAAGGGAAGAGGCG	0.4954	0.4852	0.5012	0.4964	0	0	0.00170596	1.24163	1
JMJD1C	chr10	65029026	65029065	-	TCTGTAAACTGTAACTAATCCCCCGTCACAGGTGCTGATG	0.4866	0.4764	0.4924	0.4876	0	0	0.00170596	2.0001	1
JMJD1C	chr10	65028966	65029005	-	CACCCAAATGAGAACGAGTACTTGGCTTAGGGCACACTGA	0.4986	0.4884	0.5044	0.4996	0	0	0.00170596	2.20041	1
JMJD1C	chr10	65225824	65225863	+	CCGCAGGGCCGGGCACTACTTTCCGTCTGCGGTGGTTCCG	-38.8684	-38.8786	-38.8626	-38.8674	0	0	0.00170596	0.358297	0
JMJD1C	chr10	65225773	65225812	+	GCGGCTGCTGCCCCGCCCGCGCCGGCGGAAGGAGACGCGC	-38.8582	-38.8684	-38.8524	-38.8572	0	0.0625	0.00170596	-0.0688254	0
JMJD1C	chr10	65225722	65225761	+	GCTGCCCGGGGAGGGAGACGGAGCAGTACTGGCCGCGGCG	-38.848	-38.8582	-38.8422	-38.847	0	0	0.00170596	0.2079	0
JMJD1C	chr10	65029226	65029265	+	TTTTCTGCACTTTCTCACCTTGGTAAATCTGGAAAGCAAA	0.4512	0.441	0.457	0.4522	0	0	0.00170596	-0.215646	0
JMJD1C	chr10	65029188	65029227	+	AAAACTTAGTATTTGCATTTGCTTTATGAAGGAGACAGTA	0.4588	0.4486	0.4646	0.4598	0	0	0.00170596	0.156531	0
JMJD1C	chr10	65029110	65029149	+	CTGTTGTTAAAATTATGAGCCAGTCTCTATGGCCGCAGCC	0.4744	0.4642	0.4802	0.4754	0	0	0.00170596	0.762364	1
JMJD1C	chr10	65029040	65029079	+	GCTGGAAGTGACTCCATCAGCACCTGTGACGGGGGATTAG	0.4884	0.4782	0.4942	0.4894	0	0	0.00170596	1.12528	1
JMJD1C	chr10	65028961	65029000	+	GTGCCCTAAGCCAAGTACTCGTTCTCATTTGGGTGTCTGC	0.5042	0.494	0.51	0.5052	0	0	0.00170596	0.928945	1
JMJD1C	chr10	65028904	65028943	+	CACTGTGTTTCCACGCAGACAGAGTACAGTGGGAAAGGCT	0.5156	0.5054	0.5214	0.5166	0	0	0.00170596	-0.309605	0
JMJD1C	chr10	65028881	65028920	+	GTACAGTGGGAAAGGCTTTCTCCAGCTGATGGATGGCTGT	0.5202	0.51	0.526	0.5212	0	0	0.00170596	0.269851	0
JMJD1C	chr10	65029080	65029119	-	ACGAGTCACATTACTAGTGATTACTCATTTGGCTGCGGCC	0.4758	0.4656	0.4816	0.4768	0	0	0.00170596	1.00288	1
JMJD1C	chr10	65225711	65225750	+	AGGGAGACGGAGCAGTACTGGCCGCGGCGCGGTGGCGGCG	-38.8458	-38.856	-38.84	-38.8448	0	0	0.00170596	0.112668	0
JUN	chr1	59250008	59250047	+	CCCAAGACGTCAGCCCACAATGCACCGGGCGGGCCGGGAA	0.4424	0.4384	0.4468	0.4434	0	0	0.000144943	-0.179035	0
JUN	chr1	59250106	59250145	-	GGAGGGGGGCTCAAGTTCACGGCTGCGGACGGGGATGCGG	0.4182	0.4142	0.4226	0.4192	0	0	0.000144943	0.0909084	0
JUN	chr1	59249946	59249985	+	GGGAAGAGAGGGCCGAGAGGCGTGCGGCAGGGGGGAGGGT	0.4548	0.4508	0.4592	0.4558	0	0	0.000144943	0.585314	0
JUN	chr1	59249912	59249951	+	GAGGGTAGGAGAAAGAAGGGCCCGACTGTAGGAGGGCAGC	0.4616	0.4576	0.466	0.4626	0	0	0.000144943	0.493888	0
JUN	chr1	59250052	59250091	-	GACTGTCTAGTGACGGTGGCTGCCGCGAGCGGGCGGACGC	0.429	0.425	0.4334	0.43	0	0	0.000144943	0.34127	0
JUN	chr1	59250017	59250056	-	CGCCCGGTGCATTGTGGGCTGACGTCTTGGGGTTTGACTG	0.436	0.432	0.4404	0.437	0	0	0.000144943	0.150166	0
JUN	chr1	59249899	59249938	-	GAGGTAATGCTCCGCTGCCCTCCTACAGTCGGGCCCTTCT	0.4596	0.4556	0.464	0.4606	0	0	0.000144943	0.636387	0
JUN	chr1	59249854	59249893	-	CCACCCTAGAAGATTCTTCTCTGGGCCCGCGGAGGCTCAC	0.4686	0.4646	0.473	0.4696	0	0	0.000144943	0.234203	0
JUN	chr1	59249983	59250022	+	CGGGCGGGCCGGGAAAAACGGCCCGGGGAGGGGACCGGGG	0.4474	0.4434	0.4518	0.4484	0	0	0.000144943	1.7783	1
KDELR1	chr19	48894974	48895013	+	AGACTGCCTGGGCGAACCGGTGCTGGATTTGGCACTTTCC	0.4698	0.4562	0.3378	0.3246	0	0	0.0115948	0.616542	0
KDELR1	chr19	48895069	48895108	+	GGGTCCCTGCAGGATTTTTCAAGCTCAGAGGGCAGTCTCT	0.4508	0.4372	0.3188	0.3056	0	0	0.0115948	0.0226476	0
KDELR1	chr19	48894935	48894974	+	CGAACCCTGCGACCCTCCCAAGTTCCTATGGGGCAGCTTT	0.4776	0.464	0.3456	0.3324	0	0	0.0115948	1.77407	1
KDELR1	chr19	48895173	48895212	+	GAGTCCTGGGTCTAGGGGAGGAAGTAGGTGGGGTATCTTT	0.43	0.4164	0.298	0.2848	0	0	0.0115948	0.185042	0
KDELR1	chr19	48894890	48894929	+	TGCGTTTAGCGCCGCCACGGCAAAGCAGGAGGTGGGCGAT	0.4866	0.473	0.3546	0.3414	0	0	0.0115948	0.609389	0
KDELR1	chr19	48894870	48894909	+	CAAAGCAGGAGGTGGGCGATAGGGGGCGCCGGGGATCCAG	0.4906	0.477	0.3586	0.3454	0	0	0.0115948	-0.196666	0
KDELR1	chr19	48894861	48894900	+	AGGTGGGCGATAGGGGGCGCCGGGGATCCAGGCCCCGCCC	0.4924	0.4788	0.3604	0.3472	0	0	0.0115948	0.108479	0
KDELR1	chr19	48894902	48894941	+	CAGCTTTGGGGGTGCGTTTAGCGCCGCCACGGCAAAGCAG	0.4842	0.4706	0.3522	0.339	0	0	0.0115948	0.0834316	0
KDELR1	chr19	48894966	48895005	-	CAGGGTTCGGAAAGTGCCAAATCCAGCACCGGTTCGCCCA	0.4668	0.4532	0.3348	0.3216	0	0	0.0115948	0.582276	0
KDELR1	chr19	48895047	48895086	+	GCTCAGAGGGCAGTCTCTACATCCCTGCAAGGGCTGAGGC	0.4552	0.4416	0.3232	0.31	0	0	0.0115948	0.202053	0
KDELR2	chr7	6524191	6524230	+	TAGAGACGGGGGGTGGAGGAACTCTCATTAGGTTGCCCAG	0.4262	0.4114	0.4006	0.3984	0	0	0.014797	0.403504	0
KDELR2	chr7	6523920	6523959	+	AATTTGGCAGAGTCCGGGGTCTTCTTGCAAGGGAGTCCCT	0.4804	0.4656	0.4548	0.4526	0	0	0.014797	1.15094	1
KDELR2	chr7	6523933	6523972	+	ACCCGGCAGGGAAAATTTGGCAGAGTCCGGGGTCTTCTTG	0.4778	0.463	0.4522	0.45	0	0	0.014797	0.795115	1
KDELR2	chr7	6523945	6523984	+	GAGAAGCCGGAAACCCGGCAGGGAAAATTTGGCAGAGTCC	0.4754	0.4606	0.4498	0.4476	0	0	0.014797	1.03	1
KDELR2	chr7	6523976	6524015	+	AAAAAAGTAAAGGAAACTGCTGGCACCCGAGGAGAAGCCG	0.4692	0.4544	0.4436	0.4414	0	0	0.014797	0.301975	0
KDELR2	chr7	6523995	6524034	+	CCCCAGGGAGTGTTATTTCAAAAAAGTAAAGGAAACTGCT	0.4654	0.4506	0.4398	0.4376	0	0	0.014797	0.00926822	0
KDELR2	chr7	6523958	6523997	-	TTTTCCCTGCCGGGTTTCCGGCTTCTCCTCGGGTGCCAGC	0.4682	0.4534	0.4426	0.4404	0	0	0.014797	-0.00268491	0
KDELR2	chr7	6523915	6523954	-	CTCGCAGGGACTCCCTTGCAAGAAGACCCCGGACTCTGCC	0.4768	0.462	0.4512	0.449	0	0	0.014797	0.81906	1
KDELR2	chr7	6524019	6524058	+	GATATGTGGGAGGAAAGAAAAGATCCCCAGGGAGTGTTAT	0.4606	0.4458	0.435	0.4328	0	0	0.014797	0.140771	0
KIAA1804	chr1	233463285	233463324	-	GCAGACTGGGCGCCCGGGACGGGTCAAGGAGGGCGGAATG	0.4704	0.4642	0.4616	0.459	0	0	5.86e-06	1.33672	1
KIAA1804	chr1	233463309	233463348	-	CAAGGAGGGCGGAATGAACCTGGAGAGGGCGGGGCGGCTG	0.4752	0.469	0.4664	0.4638	0	0	5.86e-06	0.437809	0
KIAA1804	chr1	233463432	233463471	-	GGCGGGGCGGCCCTGGCGCGGCTAGGGTGGGGTGGGGCGT	0.4998	0.4936	0.491	0.4884	0	0	5.86e-06	0.548864	0
KIAA1804	chr1	233463187	233463226	-	ACAGAAAAGGGAAGTGAACCTGGCGAGGGCGGGGCGGGAT	0.4508	0.4446	0.442	0.4394	0	0	5.86e-06	0.237732	0
KIAA1804	chr1	233463421	233463460	-	GAGCCGGAGGGGGCGGGGCGGCCCTGGCGCGGCTAGGGTG	0.4976	0.4914	0.4888	0.4862	0	0	5.86e-06	0.0139238	0
KIAA1804	chr1	233463364	233463403	-	GGCCCTGGGGACTGGCCTAGGGGCGGGCCCGGGGGGGTGG	0.4862	0.48	0.4774	0.4748	0	0	5.86e-06	0.0529817	0
KIAA1804	chr1	233463401	233463440	-	TGGGGGGGCGGTGCGGAATGGAGCCGGAGGGGGCGGGGCG	0.4936	0.4874	0.4848	0.4822	0	0	5.86e-06	1.11441	1
KIAA1804	chr1	233463238	233463277	-	TGGGGAAGGGTGGGGCGAACCTAGGAAGGCGGTCCCATAG	0.461	0.4548	0.4522	0.4496	0	0	5.86e-06	0.237245	0
KIAA1804	chr1	233463211	233463250	-	GAGGGCGGGGCGGGATGGTGCAGTTGGTGGGGAAGGGTGG	0.4556	0.4494	0.4468	0.4442	0	0	5.86e-06	0.424111	0
KIF11	chr10	94352864	94352903	-	ATTGAGGCGCCGAGTCGTTGCTTAGTTTCTGGGGATTCGG	0.5048	0.4928	0.5108	0.5052	0	0	0.00242652	0.0780911	0
KIF11	chr10	94352909	94352948	-	GACGAGATTAGTGATTTGGCGGCTCCGACTGGCGCGGGAC	0.5138	0.5018	0.5198	0.5142	0	0	0.00242652	0.1362	0
KIF11	chr10	94352951	94352990	-	ACGCCACGGCCAGAGTACCGGGTAGAGAGCGGGGACGCCG	0.5222	0.5102	0.5282	0.5226	0	0	0.00242652	0.0415123	0
KIF11	chr10	94352812	94352851	-	TGCCTTGCGCGCCAGCGCAGCCATTGGTCCGGCTACTCTG	0.4944	0.4824	0.5004	0.4948	0	0	0.00242652	0.497122	0
KIF11	chr10	94352751	94352790	+	CTGGAGCCCCGCCCCCGGAGCGTGGCCTACGGGAACGTAA	0.4776	0.4656	0.4836	0.478	0	0	0.00242652	0.442515	0
KIF11	chr10	94352798	94352837	+	CAATGGCTGCGCTGGCGCGCAAGGCACCATGGGATGCAGT	0.487	0.475	0.493	0.4874	0	0	0.00242652	0.241237	0
KIF11	chr10	94352925	94352964	+	TCTGGCCGTGGCGTTTGTCCCGCGCCAGTCGGAGCCGCCA	0.5124	0.5004	0.5184	0.5128	0	0	0.00242652	0.118618	0
KIF11	chr10	94352747	94352786	-	CTCTTTACGTTCCCGTAGGCCACGCTCCGGGGGCGGGGCT	0.4814	0.4694	0.4874	0.4818	0	0	0.00242652	0.237879	0
KIF11	chr10	94352735	94352774	+	GGAGCGTGGCCTACGGGAACGTAAAGAGGTGGTCTGTCTG	0.4744	0.4624	0.4804	0.4748	0	0	0.00242652	2.06036	1
KIF18A	chr11	28130197	28130236	-	TAATTGGAGATCTTTTGGGTTGAGGCCTCAGGCTTCATTT	0.4016	0.3858	0.4084	0.4074	0	0	0.00359696	0.123821	0
KIF18A	chr11	28130220	28130259	-	GGCCTCAGGCTTCATTTCTCAGGACTTCCAGGCCTACTCC	0.397	0.3812	0.4038	0.4028	0	0	0.00359696	-0.0266061	0
KIF18A	chr11	28130211	28130250	-	TTGGGTTGAGGCCTCAGGCTTCATTTCTCAGGACTTCCAG	0.3988	0.383	0.4056	0.4046	0	0	0.00359696	-0.1765	0
KIF18A	chr11	28130106	28130145	-	TCTGAGTAGTGAGGCCTCCAAGAAGTTGTAGGGACCTGTT	0.4198	0.404	0.4266	0.4256	0	0	0.00359696	0.314472	0
KIF18A	chr11	28130036	28130075	-	TGCCCTCTGCTAGGGGGAGAGGTGGAGTTTGGGTGTGGAT	0.4338	0.418	0.4406	0.4396	0	0	0.00359696	0.586489	0
KIF18A	chr11	28129990	28130029	-	AGAGTTAAGGGTGTGAGTGAGACTGCTGCGGGCAGGGGTT	0.443	0.4272	0.4498	0.4488	0	0	0.00359696	0.797402	1
KIF18A	chr11	28129969	28130008	-	GCGGGTGCAGGGCCCGGTCCCAGAGTTAAGGGTGTGAGTG	0.4472	0.4314	0.454	0.453	0	0	0.00359696	1.0648	1
KIF18A	chr11	28130112	28130151	+	GGAAGAAACAGGTCCCTACAACTTCTTGGAGGCCTCACTA	0.4232	0.4074	0.43	0.429	0	0	0.00359696	0.263888	0
KIF18A	chr11	28129950	28129989	+	GGGACCGGGCCCTGCACCCGCCGGTCTACAGGAGGCCTGG	0.4556	0.4398	0.4624	0.4614	0	0	0.00359696	1.1378	1
KIF18A	chr11	28130057	28130096	-	GTGGAGTTTGGGTGTGGATTAATGGGTTCTGGGTGTTTAT	0.4296	0.4138	0.4364	0.4354	0	0	0.00359696	0.196482	0
KIF18B	chr17	43025209	43025248	-	TAACAAAGTGTTGCGAGAGCCGTTCACAGTGGGCTTGCTC	0.482	0.4562	0.482	0.4562	0	0	0.000141704	0.525255	0
KIF18B	chr17	43025263	43025302	-	TCGGCTGCAGTTTCCCAGGCGGTGTCTCCGGGGTTGGGCA	0.4712	0.4454	0.4712	0.4454	0	0	0.000141704	1.18107	1
KIF18B	chr17	43025165	43025204	-	TCCTATTGGTCAGCGTCCGTATCGCTGATTGGCTGTTTCC	0.4908	0.465	0.4908	0.465	0	0	0.000141704	-0.0066726	0
KIF18B	chr17	43025302	43025341	-	ACACGAGAGTAGCGGGCAGAAGCCAACGCAGGGTTGGGAT	0.4634	0.4376	0.4634	0.4376	0	0	0.000141704	0.670265	0
KIF18B	chr17	43025125	43025164	-	CGCCTTGCGTTCAAATTAGCCGGGCGGGCCGGACCGTGCT	0.4988	0.473	0.4988	0.473	0	0	0.000141704	-0.04084	0
KIF18B	chr17	43025245	43025284	+	CCGCCTGGGAAACTGCAGCCGACAGGAAGAGGAAGTGAGC	0.4794	0.4536	0.4794	0.4536	0	0	0.000141704	0.324162	0
KIF18B	chr17	43025142	43025181	-	AGCCGGGCGGGCCGGACCGTGCTTCCTATTGGTCAGCGTC	0.4954	0.4696	0.4954	0.4696	0	0	0.000141704	0.00959899	0
KIF18B	chr17	43025308	43025347	-	GAGTAGCGGGCAGAAGCCAACGCAGGGTTGGGATACGTGG	0.4622	0.4364	0.4622	0.4364	0	0	0.000141704	1.14866	1
KIF18B	chr17	43025158	43025197	+	GCCAATCAGCGATACGGACGCTGACCAATAGGAAGCACGG	0.4968	0.471	0.4968	0.471	0	0	0.000141704	0.00395815	0
KIF2C	chr1	45205316	45205355	-	AGACCCCACGTAGCGGCGAAGTTCCCAGAAGGCACAGCGC	0.4696	0.4584	0.4572	0.4542	0	0	0.017645	0.577492	0
KIF2C	chr1	45205349	45205388	-	ACAGCGCTCGGGGGTGTGGCCAGACGCATGGGCGGTGCCA	0.4762	0.465	0.4638	0.4608	0	0	0.017645	0.200341	0
KIF2C	chr1	45205360	45205399	+	CTTCCTACGCTTGGCACCGCCCATGCGTCTGGCCACACCC	0.4738	0.4626	0.4614	0.4584	0	0	0.017645	0.0994509	0
KIF2C	chr1	45205311	45205350	+	GTGCCTTCTGGGAACTTCGCCGCTACGTGGGGTCTGGGGC	0.464	0.4528	0.4516	0.4486	0	0	0.017645	0.0247509	0
KIF2C	chr1	45205291	45205330	+	CGCTACGTGGGGTCTGGGGCTCCCATTTCTGGTATTGTCC	0.46	0.4488	0.4476	0.4446	0	0	0.017645	1.00659	1
KIF2C	chr1	45205263	45205302	+	CTGGTATTGTCCTCGGTCACCTTGTACTGCGGGGTTCCCG	0.4544	0.4432	0.442	0.439	0	0	0.017645	0.789242	1
KIF2C	chr1	45205143	45205182	+	AATTGCAAGTTCAGTGACCTCGAGCAAGTTGGAGACTTGG	0.4304	0.4192	0.418	0.415	0	0	0.017645	0.00504581	0
KIF2C	chr1	45205372	45205411	-	ACGCATGGGCGGTGCCAAGCGTAGGAAGATGGTTGGGAAC	0.4808	0.4696	0.4684	0.4654	0	0	0.017645	0.89296	1
KIF2C	chr1	45205405	45205444	-	TGGGAACTGCGTCTCCCCCAAGGCTCCGCAGGGCGCCGCT	0.4874	0.4762	0.475	0.472	0.443737	0	0.017645	1.10045	1
KIF4A	chrX	69509779	69509818	-	CTCCGCAGGGTCGAAAAGAGGCCGGGCCAGGGTGCAACGA	0.4764	0.4678	0.4878	0.4802	0.484076	0	0.00410926	0.530729	0
KIF4A	chrX	69509641	69509680	+	GAGTGCGGGTCTCAGGCAGAATGTGGGGCGGGGACGTGGG	0.4442	0.4356	0.4556	0.448	0	0	0.00410926	-0.0634736	0
KIF4A	chrX	69509657	69509696	+	GCGTTTATGCGGCTGAGAGTGCGGGTCTCAGGCAGAATGT	0.4474	0.4388	0.4588	0.4512	0	0	0.00410926	0.153113	0
KIF4A	chrX	69509665	69509704	+	GTGGTGCGGCGTTTATGCGGCTGAGAGTGCGGGTCTCAGG	0.449	0.4404	0.4604	0.4528	0	0	0.00410926	0.165682	0
KIF4A	chrX	69509596	69509635	+	GCTGGTCAGGTGAAGGAAGGGTCGATCTAAGGACCCTACC	0.4352	0.4266	0.4466	0.439	0	0	0.00410926	0.137298	0
KIF4A	chrX	69509797	69509836	+	GGGAAGGGGAGGGTCAGCTCGTTGCACCCTGGCCCGGCCT	0.4754	0.4668	0.4868	0.4792	0.484076	0	0.00410926	1.03874	1
KIF4A	chrX	69509732	69509771	-	TCAGACTCCGCTCACTGACAATTCAGTCTGGGAACCGGAA	0.467	0.4584	0.4784	0.4708	0.484076	0	0.00410926	0.0588338	0
KIF4A	chrX	69509768	69509807	-	GGAAGCGGATGCTCCGCAGGGTCGAAAAGAGGCCGGGCCA	0.4742	0.4656	0.4856	0.478	0.484076	0	0.00410926	0.913842	1
KIF4A	chrX	69509696	69509735	+	CTGAGGTCGCTGTGGACTGCCCACTGGTGAGGTGGTGCGG	0.4552	0.4466	0.4666	0.459	0.484076	0	0.00410926	0.917924	1
KIF4A	chrX	69509677	69509716	+	CCCACTGGTGAGGTGGTGCGGCGTTTATGCGGCTGAGAGT	0.4514	0.4428	0.4628	0.4552	0	0	0.00410926	1.04333	1
KLF1	chr19	12998052	12998091	-	CCTTAGCTGATTGGCTGCAGCCTCTGATAAGGCAAAGCAA	0.4878	0.4842	0.4878	0.4842	0	0	0.0231853	0.323652	0
KLF1	chr19	12998044	12998083	+	CCTTATCAGAGGCTGCAGCCAATCAGCTAAGGACAGAGAG	0.494	0.4904	0.494	0.4904	0	0	0.0231853	0.139721	0
KLF1	chr19	12998337	12998376	+	AGGGCTGTGGAGCCTCAATCAGGGGGACAGGGGGTCCCAC	0.4354	0.4318	0.4354	0.4318	0	0	0.0231853	0.548032	0
KLF1	chr19	12998346	12998385	+	GGGAGGGGGAGGGCTGTGGAGCCTCAATCAGGGGGACAGG	0.4336	0.43	0.4336	0.43	0	0	0.0231853	1.13625	1
KLF1	chr19	12998062	12998101	-	TTGGCTGCAGCCTCTGATAAGGCAAAGCAAGGCAAGGCGG	0.4858	0.4822	0.4858	0.4822	0	0	0.0231853	0.198846	0
KLF1	chr19	12998074	12998113	-	TCTGATAAGGCAAAGCAAGGCAAGGCGGCGGGGGGGCACT	0.4834	0.4798	0.4834	0.4798	0	0	0.0231853	0.543214	0
KLF1	chr19	12998092	12998131	-	GGCAAGGCGGCGGGGGGGCACTGTTTCTGGGGCACAAACT	0.4798	0.4762	0.4798	0.4762	0	0	0.0231853	1.00166	1
KLF1	chr19	12998192	12998231	-	ATATCAAGGGTTGGGGGGTTCAGGGTTTGAGGGTCCAGGT	0.4598	0.4562	0.4598	0.4562	0	0	0.0231853	0.0404838	0
KLF1	chr19	12998296	12998335	-	CTTTCCTGGAAAAGGCAGAAAGGGTATTCTGGGAAGAAGC	0.439	0.4354	0.439	0.4354	0	0	0.0231853	0.278759	0
KLF1	chr19	12998333	12998372	-	AGCTGTGGGACCCCCTGTCCCCCTGATTGAGGCTCCACAG	0.4316	0.428	0.4316	0.428	0	0	0.0231853	0.862091	1
KLF16	chr19	1863753	1863792	+	GCGGCCGCGCGCGGCTCGGAGAGTGGTGGAGGGCGCGCCG	0.4652	0.4616	0.4702	0.4662	0	0	8.01e-05	1.21028	1
KLF16	chr19	1863673	1863712	+	CGGGCGGGGCGGGCTGTGGCCGCCCCCGCGGGCTCCGGTG	0.4812	0.4776	0.4862	0.4822	0	0	8.01e-05	0.33365	0
KLF16	chr19	1863817	1863856	+	CGCTGGCGGAGGCCGGAGTGGGCGCGCCGGGGGGCGGGTT	0.4524	0.4488	0.4574	0.4534	0	0	8.01e-05	0.214971	0
KLF16	chr19	1863843	1863882	+	GCGCGCTCCGGGCCTAAGACGCTAGGCGCTGGCGGAGGCC	0.4472	0.4436	0.4522	0.4482	0	0	8.01e-05	0.725186	0
KLF16	chr19	1863849	1863888	+	GAGAAGGCGCGCTCCGGGCCTAAGACGCTAGGCGCTGGCG	0.446	0.4424	0.451	0.447	0	0	8.01e-05	1.06453	1
KLF16	chr19	1863647	1863686	-	CCCGCCCCGCCTGACGCGTCCTGACGCACCGGAGCCCGCG	0.4818	0.4782	0.4868	0.4828	0	0	8.01e-05	0.648903	0
KLF16	chr19	1863799	1863838	-	CGGGGCTCGGGCCGGAGGAACCCGCCCCCCGGCGCGCCCA	0.4514	0.4478	0.4564	0.4524	0	0	8.01e-05	0.0667374	0
KLF16	chr19	1863867	1863906	-	TAGGCCCGGAGCGCGCCTTCTCCGCGCTAGGGTGCAAGGC	0.4378	0.4342	0.4428	0.4388	0	0	8.01e-05	0.550316	0
KLF16	chr19	1863640	1863679	+	TCCGGTGCGTCAGGACGCGTCAGGCGGGGCGGGGCAGGCC	0.4878	0.4842	0.4928	0.4888	0	0	8.01e-05	0.286364	0
KMT2A	chr11	118306911	118306950	+	GGATAACTGCATGCCCCGCCCTCCGGGAGAGGCATTGCTC	0.4478	0.439	0.4478	0.439	0	0	0.000508436	0.593933	0
KMT2A	chr11	118306985	118307024	+	TGACGCCTGGGCGCTGCAACTCCATCCCGAGGCCCGGGCC	0.4626	0.4538	0.4626	0.4538	0	0	0.000508436	0.959646	1
KMT2A	chr11	118307007	118307046	+	AGCGGCCTCGGGCCTCCGCCTCTGACGCCTGGGCGCTGCA	0.467	0.4582	0.467	0.4582	0	0	0.000508436	0.1028	0
KMT2A	chr11	118307068	118307107	+	TGCACCCTGCCGGCCGCTATGCAGAGCGCCGGGCCGCGCC	0.4792	0.4704	0.4792	0.4704	0	0	0.000508436	0.250689	0
KMT2A	chr11	118306901	118306940	-	TCCTTTTCCCGAGCAATGCCTCTCCCGGAGGGCGGGGCAT	0.4504	0.4416	0.4504	0.4416	0	0	0.000508436	0.683532	0
KMT2A	chr11	118306929	118306968	-	AGGGCGGGGCATGCAGTTATCCAGGTTGCGGGGCCGGCGG	0.456	0.4472	0.456	0.4472	0	0	0.000508436	0.123852	0
KMT2A	chr11	118307029	118307068	-	CGGAGGCCCGAGGCCGCTATACAGATTGCGGGGCTGGCGG	0.476	0.4672	0.476	0.4672	0	0	0.000508436	-0.0640012	0
KMT2A	chr11	118306839	118306878	+	CCGGAGCAGAGCGCGGGTTCCGGAGAGAGGGGGAGGGGGC	0.4334	0.4246	0.4334	0.4246	0	0	0.000508436	0.4204	0
KMT2A	chr11	118306894	118306933	+	GCCCTCCGGGAGAGGCATTGCTCGGGAAAAGGAGGGGGGA	0.4444	0.4356	0.4444	0.4356	0	0	0.000508436	1.35682	1
LHX1	chr17	35293692	35293731	+	GGAATCCCAGGCGGCTCCCCTGCACTGCTGGGCTTTGCAA	0.383	0.379	0.2372	0.2328	0	0	1.5e-06	0.132817	0
LHX1	chr17	35293739	35293778	+	GTAGTCCAAGACCGAGCCTTGTGGAAGGTTGGGGTGCAGC	0.3924	0.3884	0.2466	0.2422	0	0	1.5e-06	0.15634	0
LHX1	chr17	35293773	35293812	+	CAGGCGGAGGCCAGAGTTCTGCTGTAGAGTGGGGGTAGTC	0.3992	0.3952	0.2534	0.249	0	0.0625	1.5e-06	0.306205	0
LHX1	chr17	35293798	35293837	+	GACAGAGAGAGAGCGGGAATAGGCGCAGGCGGAGGCCAGA	0.4042	0.4002	0.2584	0.254	0	0.0625	1.5e-06	0.198403	0
LHX1	chr17	35293829	35293868	+	GCTCCGGTAAGGCGTGGGTTTCGATGGGAGGGACAGAGAG	0.4104	0.4064	0.2646	0.2602	0	0	1.5e-06	0.318662	0
LHX1	chr17	35293849	35293888	+	CCGTGCCTGGGCCCCCTCCTGCTCCGGTAAGGCGTGGGTT	0.4144	0.4104	0.2686	0.2642	0	0	1.5e-06	0.536344	0
LHX1	chr17	35293924	35293963	+	GTGCGGGGAGACCGCGTTTAGAGGATCAGTGGCGGCGGCA	0.4294	0.4254	0.2836	0.2792	0	0	1.5e-06	0.474322	0
LHX1	chr17	35293932	35293971	+	CCGGGAGAGTGCGGGGAGACCGCGTTTAGAGGATCAGTGG	0.431	0.427	0.2852	0.2808	0	0	1.5e-06	1.30146	1
LHX1	chr17	35293965	35294004	+	GGTCCCTCTGTAAACCATTCTGCATCCCCCGGCCCGGGAG	0.4376	0.4336	0.2918	0.2874	0	0	1.5e-06	1.1622	1
LHX1	chr17	35293731	35293770	-	CGGACCCGGCTGCACCCCAACCTTCCACAAGGCTCGGTCT	0.3954	0.3914	0.2496	0.2452	0	0	1.5e-06	-0.0124571	0
LYL1	chr19	13213969	13214008	-	CACTCCCTGCCCGAATGTCTGTGCTGATGGGGGTGAGGGA	0.4374	0.4326	0.4374	0.4326	0	0	0.0240658	0.795866	1
LYL1	chr19	13214010	13214049	+	GGGCCCAGGGTCACGCGGCCCCAACGGGCCGGAAAGGGCT	0.4338	0.429	0.4338	0.429	0	0	0.0240658	0.343988	0
LYL1	chr19	13213878	13213917	-	CGGGGAGGGAGGTGCCTGGATGCACGCAGGGGGTAAACTG	0.4556	0.4508	0.4556	0.4508	0	0	0.0240658	-0.0220673	0
LYL1	chr19	13213841	13213880	-	GACCCCGGGCCTCTGGGGACCCGGGCCCCAGGGCAGCCGG	0.463	0.4582	0.463	0.4582	0	0	0.0240658	0.198628	0
LYL1	chr19	13213778	13213817	-	GCTGGCAGGACTCGGTCCGCCACCCCTCAGGGCTTCGCCT	0.4756	0.4708	0.4756	0.4708	0	0	0.0240658	1.1693	1
LYL1	chr19	13213998	13214037	-	GGGGTGAGGGAGAGCCCTTTCCGGCCCGTTGGGGCCGCGT	0.4316	0.4268	0.4316	0.4268	0	0	0.0240658	0.517921	0
LYL1	chr19	13213937	13213976	+	AGGGAGTGTGCAAAGCCAAAGGGCAGACTCGGACATAAGA	0.4484	0.4436	0.4484	0.4436	0	0	0.0240658	0.311539	0
LYL1	chr19	13213758	13213797	+	GCGGACCGAGTCCTGCCAGCGCCGGCTGGGGGCGGGGCCG	0.4842	0.4794	0.4842	0.4794	0	0	0.0240658	0.185686	0
LYL1	chr19	13213731	13213770	+	GGGGGCGGGGCCGGGAGGCCCGCGCTGCTAGGTCCCCGCC	0.4896	0.4848	0.4896	0.4848	0	0	0.0240658	1.03484	1
MAML2	chr11	96076457	96076496	+	TGCCTGGCTGCGATTACTCACTCGCGCAGTGGCACCAGCC	0.491	0.474	0.5036	0.5012	0	0	0.00023006	0.193983	0
MAML2	chr11	96076692	96076731	-	CCCTTTCAGCCCTACATTACGCCCCGCTGAGGATATCATT	0.4394	0.4224	0.452	0.4496	0	0	0.00023006	0.140316	0
MAML2	chr11	96076545	96076584	+	TGAGCTGAGCCAGGGCAGCTGAGATGCGCAGGGCTTGGGA	0.4734	0.4564	0.486	0.4836	0	0	0.00023006	0.563529	0
MAML2	chr11	96076517	96076556	+	CAGGGCTTGGGATTTACCTCTTCAGCCACTGGGAGGCCCT	0.479	0.462	0.4916	0.4892	0	0	0.00023006	0.46786	0
MAML2	chr11	96076575	96076614	-	GCTCAGCTCAGCATCAGACTCGGTTAAGCGGGGAAGGCTG	0.4628	0.4458	0.4754	0.473	0	0	0.00023006	0.359647	0
MAML2	chr11	96076500	96076539	-	GGGAAAGGGGAACGCAGAGGGCCTCCCAGTGGCTGAAGAG	0.4778	0.4608	0.4904	0.488	0	0	0.00023006	0.898852	1
MAML2	chr11	96076469	96076508	-	TGCGCGAGTGAGTAATCGCAGCCAGGCACCGGGGAAAGGG	0.484	0.467	0.4966	0.4942	0	0	0.00023006	1.15431	1
MAML2	chr11	96076420	96076459	-	GAGGGCGGGAGAGCTCGTTCGAGGCTCCCTGGTGGAAGGC	0.4938	0.4768	0.5064	0.504	0	0	0.00023006	0.854008	1
MAML2	chr11	96076412	96076451	-	GGCGGGGAGAGGGCGGGAGAGCTCGTTCGAGGCTCCCTGG	0.4954	0.4784	0.508	0.5056	0	0	0.00023006	0.946841	1
MAML2	chr11	96076685	96076724	+	TCCTCAGCGGGGCGTAATGTAGGGCTGAAAGGGAAAACAC	0.4454	0.4284	0.458	0.4556	0	0	0.00023006	0.0823467	0
MAML3	chr4	141075419	141075458	+	CCGCGCCCGCTCCTGCCGGGTGAGAGTCCGGGCCGGGTTT	0.491	0.4808	0.4686	0.4628	0	0	1.09e-05	0.606008	0
MAML3	chr4	141075499	141075538	+	GGGGCGGTAGTGTGGTTGGGGGCGTAGGAGGGGCGCCGGG	0.475	0.4648	0.4526	0.4468	0	0	1.09e-05	0.674985	0
MAML3	chr4	141075509	141075548	+	GCTTCTCGGCGGGGCGGTAGTGTGGTTGGGGGCGTAGGAG	0.473	0.4628	0.4506	0.4448	0	0	1.09e-05	0.966692	1
MAML3	chr4	141075524	141075563	+	CGCCGACGGCTCTGGGCTTCTCGGCGGGGCGGTAGTGTGG	0.47	0.4598	0.4476	0.4418	0	0	1.09e-05	0.973429	1
MAML3	chr4	141075699	141075738	+	AACAACTTGGGATCGCTTGATACTTTCCTTGGAATAAGGA	0.435	0.4248	0.4126	0.4068	0	0	1.09e-05	1.05988	1
MAML3	chr4	141075383	141075422	-	CTGGAGGCCGTGAGACAGGCCCGCGGACACGGCGCAAAAC	0.4936	0.4834	0.4712	0.4654	0	0	1.09e-05	0.359862	0
MAML3	chr4	141075465	141075504	-	CCAGCACCCGGCTCCCGTCTCCGTCGCCTCGGCGCCCGGC	0.4772	0.467	0.4548	0.449	0	0	1.09e-05	0.411719	0
MAML3	chr4	141075555	141075594	-	CCGTCGGCGACGGAGAGAAGAAAGATTCTGGGGGGATCTC	0.4592	0.449	0.4368	0.431	0	0	1.09e-05	0.567212	0
MAML3	chr4	141075432	141075471	+	GTGCTGGTGCGTGCCGCGCCCGCTCCTGCCGGGTGAGAGT	0.4884	0.4782	0.466	0.4602	0	0	1.09e-05	0.650386	0
MAML3	chr4	141075664	141075703	-	GCGCGCGCGTGCGCGGGGACGCGCCTGGTAGGGTTTCCTT	0.4374	0.4272	0.415	0.4092	0	0	1.09e-05	0.133012	0
MAP2K3	chr17	21187821	21187860	-	TTCGGGCGGCTGGCGGACTTGACAGAGAGCGGGAGGGGCC	0.4678	0.464	0.4616	0.4564	0	0	0.000896472	0.920201	1
MAP2K3	chr17	21187688	21187727	+	ACTGAGCCCGCTGCTCCCTGCAGGCGCCCAGGCCCAGCCC	0.4366	0.4328	0.4304	0.4252	0	0	0.000896472	0.682164	0
MAP2K3	chr17	21187855	21187894	-	GGGGCCCGGATCCTGGGCCTAAGGAGGGTGGGGCGTGTGC	0.4746	0.4708	0.4684	0.4632	0	0	0.000896472	0.524287	0
MAP2K3	chr17	21187825	21187864	-	GGCGGCTGGCGGACTTGACAGAGAGCGGGAGGGGCCCGGA	0.4686	0.4648	0.4624	0.4572	0	0	0.000896472	1.2693	1
MAP2K3	chr17	21187786	21187825	-	AGTCCAGGGGGCGGAGCCTGACCGGACCTGGGTTTTTCGG	0.4608	0.457	0.4546	0.4494	0	0	0.000896472	0.790394	1
MAP2K3	chr17	21187779	21187818	-	CGGCTTTAGTCCAGGGGGCGGAGCCTGACCGGACCTGGGT	0.4594	0.4556	0.4532	0.448	0	0	0.000896472	0.715029	0
MAP2K3	chr17	21187765	21187804	-	CAGCGCGAGGGGCGCGGCTTTAGTCCAGGGGGCGGAGCCT	0.4566	0.4528	0.4504	0.4452	0	0	0.000896472	0.810499	1
MAP2K3	chr17	21187744	21187783	-	TGGGGCTTGCATGTTGACGGGCAGCGCGAGGGGCGCGGCT	0.4524	0.4486	0.4462	0.441	0	0	0.000896472	0.197462	0
MAP2K3	chr17	21187711	21187750	-	GGAGCAGCGGGCTCAGTGGGTCCCGGGAGTGGGTGGGGCT	0.4458	0.442	0.4396	0.4344	0	0	0.000896472	0.196124	0
MAP2K3	chr17	21187875	21187914	-	AAGGAGGGTGGGGCGTGTGCTTGACAGGCAGGGACAGGCC	0.4786	0.4748	0.4724	0.4672	0	0	0.000896472	0.159762	0
MAP2K6	chr17	67410614	67410653	+	GTGATGGGTGAAAAGCGGCAAGGCCAAGACGGGGCGGCAG	0.4578	0.45	0.4578	0.45	0	0	0	0.369297	0
MAP2K6	chr17	67410638	67410677	+	CAAGTCAGACACACACTCAGTAGAGTGATGGGTGAAAAGC	0.4626	0.4548	0.4626	0.4548	0	0	0	0.427401	0
MAP2K6	chr17	67410726	67410765	+	AGTCCACGGGGCTCTGATTTAAGGAAACGTGGTCGCCCCG	0.4802	0.4724	0.4802	0.4724	0	0	0	0.840766	1
MAP2K6	chr17	67410734	67410773	+	TCCGGCGGAGTCCACGGGGCTCTGATTTAAGGAAACGTGG	0.4818	0.474	0.4818	0.474	0	0	0	0.896186	1
MAP2K6	chr17	67410748	67410787	+	GGGTAATGTAGTTCTCCGGCGGAGTCCACGGGGCTCTGAT	0.4846	0.4768	0.4846	0.4768	0	0	0	1.26305	1
MAP2K6	chr17	67410446	67410485	-	AAACGGAGGTGTGAGGGTAAAACGTCTACAGGCAAGAACA	0.4288	0.421	0.4288	0.421	0	0	0	0.172732	0
MAP2K6	chr17	67410599	67410638	-	TTTTCGAGAACAAAACTGCCGCCCCGTCTTGGCCTTGCCG	0.4594	0.4516	0.4594	0.4516	0	0	0	0.165142	0
MAP2K6	chr17	67410655	67410694	-	CTACTGAGTGTGTGTCTGACTTGTTTATCTGGACGCAATC	0.4706	0.4628	0.4706	0.4628	0	0	0	0.0512358	0
MAP2K6	chr17	67410623	67410662	+	CTCAGTAGAGTGATGGGTGAAAAGCGGCAAGGCCAAGACG	0.4596	0.4518	0.4596	0.4518	0	0	0	0.255114	0
MAP2K6	chr17	67410519	67410558	+	GAGCTTTTGGCTTGTCGAGAAGGTCTGTTTGGGAGTTTAG	0.4388	0.431	0.4388	0.431	0	0	0	0.0295496	0
MAP4	chr3	48130613	48130652	+	ATCGGCCTGCGGTCCGCTTCGGCATTCGCAGGCCGCAGGC	0.4552	0.4394	0.4362	0.4338	0	0	0.00307926	0.559328	0
MAP4	chr3	48130880	48130919	+	GCTCACCAGCCACATGCGGCTCACGGGAGCGGAGCCCCGC	0.4018	0.386	0.3828	0.3804	0	0	0.00307926	0.291456	0
MAP4	chr3	48130651	48130690	+	AGAGAGCGACGGCCATCATAGAACAGCGAAGGCAGTCGAT	0.4476	0.4318	0.4286	0.4262	0	0	0.00307926	0.765733	1
MAP4	chr3	48130510	48130549	+	GACGTCGTGGCGGCAGGGCCAGCACCCATTGGTCCGCCAC	0.4758	0.46	0.4568	0.4544	0	0	0.00307926	0.22073	0
MAP4	chr3	48130904	48130943	-	CATGTGGCTGGTGAGCTCTGAAACGTGGCTGGCCCAAGTT	0.3924	0.3766	0.3734	0.371	0	0	0.00307926	0.256482	0
MAP4	chr3	48130852	48130891	-	AGGAGCGGGAGGACGCCACAGGTCCTCGGCGGGGCTCCGC	0.4028	0.387	0.3838	0.3814	0	0	0.00307926	0.17096	0
MAP4	chr3	48130829	48130868	-	TGGGCTCTGGAAGGAACCCTTAGAGGAGCGGGAGGACGCC	0.4074	0.3916	0.3884	0.386	0	0	0.00307926	0.903211	1
MAP4	chr3	48130807	48130846	-	GGGGCCTAGGTCGCGGGCCATCTGGGCTCTGGAAGGAACC	0.4118	0.396	0.3928	0.3904	0	0	0.00307926	0.76342	1
MAP4	chr3	48130568	48130607	-	CCGCGGGCGGTTGGGGCGAGGTGCGCCTGGGGGCTCTAGC	0.4596	0.4438	0.4406	0.4382	0	0	0.00307926	0.885154	1
MAP4	chr3	48130494	48130533	-	GGGAGGGCGGAGGGCTGTGGCGGACCAATGGGTGCTGGCC	0.4744	0.4586	0.4554	0.453	0	0	0.00307926	0.401281	0
MAP4	chr3	48130640	48130679	+	GCCATCATAGAACAGCGAAGGCAGTCGATCGGCCTGCGGT	0.4498	0.434	0.4308	0.4284	0	0	0.00307926	0.943974	1
MAP4	chr3	48130432	48130471	+	AGCGGCGGCGCTCGCCGGGTAGGCGGTGGCGGCGTCCCTC	0.4914	0.4756	0.4724	0.47	0	0	0.00307926	0.714085	0
MAP4	chr3	48130401	48130440	-	TCCTCGTCGCCTCTTGAGGGCCGGCGCAAGGGAGGGACGC	0.493	0.4772	0.474	0.4716	0	0	0.00307926	1.02132	1
MAP4	chr3	48130413	48130452	+	TAGGCGGTGGCGGCGTCCCTCCCTTGCGCCGGCCCTCAAG	0.4952	0.4794	0.4762	0.4738	0	0	0.00307926	1.03471	1
MAP4	chr3	48130388	48130427	-	GGAGGCGGCCGCTTCCTCGTCGCCTCTTGAGGGCCGGCGC	0.4956	0.4798	0.4766	0.4742	0	0	0.00307926	0.0417588	0
MAP4K3	chr2	39664539	39664578	+	GGCGCGCGGAGCCGGAACGCGCAAGGGGTCGGGTGCGCGC	0.4792	0.4718	0.4562	0.4442	0	0	0.000725478	0.673276	0
MAP4K3	chr2	39664522	39664561	+	CGCGCAAGGGGTCGGGTGCGCGCCAGGCCTGGCGCGCTCC	0.4826	0.4752	0.4596	0.4476	0	0	0.000725478	0.36215	0
MAP4K3	chr2	39664500	39664539	+	CCAGGCCTGGCGCGCTCCCTCCGGGATCGCGGCTGCGCAG	0.487	0.4796	0.464	0.452	0	0	0.000725478	0.448755	0
MAP4K3	chr2	39664606	39664645	+	GCGGGTCCGCAGAAAAGCCGAGGCGTTTCGGGTCCCAAGC	0.4658	0.4584	0.4428	0.4308	0	0	0.000725478	0.19022	0
MAP4K3	chr2	39664615	39664654	+	CGGCCGGGCGCGGGTCCGCAGAAAAGCCGAGGCGTTTCGG	0.464	0.4566	0.441	0.429	0	0	0.000725478	1.15473	1
MAP4K3	chr2	39664733	39664772	+	AGATAGACCAAGGTCCAACTTTGTCGTTAGGGGAATCAGA	0.4404	0.433	0.4174	0.4054	0	0	0.000725478	0.0215233	0
MAP4K3	chr2	39664558	39664597	-	CGCGTTCCGGCTCCGCGCGCCTGCCAGGCCGGGGCCGGCG	0.4708	0.4634	0.4478	0.4358	0	0	0.000725478	0.401776	0
MAP4K3	chr2	39664581	39664620	-	CCAGGCCGGGGCCGGCGGCGGAACAGCTTGGGACCCGAAA	0.4662	0.4588	0.4432	0.4312	0	0	0.000725478	1.172	1
MAP4K3	chr2	39664646	39664685	-	GCCCGGCCGCTGCCGCCGGACGCTTGAAAAGGTTTGCCTG	0.4532	0.4458	0.4302	0.4182	0	0	0.000725478	0.004534	0
MAP4K3	chr2	39664689	39664728	-	CAGGGACCGGGGTTAGGACTAGCAGAAAGTGGCTTCTTTT	0.4446	0.4372	0.4216	0.4096	0	0	0.000725478	0.177726	0
MAP4K5	chr14	50999602	50999641	-	AGGGTGACGGGTAGAGGAAGAAGGGCGATGGGAACGTAGC	0.433	0.4202	0.447	0.435	0	0	0.000751663	0.497675	0
MAP4K5	chr14	50999546	50999585	+	AATGTGGGGACGGTTTAGCCAAGGCCCGTTGGCCCACGAA	0.4488	0.436	0.4628	0.4508	0	0	0.000751663	0.359288	0
MAP4K5	chr14	50999676	50999715	+	TCCCCGGCGCCCCGCTGCCAGGTTACTTCTGGCCCGGTGC	0.4228	0.41	0.4368	0.4248	0	0	0.000751663	-0.0134267	0
MAP4K5	chr14	50999522	50999561	-	AGAAATAAGGCACACGCCTGGGCATTCGTGGGCCAACGGG	0.449	0.4362	0.463	0.451	0	0	0.000751663	1.59476	1
MAP4K5	chr14	50999587	50999626	-	GTCAGGTAGGCCTGTAGGGTGACGGGTAGAGGAAGAAGGG	0.436	0.4232	0.45	0.438	0	0	0.000751663	0.529179	0
MAP4K5	chr14	50999389	50999428	+	GCCTCAGGGCGGCACTCTGGTTCTGCGGCCGGAGTGCTCG	0.4802	0.4674	0.4942	0.4822	0	0	0.000751663	0.59615	0
MAP4K5	chr14	50999628	50999667	-	GATGGGAACGTAGCCCTCCAAGTTAAACACGGAAAAGGTA	0.4278	0.415	0.4418	0.4298	0	0	0.000751663	0.307528	0
MAP4K5	chr14	50999667	50999706	-	ACGTTAAGGGCACCGGGCCAGAAGTAACCTGGCAGCGGGG	0.42	0.4072	0.434	0.422	0	0	0.000751663	0.487382	0
MAP4K5	chr14	50999682	50999721	-	GGCCAGAAGTAACCTGGCAGCGGGGCGCCGGGGAAGGAGG	0.417	0.4042	0.431	0.419	0	0	0.000751663	0.134947	0
MAP4K5	chr14	50999694	50999733	-	CCTGGCAGCGGGGCGCCGGGGAAGGAGGTGGGGGAGTGCC	0.4146	0.4018	0.4286	0.4166	0	0	0.000751663	0.809086	1
MAP7D1	chr1	36621435	36621474	+	GCTCGGGTGACTCACCCGCCGCGGGGACTGGGGGAGAGGG	0.449	0.424	0.4234	0.4212	0	0	0.00146441	0.582001	0
MAP7D1	chr1	36621525	36621564	-	AGGGGGAGGCAGCTAGCGCGGCGAACTCCTGGAGCCGTGG	0.4716	0.4466	0.446	0.4438	0	0	0.00146441	0.129723	0
MAP7D1	chr1	36621497	36621536	-	GCTGCGGCGCGTACCAAGACGCGGACGCAGGGGGAGGCAG	0.466	0.441	0.4404	0.4382	0	0	0.00146441	0.165905	0
MAP7D1	chr1	36621696	36621735	+	TGGCCTCTCGCTGGCGCGTACCAAGTTCGAGGCGGGGGGG	0.5012	0.4762	0.4756	0.4734	0	0	0.00146441	0.0178186	0
MAP7D1	chr1	36621689	36621728	+	TCGCTGGCGCGTACCAAGTTCGAGGCGGGGGGGTCCACCC	0.4998	0.4748	0.4742	0.472	0	0	0.00146441	0.123075	0
MAP7D1	chr1	36621551	36621590	+	CTCCCACGGCCACGGCCGAGCGGGCTCCACGGCTCCAGGA	0.4722	0.4472	0.4466	0.4444	0	0	0.00146441	0.691583	0
MAP7D1	chr1	36621481	36621520	+	CCGCGTCTTGGTACGCGCCGCAGCGCCTGAGGACTAAGTA	0.4582	0.4332	0.4326	0.4304	0	0	0.00146441	0.03894	0
MAP7D1	chr1	36621470	36621509	+	TACGCGCCGCAGCGCCTGAGGACTAAGTAGGGAGCGCTCG	0.456	0.431	0.4304	0.4282	0	0	0.00146441	0.712015	0
MAP7D1	chr1	36621441	36621480	+	GGGAGCGCTCGGGTGACTCACCCGCCGCGGGGACTGGGGG	0.4502	0.4252	0.4246	0.4224	0	0	0.00146441	1.04129	1
MAP7D1	chr1	36621461	36621500	+	CAGCGCCTGAGGACTAAGTAGGGAGCGCTCGGGTGACTCA	0.4542	0.4292	0.4286	0.4264	0	0	0.00146441	1.24669	1
MAPK1	chr22	22222229	22222268	-	ATGGCTGGGGCCCAGGCGAGCGACCGAGCAGGGTCCGAAC	0.4408	0.4282	0.382	0.3798	0	0.0625	0.0223916	0.26411	0
MAPK1	chr22	22222255	22222294	+	ACAGCCCGGGGTCCCTCGCTGGCTCTGTTCGGACCCTGCT	0.4402	0.4276	0.3814	0.3792	0	0	0.0223916	0.313036	0
MAPK1	chr22	22222244	22222283	+	TCCCTCGCTGGCTCTGTTCGGACCCTGCTCGGTCGCTCGC	0.4424	0.4298	0.3836	0.3814	0	0.0625	0.0223916	0.0895652	0
MAPK1	chr22	22222265	22222304	+	GGCCTCAAGCACAGCCCGGGGTCCCTCGCTGGCTCTGTTC	0.4382	0.4256	0.3794	0.3772	0	0	0.0223916	2.42285	1
MAPK1	chr22	22222074	22222113	-	CGGGAGGGGCACTGCGACGGCGTTGACTGAGGGGGCGCCA	0.4718	0.4592	0.413	0.4108	0	0	0.0223916	0.117189	0
MAPK1	chr22	22222087	22222126	-	GCGACGGCGTTGACTGAGGGGGCGCCACTAGGCGCGGTCA	0.4692	0.4566	0.4104	0.4082	0	0	0.0223916	0.219777	0
MAPK1	chr22	22222108	22222147	-	GCGCCACTAGGCGCGGTCACGTGCATTCGCGGTGCATTCG	0.465	0.4524	0.4062	0.404	0	0	0.0223916	0.196866	0
MAPK1	chr22	22222128	22222167	-	GTGCATTCGCGGTGCATTCGCGGGGGCGTCGGTGCGGGTC	0.461	0.4484	0.4022	0.4	0	0	0.0223916	0.151075	0
MAPK1	chr22	22222122	22222161	-	GGTCACGTGCATTCGCGGTGCATTCGCGGGGGCGTCGGTG	0.4622	0.4496	0.4034	0.4012	0	0	0.0223916	0.125483	0
MARCKSL1	chr1	32802213	32802252	+	ATAATTCAGGACCAGCCATCTGACGAGCCTGGTCGTGTGA	0.4244	0.421	0.4616	0.458	0	0	0.0181847	-0.0170178	0
MARCKSL1	chr1	32802328	32802367	+	TGGCCATGGCAGGCAGGCAGGGACGTGGGTGGGACCTCTG	0.4014	0.398	0.4386	0.435	0	0	0.0181847	0.669428	0
MARCKSL1	chr1	32802027	32802066	-	CAGGAGCGAGGCCAGTCCTCCCGCGAGCTGGGCGGGGCGG	0.457	0.4536	0.4942	0.4906	0	0	0.0181847	1.04028	1
MARCKSL1	chr1	32802031	32802070	-	AGCGAGGCCAGTCCTCCCGCGAGCTGGGCGGGGCGGGGCG	0.4562	0.4528	0.4934	0.4898	0	0	0.0181847	0.344297	0
MARCKSL1	chr1	32802265	32802304	-	TGGTCATAGAAGCTGCAGGGCCCCTGCGCTGGGCTCGGCA	0.4094	0.406	0.4466	0.443	0	0	0.0181847	0.182887	0
MARCKSL1	chr1	32802183	32802222	+	GGTCGTGTGAGCCCTTCGAAGGGTTCAAGCGGGAGACTGC	0.4304	0.427	0.4676	0.464	0	0	0.0181847	0.359386	0
MARCKSL1	chr1	32802169	32802208	+	TTCGAAGGGTTCAAGCGGGAGACTGCCAGCGGCTGCAGGA	0.4332	0.4298	0.4704	0.4668	0	0	0.0181847	1.27835	1
MARCKSL1	chr1	32802192	32802231	+	GACGAGCCTGGTCGTGTGAGCCCTTCGAAGGGTTCAAGCG	0.4286	0.4252	0.4658	0.4622	0	0	0.0181847	0.68137	0
MAT2A	chr2	85765924	85765963	+	CGGTGACATGGCACCTCCCTTCCGACCGTTGGCCGGGATA	0.4302	0.4264	0.4302	0.4264	0	0	0.0169556	0.444476	0
MAT2A	chr2	85765907	85765946	-	GCGACCTCCGGGAAAGCTATCCCGGCCAACGGTCGGAAGG	0.4314	0.4276	0.4314	0.4276	0	0	0.0169556	0.654509	0
MAT2A	chr2	85765900	85765939	-	GGGGGACGCGACCTCCGGGAAAGCTATCCCGGCCAACGGT	0.43	0.4262	0.43	0.4262	0	0	0.0169556	1.08356	1
MAT2A	chr2	85766178	85766217	+	GCGCCGCGCGCCAATGCACCACTTGCGCGGGGGTCGGGGG	0.481	0.4772	0.481	0.4772	0	0	0.0169556	0.944197	1
MAT2A	chr2	85766172	85766211	+	CGCGCCAATGCACCACTTGCGCGGGGGTCGGGGGAGGAAG	0.4798	0.476	0.4798	0.476	0	0	0.0169556	0.621421	0
MAT2A	chr2	85766095	85766134	+	GCGCGGCCGCGGGAGGTGCCGTGGCAATCCGGCCCTCCAG	0.4644	0.4606	0.4644	0.4606	0	0	0.0169556	0.972241	1
MAT2A	chr2	85765940	85765979	-	CGGAAGGGAGGTGCCATGTCACCGCACAGGGGAGCGGGTC	0.438	0.4342	0.438	0.4342	0	0	0.0169556	0.337237	0
MAT2A	chr2	85766032	85766071	+	GCTAGAGCTAGGAGAAAAATGCAGACGCGAGGAGACGTGG	0.4518	0.448	0.4518	0.448	0	0	0.0169556	0.316453	0
MAT2A	chr2	85766193	85766232	-	CAAGTGGTGCATTGGCGCGCGGCGCCGAGGGGCGGGGCCC	0.4886	0.4848	0.4886	0.4848	0	0	0.0169556	0.0509013	0
MAT2A	chr2	85765981	85766020	+	TCCTTGTTTGATGTGGGAGAAAAAGCGACTGGGGCTTGCT	0.4416	0.4378	0.4416	0.4378	0	0	0.0169556	0.399525	0
MCOLN3	chr1	85514419	85514458	+	CGGCGCCGGCGGCAGCTCCGGAGCAAACCTGGCAAACCCG	0.4552	0.4388	0.461	0.4584	0	0	0	0.364529	0
MCOLN3	chr1	85514259	85514298	-	CGGCTCGGGTTCCCGCCGCGCCCTGTCGGGGGCCGCTTTT	0.4826	0.4662	0.4884	0.4858	0	0	0	1.48737	1
MCOLN3	chr1	85514249	85514288	+	CCCGACAGGGCGCGGCGGGAACCCGAGCCGGGAGTAGGGT	0.4892	0.4728	0.495	0.4924	0	0	0	0.0612944	0
MCOLN3	chr1	85514242	85514281	+	GGGCGCGGCGGGAACCCGAGCCGGGAGTAGGGTCACGAGT	0.4906	0.4742	0.4964	0.4938	0	0	0	1.1481	1
MCOLN3	chr1	85514221	85514260	+	CGGGAGTAGGGTCACGAGTTAAAGCGGCGGGGGCGGGAGG	0.4948	0.4784	0.5006	0.498	0	0	0	0.0528865	0
MCOLN3	chr1	85514304	85514343	-	GCACAGGTGGGACGCAGGAGGCCGTCCGGAGGAAGCCGGC	0.4736	0.4572	0.4794	0.4768	0	0	0	0.214065	0
MCOLN3	chr1	85514486	85514525	-	CCTCAGGTGGTTGCCGGGCTCCGCGGGTGCGGGATCTATA	0.4372	0.4208	0.443	0.4404	0	0	0	0.0357454	0
MCOLN3	chr1	85514498	85514537	+	GGAGCTAGGCGCTATAGATCCCGCACCCGCGGAGCCCGGC	0.4394	0.423	0.4452	0.4426	0	0	0	0.343912	0
MCOLN3	chr1	85514386	85514425	+	AAACCCGAGCAGGGCGGTGCGGGTTGCTCAGGGAGAAAAT	0.4618	0.4454	0.4676	0.465	0	0	0	0.0380632	0
MED14	chrX	40594886	40594925	-	ATGGGGGGGAAGCAGGGCGGCCCCGCAGAGGGGAAGCTGC	0.552	0.5348	0.4786	0.4678	0	0	0.000467709	0.733745	0
MED14	chrX	40595137	40595176	-	GGAGCCGCGCGCCGCCGGAAACCAGGGTGAGGGCTGAGCC	0.5018	0.4846	0.4284	0.4176	0	0	0.000467709	0.768679	1
MED14	chrX	40595106	40595145	-	GTACCTGTGAGCGCGCGGGAGAGCGGAAAAGGGAGCCGCG	0.508	0.4908	0.4346	0.4238	0	0	0.000467709	0.930863	1
MED14	chrX	40595092	40595131	-	GTGGGAGTGAGGCGGTACCTGTGAGCGCGCGGGAGAGCGG	0.5108	0.4936	0.4374	0.4266	0	0	0.000467709	0.551625	0
MED14	chrX	40595057	40595096	-	TCTCAGCTGTCTAGCACCGCAGCGCTGGGGGGCGCGTGGG	0.5178	0.5006	0.4444	0.4336	0	0	0.000467709	1.02068	1
MED14	chrX	40594988	40595027	-	AGGCGGAAGTCGATCGGCAGAGCGGAAGGGGGACCTGCAG	0.5316	0.5144	0.4582	0.4474	0	0	0.000467709	0.120197	0
MED14	chrX	40594981	40595020	-	CTGCCCGAGGCGGAAGTCGATCGGCAGAGCGGAAGGGGGA	0.533	0.5158	0.4596	0.4488	0	0	0.000467709	1.04846	1
MED14	chrX	40594899	40594938	+	CGTTTGCGGAGGCGCAGCTTCCCCTCTGCGGGGCCGCCCT	0.554	0.5368	0.4806	0.4698	0	0	0.000467709	0.724444	0
MED14	chrX	40594955	40594994	+	TCCGCCTCGGGCAGTCAACATGTACGTTGCGGCTGTCTGG	0.5428	0.5256	0.4694	0.4586	0	0	0.000467709	0.677849	0
MED14	chrX	40594922	40594961	+	TGTCTGGCGAAGCTGCTTCTGAGCGTTTGCGGAGGCGCAG	0.5494	0.5322	0.476	0.4652	0	0	0.000467709	0.509407	0
MEIS1	chr2	66662450	66662489	-	AGAGAGAAGAGAGAAACTGATTAGGAATTAGGACTGATTC	0.5398	0.5344	0.5462	0.5426	0	0	0.000205025	0.170814	0
MEIS1	chr2	66662310	66662349	-	CGGGGACTGCAAGCGGGCAGCATCGATCGTGGCTCCTTTA	0.5118	0.5064	0.5182	0.5146	0	0	0.000205025	0.669939	0
MEIS1	chr2	66662201	66662240	-	CAATGCATTGTGTAAGACGCGACCTGTTATGGCCACCACT	0.49	0.4846	0.4964	0.4928	0	0	0.000205025	0.124926	0
MEIS1	chr2	66662271	66662310	+	GTGCGTGTGTAAAGTGTGTGTTGCACAGGCGGAGAGGTGG	0.4994	0.494	0.5058	0.5022	0	0	0.000205025	0.42545	0
MEIS1	chr2	66662266	66662305	+	TGTGTAAAGTGTGTGTTGCACAGGCGGAGAGGTGGATTCC	0.4984	0.493	0.5048	0.5012	0	0	0.000205025	1.04721	1
MEIS1	chr2	66662225	66662264	+	ACCAGAATGCTAGAACCCGGAAGTAGTGGTGGCCATAACA	0.4902	0.4848	0.4966	0.493	0	0	0.000205025	0.324929	0
MEIS1	chr2	66662192	66662231	+	CATAACAGGTCGCGTCTTACACAATGCATTGGGCTGCAGC	0.4836	0.4782	0.49	0.4864	0	0	0.000205025	0.488408	0
MEIS1	chr2	66662164	66662203	+	TTGGGCTGCAGCAAGTAGGCTCCTCGGCAGGGGTGGGTGC	0.478	0.4726	0.4844	0.4808	0	0	0.000205025	0.931819	1
MEIS1	chr2	66662215	66662254	+	TAGAACCCGGAAGTAGTGGTGGCCATAACAGGTCGCGTCT	0.4882	0.4828	0.4946	0.491	0	0	0.000205025	0.892308	1
MEIS1	chr2	66662140	66662179	+	CGGCAGGGGTGGGTGCGCGAAGCGAGCTCTGGCCGCACTG	0.4732	0.4678	0.4796	0.476	0	0	0.000205025	1.02097	1
MEIS2	chr15	37392051	37392090	-	TGTCAAGCCCCCGAACTGAAGGTTACGAGCGGCCCGTCAG	0.6352	0.6286	0.6114	0.607	0	0	0.000909589	-0.0520617	0
MEIS2	chr15	37392138	37392177	-	CCAGCTGTCAATCAAAGCCCGGAATGTCAAGGTAGTGAAT	0.6178	0.6112	0.594	0.5896	0	0	0.000909589	0.173976	0
MEIS2	chr15	37393025	37393064	+	AGATCTGAGGCGGTACCGTACTTTCCCTGTGGTTTTCTGC	0.445	0.4384	0.4212	0.4168	0	0	0.000909589	0.558704	0
MEIS2	chr15	37392819	37392858	+	CCGTGGAGGAGCAGGCTTGCTGATTTGCTCGGGTCCGCCC	0.4862	0.4796	0.4624	0.458	0	0	0.000909589	1.29996	1
MEIS2	chr15	37392094	37392133	-	CCCACATGTAACCGAACTGTCGTGTTTCATGGCTTTTTGC	0.6266	0.62	0.6028	0.5984	0	0	0.000909589	0.0706401	0
MEIS2	chr15	37392053	37392092	+	TGCTGACGGGCCGCTCGTAACCTTCAGTTCGGGGGCTTGA	0.6394	0.6328	0.6156	0.6112	0	0	0.000909589	0.269531	0
MEIS2	chr15	37392747	37392786	-	GTGCGATCGGACAGCCCCGGCTGGGGGGGTGGGGGAGGCG	0.496	0.4894	0.4722	0.4678	0	0	0.000909589	0.174055	0
MEIS2	chr15	37392789	37392828	-	GGGGCGGGAGGGGGAGGGGAGGCTCGAGCCGGGCGGACCC	0.4876	0.481	0.4638	0.4594	0	0	0.000909589	0.26863	0
MEIS2	chr15	37392809	37392848	+	GCAGGCTTGCTGATTTGCTCGGGTCCGCCCGGCTCGAGCC	0.4882	0.4816	0.4644	0.46	0	0	0.000909589	0.462471	0
MEIS2	chr15	37392857	37392896	-	GGGGATGGGGGACGGCGGGGGGGAGGAAAAGGAGAGTGTG	0.474	0.4674	0.4502	0.4458	0	0	0.000909589	0.789377	1
MEIS2	chr15	37392947	37392986	-	GCGCGCGCGCGCGCGCGAACAGGGAGAGAGGGAGAGGGGG	0.456	0.4494	0.4322	0.4278	0	0	0.000909589	0.66815	0
MEIS2	chr15	37392155	37392194	-	CCCGGAATGTCAAGGTAGTGAATGAATGATGGTTGATGAT	0.6144	0.6078	0.5906	0.5862	0	0	0.000909589	0.910663	1
MEIS2	chr15	37392280	37392319	+	ATAGATACCGCGGGGGCAAAGCTAAAAAAGGGGGGAGGGG	0.594	0.5874	0.5702	0.5658	0	0	0.000909589	0.111911	0
MEIS2	chr15	37393018	37393057	-	GAAAACTGCAGAAAACCACAGGGAAAGTACGGTACCGCCT	0.4418	0.4352	0.418	0.4136	0	0	0.000909589	0.0658458	0
MEIS2	chr15	37392225	37392264	+	AGAAGCAGAAACCCCTCGCGGAGTTTTACTGGAAGAAAAA	0.605	0.5984	0.5812	0.5768	0	0	0.000909589	0.426227	0
MEIS2	chr15	37393009	37393048	-	CGCAGAGAGGAAAACTGCAGAAAACCACAGGGAAAGTACG	0.4436	0.437	0.4198	0.4154	0	0	0.000909589	0.00221821	0
MEIS2	chr15	37392211	37392250	+	CTCGCGGAGTTTTACTGGAAGAAAAAAACGGGTCTGAAAG	0.6078	0.6012	0.584	0.5796	0	0	0.000909589	0.549151	0
MEIS2	chr15	37392097	37392136	+	GTGGCAAAAAGCCATGAAACACGACAGTTCGGTTACATGT	0.6306	0.624	0.6068	0.6024	0	0	0.000909589	0.312535	0
MEIS2	chr15	37392274	37392313	+	ACCGCGGGGGCAAAGCTAAAAAAGGGGGGAGGGGGGAGGA	0.5952	0.5886	0.5714	0.567	0	0	0.000909589	0.403706	0
MEX3B	chr15	82338742	82338781	-	TAATGCGGGACTGGCAGGCTCGGGACACTTGGATGTACCT	0.4214	0.4138	0.4214	0.4138	0	0	6.16e-05	0.983958	1
MEX3B	chr15	82338728	82338767	-	CTCTCTTTGTTGTCTAATGCGGGACTGGCAGGCTCGGGAC	0.4242	0.4166	0.4242	0.4166	0	0	6.16e-05	0.595021	0
MEX3B	chr15	82338718	82338757	-	CCGCTAACGCCTCTCTTTGTTGTCTAATGCGGGACTGGCA	0.4262	0.4186	0.4262	0.4186	0	0	6.16e-05	0.394653	0
MEX3B	chr15	82338608	82338647	-	GGGCGGGAGGAGGCCGCGGGTTGAGCGAGCGGAGAGAGAG	0.4482	0.4406	0.4482	0.4406	0	0	6.16e-05	0.993502	1
MEX3B	chr15	82338577	82338616	-	TGGGGGAGGCGATTGGCGCGCGCCAGGCCGGGGGCGGGAG	0.4544	0.4468	0.4544	0.4468	0	0	6.16e-05	0.553123	0
MEX3B	chr15	82338572	82338611	-	ATCGCTGGGGGAGGCGATTGGCGCGCGCCAGGCCGGGGGC	0.4554	0.4478	0.4554	0.4478	0	0	6.16e-05	0.548665	0
MEX3B	chr15	82338551	82338590	-	CACCACAATGCTACTGACACTATCGCTGGGGGAGGCGATT	0.4596	0.452	0.4596	0.452	0	0	6.16e-05	1.02254	1
MEX3B	chr15	82338647	82338686	+	CGGGGCGGGCTGCGGCGAGCGCGGGGGTGGGGGGTGGCGC	0.445	0.4374	0.445	0.4374	0	0	6.16e-05	0.128833	0
MEX3B	chr15	82338545	82338584	+	CTCCCCCAGCGATAGTGTCAGTAGCATTGTGGTGTCAGCT	0.4654	0.4578	0.4654	0.4578	0	0	6.16e-05	0.579405	0
MEX3B	chr15	82338710	82338749	+	CCGCATTAGACAACAAAGAGAGGCGTTAGCGGCGGCGGGG	0.4324	0.4248	0.4324	0.4248	0	0	6.16e-05	0.426453	0
MIDN	chr19	1249540	1249579	-	CCCCCCGGGGCGCGCCCGCCCTTTGTTGCGGGCTCCGGGC	0.4402	0.4352	0.4402	0.4352	0	0	0.000174422	-0.00124568	0
MIDN	chr19	1249481	1249520	+	GACGGGTCTGGTACCCCTCGCGATCCCAAGGGAGCGGCCG	0.4238	0.4188	0.4238	0.4188	0	0	0.000174422	0.324716	0
MIDN	chr19	1249728	1249767	-	GCTCTCATAGGCCCGGGCTCGCGGCCGACTGGGCGCTCGG	0.4778	0.4728	0.4778	0.4728	0	0	0.000174422	0.102847	0
MIDN	chr19	1249720	1249759	-	CCGCGGCGGCTCTCATAGGCCCGGGCTCGCGGCCGACTGG	0.4762	0.4712	0.4762	0.4712	0	0	0.000174422	-0.0965609	0
MIDN	chr19	1249566	1249605	-	TGCGGGCTCCGGGCGCTTATGAATGGCTGCGGGCGCGGGC	0.4454	0.4404	0.4454	0.4404	0	0	0.000174422	0.214173	0
MIDN	chr19	1248395	1248434	-	CATGAACTGCGCCAAGCCTGGGTCCCGGGTGGCCCAGCCG	0.4714	0.4634	0.4714	0.4634	0	0	0.000174422	0.656315	0
MIDN	chr19	1248342	1248381	-	CGCGGCGAGGCGGGCCGAGACCCTTGGCTCGGGGCATTCA	0.4608	0.4528	0.4608	0.4528	0	0	0.000174422	1.04991	1
MIDN	chr19	1248323	1248362	-	TTCGGGGTGCATCTCAGCCCGCGGCGAGGCGGGCCGAGAC	0.457	0.449	0.457	0.449	0	0	0.000174422	-0.167238	0
MIDN	chr19	1249689	1249728	+	CCGCCGCGGCACCGCCCCACGTGGCAGCCGGGCCCGCCCC	0.4654	0.4604	0.4654	0.4604	0	0	0.000174422	0.0902162	0
MIDN	chr19	1249634	1249673	+	GCGCCCAGGCGACCAAGGGGAGCGCAGCGGGGGCGGGGCT	0.4544	0.4494	0.4544	0.4494	0	0	0.000174422	0.124773	0
MIDN	chr19	1249551	1249590	+	CATTCATAAGCGCCCGGAGCCCGCAACAAAGGGCGGGCGC	0.4378	0.4328	0.4378	0.4328	0	0	0.000174422	0.563024	0
MIDN	chr19	1248469	1248508	+	CGGGGGGCCGGGCGGGCGGTGACGCAGACTGGCCCCCGCC	0.4816	0.4736	0.4816	0.4736	0	0	0.000174422	0.567684	0
MIDN	chr19	1248382	1248421	+	CGGGACCCAGGCTTGGCGCAGTTCATGGGGGGACTCCCCT	0.4642	0.4562	0.4642	0.4562	0	0	0.000174422	0.672231	0
MIDN	chr19	1248305	1248344	+	GCGGGCTGAGATGCACCCCGAATCGTCAGCGGGACAGGGT	0.4488	0.4408	0.4488	0.4408	0	0	0.000174422	0.139121	0
MIDN	chr19	1248203	1248242	+	CCGCCTGGGGGCGCCCGCGTGGGGGGGACGGGAAGAGGGG	0.4284	0.4204	0.4284	0.4204	0	0	0.000174422	0.655682	0
MIDN	chr19	1248182	1248221	+	GGGGGGACGGGAAGAGGGGCCTGAGTCAGCGGCTGTCGTC	0.4242	0.4162	0.4242	0.4162	0	0	0.000174422	1.27786	1
MIDN	chr19	1249784	1249823	-	GGCGCCCGGCCGGCGGAGTAAGTAGTGAATGGGAGGGGGC	0.489	0.484	0.489	0.484	0	0	0.000174422	0.312584	0
MIDN	chr19	1249768	1249807	-	CGCGCGGCGATTGGCCGGCGCCCGGCCGGCGGAGTAAGTA	0.4858	0.4808	0.4858	0.4808	0	0	0.000174422	-0.0378442	0
MXD4	chr4	2264102	2264141	+	ATCGGCGCGCGGCGCCTACTTAACATGCACGGCGGCCGCC	0.449	0.44	0.4548	0.4504	0	0	0.0022401	0.182502	0
MXD4	chr4	2264077	2264116	+	TGCACGGCGGCCGCCAGTCAGCTAGCGCGGGGGCCGGGCC	0.454	0.445	0.4598	0.4554	0	0	0.0022401	1.21826	1
MXD4	chr4	2264259	2264298	+	CGCTCCTGCGTCCTAACGGGCCCCCAGGACGGCGGGCGGT	0.4176	0.4086	0.4234	0.419	0	0	0.0022401	0.206292	0
MXD4	chr4	2264271	2264310	+	TCGTAGCGGAGACGCTCCTGCGTCCTAACGGGCCCCCAGG	0.4152	0.4062	0.421	0.4166	0	0	0.0022401	0.843133	1
MXD4	chr4	2264096	2264135	-	CTGACTGGCGGCCGCCGTGCATGTTAAGTAGGCGCCGCGC	0.4456	0.4366	0.4514	0.447	0	0	0.0022401	0.692049	0
MXD4	chr4	2264163	2264202	-	AACAGGCACTGCGAGCCAATGGCCGGTGGCGGGGCGCGCG	0.4322	0.4232	0.438	0.4336	0	0	0.0022401	0.462207	0
MXD4	chr4	2264210	2264249	-	AGGGCGCCGCAGCCGGACGCGTTGCCGAGAGGAAGCGCAG	0.4228	0.4138	0.4286	0.4242	0	0	0.0022401	0.503158	0
MXD4	chr4	2264227	2264266	-	CGCGTTGCCGAGAGGAAGCGCAGCGCGCGGGGACCGCCCG	0.4194	0.4104	0.4252	0.4208	0	0	0.0022401	0.538374	0
MXD4	chr4	2264247	2264286	-	CAGCGCGCGGGGACCGCCCGCCGTCCTGGGGGCCCGTTAG	0.4154	0.4064	0.4212	0.4168	0	0	0.0022401	0.468395	0
MXD4	chr4	2264214	2264253	+	CGCGCTGCGCTTCCTCTCGGCAACGCGTCCGGCTGCGGCG	0.4266	0.4176	0.4324	0.428	0	0	0.0022401	0.938604	1
MXI1	chr10	111985417	111985456	+	GGATTTGAGCGAGCTGGGAGTCTACTCCCGGGGAAACTTG	0.4422	0.43	0.4422	0.43	0	0	0.00107457	0.0808767	0
MXI1	chr10	111967208	111967247	-	AGAGGCAGGGAAGCCTGCGGGGACGGGCAGGGGCGGTCCC	0.4786	0.4632	0.4786	0.4632	0	0	0.00107457	0.742698	0
MXI1	chr10	111985494	111985533	+	CTAAGAAGTTGCGGGACTTTGCTTCTGGGAGGGAAGAATT	0.4576	0.4454	0.4576	0.4454	0	0	0.00107457	-0.160881	0
MXI1	chr10	111985552	111985591	+	GCAAAGGTCGTCGGAAGGTGTAGTCCCGCTGGGTTTCCTT	0.4692	0.457	0.4692	0.457	0	0	0.00107457	0.257812	0
MXI1	chr10	111985566	111985605	+	GTTCCGCAAGATTCGCAAAGGTCGTCGGAAGGTGTAGTCC	0.472	0.4598	0.472	0.4598	0	0	0.00107457	-0.0648877	0
MXI1	chr10	111985605	111985644	+	CCGGGAATCGTAGTGCACACGCCGTTTCAGGGCGCCTGCG	0.4798	0.4676	0.4798	0.4676	0	0	0.00107457	0.311305	0
MXI1	chr10	111967274	111967313	+	GTCCTAGTGCGAGCCTGTCGCCATCGGACCGGTCAAAATA	0.4872	0.4718	0.4872	0.4718	0	0	0.00107457	0.791641	1
MXI1	chr10	111967203	111967242	-	TGGGGAGAGGCAGGGAAGCCTGCGGGGACGGGCAGGGGCG	0.4776	0.4622	0.4776	0.4622	0	0	0.00107457	0.693715	0
MXI1	chr10	111967174	111967213	-	AAGACAGTGTTCTACTCTGTGGTAAGCCTTGGGGAGAGGC	0.4718	0.4564	0.4718	0.4564	0	0	0.00107457	0.502759	0
MXI1	chr10	111967186	111967225	-	TACTCTGTGGTAAGCCTTGGGGAGAGGCAGGGAAGCCTGC	0.4742	0.4588	0.4742	0.4588	0	0	0.00107457	0.393316	0
MXI1	chr10	111967238	111967277	+	AATAAAAGGTGGAGACTAGCGAGCGAGGCAGGGACCGCCC	0.48	0.4646	0.48	0.4646	0	0	0.00107457	1.14428	1
MXI1	chr10	111967280	111967319	-	GACCGGTCCGATGGCGACAGGCTCGCACTAGGACCCAGGC	0.493	0.4776	0.493	0.4776	0	0	0.00107457	0.911822	1
MXI1	chr10	111967120	111967159	-	GTTTTTATGCAGGTGCACCCAGAGACATCAGGTATTTTTT	0.461	0.4456	0.461	0.4456	0	0	0.00107457	0.808091	1
MXI1	chr10	111985371	111985410	-	AAAGAATGTCTCAGCCCCTGGGCAACCGCAGGGAGTCGCT	0.4376	0.4254	0.4376	0.4254	0	0	0.00107457	0.254479	0
MXI1	chr10	111967258	111967297	+	GTCGCCATCGGACCGGTCAAAATAAAAGGTGGAGACTAGC	0.484	0.4686	0.484	0.4686	0	0	0.00107457	0.938269	1
MXI1	chr10	111985579	111985618	-	CGACGACCTTTGCGAATCTTGCGGAACGCAGGCGCCCTGA	0.4792	0.467	0.4792	0.467	0	0	0.00107457	0.338256	0
MXI1	chr10	111985613	111985652	-	CCCTGAAACGGCGTGTGCACTACGATTCCCGGCAGCCGCG	0.486	0.4738	0.486	0.4738	0	0	0.00107457	0.540154	0
MXI1	chr10	111985622	111985661	-	GGCGTGTGCACTACGATTCCCGGCAGCCGCGGGCGGGTGC	0.4878	0.4756	0.4878	0.4756	0	0	0.00107457	-0.128166	0
MXI1	chr10	111967158	111967197	+	TACCACAGAGTAGAACACTGTCTTTTAACCGGAATGGAAA	0.464	0.4486	0.464	0.4486	0	0	0.00107457	0.917451	1
MXI1	chr10	111985571	111985610	-	ACACCTTCCGACGACCTTTGCGAATCTTGCGGAACGCAGG	0.4776	0.4654	0.4776	0.4654	0	0	0.00107457	0.122316	0
MYC	chr8	128747495	128747534	-	ATCTCAGGGCTAAACAGACGCCTCCCGCACGGGGCCCCAC	0.311	0.3076	0.3434	0.3402	0	0	0.00888005	0.57156	0
MYC	chr8	128747550	128747589	-	CGGGGCAGGAGGGGCGGTATCTGCTGCTTTGGCAGCAAAT	0.322	0.3186	0.3544	0.3512	0	0	0.00888005	0.906916	1
MYC	chr8	128747563	128747602	-	GCGGTATCTGCTGCTTTGGCAGCAAATTGGGGGACTCAGT	0.3246	0.3212	0.357	0.3538	0	0	0.00888005	1.1247	1
MYC	chr8	128747649	128747688	-	TAATACATGACTCCCCCCAACAAATGCAATGGGAGTTTAT	0.3418	0.3384	0.3742	0.371	0	0	0.00888005	0.449455	0
MYC	chr8	128747382	128747421	-	GAGAAATTGGGAACTCCGTGTGGGAGGCGTGGGGGTGGGA	0.2884	0.285	0.3208	0.3176	0	0	0.00888005	0.269132	0
MYC	chr8	128747373	128747412	-	AACCTGGCTGAGAAATTGGGAACTCCGTGTGGGAGGCGTG	0.2866	0.2832	0.319	0.3158	0	0	0.00888005	0.236996	0
MYC	chr8	128747408	128747447	-	GCGTGGGGGTGGGACGGTGGGGTACAGACTGGCAGAGAGC	0.2936	0.2902	0.326	0.3228	0	0	0.00888005	0.353068	0
MYC	chr8	128747511	128747550	+	GCCTGCTCAGGCTTCCGTGGGGCCCCGTGCGGGAGGCGTC	0.3096	0.3062	0.342	0.3388	0	0	0.00888005	0.545754	0
MYC	chr8	128747615	128747654	+	GTATTATGCATTATGTATGCACAGCTATCTGGATTGGATA	0.3304	0.327	0.3628	0.3596	0	0	0.00888005	0.310069	0
MYC	chr8	128747456	128747495	-	TCCCTCTCGCCCTAGCCCAGCTCTGGAACAGGCAGACACA	0.3032	0.2998	0.3356	0.3324	0	0	0.00888005	0.968388	1
NABP2	chr12	56617970	56618009	+	CCGCGAAGGGGGCGAATTTCAGGTATTAAAGGAACCTTGG	0.475	0.4532	0.475	0.4532	0	0	0.000673859	0.505846	0
NABP2	chr12	56617941	56617980	+	AGGAACCTTGGAGATAGTTGGCTCTGTAGGGGGAAAAATC	0.4692	0.4474	0.4692	0.4474	0	0	0.000673859	0.466486	0
NABP2	chr12	56617876	56617915	-	ACCTAAGTGCATTCTCCCTAGCCAAGTTAAGGAAAACTGG	0.4608	0.439	0.4608	0.439	0	0	0.000673859	0.503619	0
NABP2	chr12	56617907	56617946	-	GAAAACTGGGGGCCCTGTGCGCCTTCTAGTGGTGGATTTT	0.467	0.4452	0.467	0.4452	0	0	0.000673859	0.780011	1
NABP2	chr12	56618007	56618046	-	CGGCGCACGAGTCTCTGATCCCGATTGGCTGGGCAGGGCA	0.487	0.4652	0.487	0.4652	0	0	0.000673859	0.201837	0
NABP2	chr12	56617990	56618029	+	CGGGATCAGAGACTCGTGCGCCGCGAAGGGGGCGAATTTC	0.479	0.4572	0.479	0.4572	0	0	0.000673859	0.291954	0
NABP2	chr12	56618018	56618057	+	GTCCCGCCGCCTGCCCTGCCCAGCCAATCGGGATCAGAGA	0.4846	0.4628	0.4846	0.4628	0	0	0.000673859	0.948059	1
NABP2	chr12	56617818	56617857	+	AAAGAGTGACACAATGGGAAAAGGAGCAAGGGCTTCGGAA	0.4446	0.4228	0.4446	0.4228	0	0	0.000673859	0.496576	0
NABP2	chr12	56617920	56617959	+	CTCTGTAGGGGGAAAAATCCACCACTAGAAGGCGCACAGG	0.465	0.4432	0.465	0.4432	0	0	0.000673859	1.27193	1
NCL	chr2	232329645	232329684	-	GTCCGCCAGCACCGGAAGTTCAGGGACCGCGGAGTTCCCG	0.408	0.4022	0.408	0.4022	0	0	0.0432546	0.0152419	0
NCL	chr2	232329412	232329451	+	GGACCCGCGCGCCCACGGCCCAATCAGCGCGGACCTTGCA	0.4592	0.4534	0.4592	0.4534	0	0	0.0432546	0.432046	0
NCL	chr2	232329525	232329564	-	CTCCGGTTCGCCAATGTGGCTGGGTCCGTAGGCTTGGGCA	0.432	0.4262	0.432	0.4262	0	0	0.0432546	0.903685	1
NCL	chr2	232329512	232329551	-	GGAATCGGGCGGTCTCCGGTTCGCCAATGTGGCTGGGTCC	0.4346	0.4288	0.4346	0.4288	0	0	0.0432546	1.22451	1
NCL	chr2	232329568	232329607	+	GCGTGCCGGGACCGAGCGCGGGGTCTCTGAGGAACTCCAA	0.428	0.4222	0.428	0.4222	0	0	0.0432546	0.694459	0
NCL	chr2	232329492	232329531	-	GAGGGGAGCGCGGGGGTGGTGGAATCGGGCGGTCTCCGGT	0.4386	0.4328	0.4386	0.4328	0	0	0.0432546	0.871806	1
NCL	chr2	232329365	232329404	-	GAGGGGGAGGGGCTGGCAACGGCGCCGTGGGGGCGGGGCT	0.464	0.4582	0.464	0.4582	0	0	0.0432546	0.0124028	0
NCL	chr2	232329624	232329663	+	ACTTCCGGTGCTGGCGGACTCCTCGCTCCAGGGCCACCAG	0.4168	0.411	0.4168	0.411	0	0	0.0432546	0.0820877	0
NCL	chr2	232329591	232329630	+	CCACCAGGAGCCGCGGCGTGAGTGCGTGCCGGGACCGAGC	0.4234	0.4176	0.4234	0.4176	0	0	0.0432546	0.18673	0
NCL	chr2	232329499	232329538	-	GCGCGGGGGTGGTGGAATCGGGCGGTCTCCGGTTCGCCAA	0.4372	0.4314	0.4372	0.4314	0	0	0.0432546	0.700372	0
NCOA3	chr20	46130537	46130576	-	AACCCTAGGCCGGCCGCGCAAGGCCCCCTGGGACCGGTAG	0.4896	0.4806	0.479	0.4762	0	0	0.00045934	0.280878	0
NCOA3	chr20	46130284	46130323	-	TGAAAAATGAGGATGATCATGGTCCCTACCGGATGCTTGT	0.439	0.43	0.4284	0.4256	0	0	0.00045934	0.648152	0
NCOA3	chr20	46130437	46130476	-	CGGATCCCGAGGGAGCTCCCAGTCGATGCTGGGCGAAAGC	0.4696	0.4606	0.459	0.4562	0	0	0.00045934	0.829442	1
NCOA3	chr20	46130518	46130557	-	CCAGGGTGGGGGTCGCTGGAACCCTAGGCCGGCCGCGCAA	0.4858	0.4768	0.4752	0.4724	0	0	0.00045934	0.466751	0
NCOA3	chr20	46130528	46130567	-	GGTCGCTGGAACCCTAGGCCGGCCGCGCAAGGCCCCCTGG	0.4878	0.4788	0.4772	0.4744	0	0	0.00045934	0.236798	0
NCOA3	chr20	46130471	46130510	+	GGCGGAGGGCGTGGCGACGTGGGCTCGTGCGGCCGCTTTC	0.4718	0.4628	0.4612	0.4584	0	0	0.00045934	0.755755	1
NCOA3	chr20	46130557	46130596	-	AGGCCCCCTGGGACCGGTAGTGCTGGGCGTGGCCTCGGGA	0.4936	0.4846	0.483	0.4802	0	0	0.00045934	0.192695	0
NCOA3	chr20	46130553	46130592	+	GAGGCCACGCCCAGCACTACCGGTCCCAGGGGGCCTTGCG	0.4882	0.4792	0.4776	0.4748	0	0	0.00045934	1.18217	1
NCOA3	chr20	46130446	46130485	+	CGTGCGGCCGCTTTCGCCCAGCATCGACTGGGAGCTCCCT	0.4668	0.4578	0.4562	0.4534	0	0	0.00045934	0.793747	1
NCOA3	chr20	46130420	46130459	+	ACTGGGAGCTCCCTCGGGATCCGGAGAACCGGAATGCAGT	0.4616	0.4526	0.451	0.4482	0	0	0.00045934	0.988384	1
NDFIP1	chr5	141487880	141487919	-	GTCGCTGGCTGACCCCTGGTTTATGAGTACGGCAGATAAA	0.4184	0.4026	0.3858	0.382	0	0	0.00277222	1.55552	1
NDFIP1	chr5	141487940	141487979	-	CACGATTCTGCTGCCAGACACGAGGGATCAGGTCGCTGCT	0.4304	0.4146	0.3978	0.394	0	0	0.00277222	0.791437	1
NDFIP1	chr5	141487747	141487786	-	TATAGGGTTTGCAGGCCATACCAAACAAATGGGTGCTGCT	0.3918	0.376	0.3592	0.3554	0	0	0.00277222	0.0388857	0
NDFIP1	chr5	141487986	141488025	+	CCCATTCTCGAGGTCGTTGGCAACCAGAGAGGTTGACAAT	0.435	0.4192	0.4024	0.3986	0	0	0.00277222	0.653042	0
NDFIP1	chr5	141487945	141487984	+	TTCACAGCAGCGACCTGATCCCTCGTGTCTGGCAGCAGAA	0.4268	0.411	0.3942	0.3904	0	0	0.00277222	0.605809	0
NDFIP1	chr5	141487864	141487903	+	ATAAACCAGGGGTCAGCCAGCGACAGGGAGGGGGCCAAAT	0.4106	0.3948	0.378	0.3742	0	0	0.00277222	0.429662	0
NDFIP1	chr5	141487759	141487798	+	TTATTGGAACACAGCAGCACCCATTTGTTTGGTATGGCCT	0.3896	0.3738	0.357	0.3532	0	0	0.00277222	0.252069	0
NDFIP1	chr5	141487856	141487895	-	CAGACCGGATTTGGCCCCCTCCCTGTCGCTGGCTGACCCC	0.4136	0.3978	0.381	0.3772	0	0	0.00277222	0.19706	0
NDFIP1	chr5	141487838	141487877	-	TTTTCACAGTCATGGTGGCAGACCGGATTTGGCCCCCTCC	0.41	0.3942	0.3774	0.3736	0	0	0.00277222	0.0274626	0
NEUROG2	chr4	113437410	113437449	+	AGAAGGGGGGCAGGACTGACAGGAGGAGGAGGCGGTGGCG	0.484	0.483	0.5672	0.5588	0	0	4.03e-05	0.313614	0
NEUROG2	chr4	113437620	113437659	-	AAGCTCCTGTTGGAGCTCCGGGCTGCGGCCGGAGCTGGCG	0.4374	0.4364	0.5206	0.5122	0	0	4.03e-05	0.442892	0
NEUROG2	chr4	113437693	113437732	-	CTGTTGTCGCCGCCGCTGTCCATTGTGATTGGTGGCTCGC	0.4228	0.4218	0.506	0.4976	0	0	4.03e-05	0.213327	0
NEUROG2	chr4	113437640	113437679	-	GGCTGCGGCCGGAGCTGGCGAAGCCGCAGCGGCCGCAGAG	0.4334	0.4324	0.5166	0.5082	0	0	4.03e-05	1.4475	1
NEUROG2	chr4	113437419	113437458	+	AAGCGGGGGAGAAGGGGGGCAGGACTGACAGGAGGAGGAG	0.4822	0.4812	0.5654	0.557	0	0	4.03e-05	0.154568	0
NEUROG2	chr4	113437428	113437467	+	AGGAGGGAAAAGCGGGGGAGAAGGGGGGCAGGACTGACAG	0.4804	0.4794	0.5636	0.5552	0	0	4.03e-05	-0.00859616	0
NEUROG2	chr4	113437433	113437472	+	GCCAGAGGAGGGAAAAGCGGGGGAGAAGGGGGGCAGGACT	0.4794	0.4784	0.5626	0.5542	0	0	4.03e-05	0.117891	0
NEUROG2	chr4	113437697	113437736	+	GAGCGCGAGCCACCAATCACAATGGACAGCGGCGGCGACA	0.4266	0.4256	0.5098	0.5014	0	0	4.03e-05	0.70349	0
NEUROG2	chr4	113437655	113437694	+	AGCCGCAGCTTGAGCCTCTGCGGCCGCTGCGGCTTCGCCA	0.435	0.434	0.5182	0.5098	0	0	4.03e-05	0.201614	0
NEUROG2	chr4	113437523	113437562	+	GGAGGAGGATGGATGGCAGGGCCAAGGGAGGGGGAAAGGC	0.4614	0.4604	0.5446	0.5362	0	0	4.03e-05	0.849007	1
NIT1	chr1	161087681	161087720	-	CCCTTCTCGCTAGTATTCCAGACCCAGGTGGGTACCCTGC	0.4676	0.4572	0.5642	0.5572	0.458599	0	0.0041135	0.042397	0
NIT1	chr1	161087770	161087809	+	AGAACAGCGGTCGCGCCGGCAAGAGCAGCGGGAGCGGCGC	0.4808	0.4704	0.5774	0.5704	0.458599	0	0.0041135	0.321203	0
NIT1	chr1	161087564	161087603	+	AGCTAGCCGAACCCCTTCGGAGAGGTAGACGGGTGGGTAG	0.4396	0.4292	0.5362	0.5292	0	0	0.0041135	0.222928	0
NIT1	chr1	161087571	161087610	+	CCGGAAAAGCTAGCCGAACCCCTTCGGAGAGGTAGACGGG	0.441	0.4306	0.5376	0.5306	0	0	0.0041135	0.0771388	0
NIT1	chr1	161087652	161087691	+	AGCGAGAAGGGGGAGCCTGTGGCTTGTGCAGGCCTTTACT	0.4572	0.4468	0.5538	0.5468	0.458599	0	0.0041135	0.806892	1
NIT1	chr1	161087674	161087713	+	ACCCACCTGGGTCTGGAATACTAGCGAGAAGGGGGAGCCT	0.4616	0.4512	0.5582	0.5512	0.458599	0	0.0041135	-0.0175362	0
NIT1	chr1	161087708	161087747	+	GAGCAGGTGAGGAGTGGCTAACGCGAAGCAGGGTACCCAC	0.4684	0.458	0.565	0.558	0.458599	0	0.0041135	0.428699	0
NIT1	chr1	161087728	161087767	+	GGAAGGGGGCGGTGTCCGCAGAGCAGGTGAGGAGTGGCTA	0.4724	0.462	0.569	0.562	0.458599	0	0.0041135	0.156903	0
NIT1	chr1	161087792	161087831	+	CAGCAGGCGGCGAAGATGGCGGAGAACAGCGGTCGCGCCG	0.4852	0.4748	0.5818	0.5748	0.458599	0	0.0041135	1.76441	1
NIT1	chr1	161087533	161087572	+	GGTGGGTAGGTGAGAGCCACGCCTCCGTGAGGTGGTGGGT	0.4334	0.423	0.53	0.523	0	0	0.0041135	0.177328	0
OSR2	chr8	99956533	99956572	-	AGTAAACAGAGTGGACCATTAGCAGACGCCGGGCGCGGAG	0.4802	0.4758	0.489	0.4808	0	0	0.00107753	0.864875	1
OSR2	chr8	99956495	99956534	+	CTTCTGTTTGGATAGCAACTGAGTCTTAAAGGCACAGGTT	0.468	0.4636	0.4768	0.4686	0	0	0.00107753	0.57741	0
OSR2	chr8	99956575	99956614	-	GGAGCCAGGGCGCTGAGGGCCCCGCGCGGCGGCGGGACGC	0.4886	0.4842	0.4974	0.4892	0	0	0.00107753	1.45786	1
OSR2	chr8	99956572	99956611	-	GGCGGAGCCAGGGCGCTGAGGGCCCCGCGCGGCGGCGGGA	0.488	0.4836	0.4968	0.4886	0	0	0.00107753	0.212124	0
OSR2	chr8	99956553	99956592	-	AGCAGACGCCGGGCGCGGAGGCGGAGCCAGGGCGCTGAGG	0.4842	0.4798	0.493	0.4848	0	0	0.00107753	0.142909	0
OSR2	chr8	99956539	99956578	-	CAGAGTGGACCATTAGCAGACGCCGGGCGCGGAGGCGGAG	0.4814	0.477	0.4902	0.482	0	0	0.00107753	0.259951	0
OSR2	chr8	99956489	99956528	+	TTTGGATAGCAACTGAGTCTTAAAGGCACAGGTTTGCTCG	0.4668	0.4624	0.4756	0.4674	0	0	0.00107753	0.619954	0
OSR2	chr8	99956516	99956555	+	GCTAATGGTCCACTCTGTTTACTTCTGTTTGGATAGCAAC	0.4722	0.4678	0.481	0.4728	0	0	0.00107753	0.677267	0
PAX2	chr10	102505074	102505113	+	GGGAGGGAGGGAGCAGCCGGCGAAGGAAGAGGGAGGGAGG	0.4508	0.4474	0.4176	0.407	0	0	0	0.429895	0
PAX2	chr10	102505141	102505180	+	GGAGGGCCCCGAGCCTGTCACTCCGGTGCCGGCTAGGGGA	0.4642	0.4608	0.431	0.4204	0	0	0	0.763165	1
PAX2	chr10	102505736	102505775	+	GGCGGTCAGCAGAATGGCCCCGGGGCGGTGGGCCGGGCCG	0.5832	0.5798	0.55	0.5394	0	0	0	0.25739	0
PAX2	chr10	102505745	102505784	+	TCGGGGCTGGGCGGTCAGCAGAATGGCCCCGGGGCGGTGG	0.585	0.5816	0.5518	0.5412	0	0	0	0.43457	0
PAX2	chr10	102505751	102505790	+	CGGGGCTCGGGGCTGGGCGGTCAGCAGAATGGCCCCGGGG	0.5862	0.5828	0.553	0.5424	0	0	0	0.365916	0
PAX2	chr10	102505778	102505817	+	ACTGCAGTAGCCGCAACTTGCCACTGTCGGGGCTCGGGGC	0.5916	0.5882	0.5584	0.5478	0	0	0	0.517258	0
PAX2	chr10	102505836	102505875	+	CGGGGGGCGCAGCACTGCGCTCCCCGCTGGGGCTCCTCCG	0.6032	0.5998	0.57	0.5594	0	0	0	0.910008	1
PAX2	chr10	102505164	102505203	-	CAGGCTCGGGGCCCTCCTCGCCGAAGCTCGGGGCTCCAGC	0.4734	0.47	0.4402	0.4296	0	0	0	0.317274	0
PAX2	chr10	102505798	102505837	-	CAAGTTGCGGCTACTGCAGTTGCAAGCTCCGGCCAACCCG	0.6002	0.5968	0.567	0.5564	0	0	0	-0.13129	0
PAX2	chr10	102505807	102505846	-	GCTACTGCAGTTGCAAGCTCCGGCCAACCCGGAGGAGCCC	0.602	0.5986	0.5688	0.5582	0	0	0	0.194774	0
PAX2	chr10	102505134	102505173	+	CCCGAGCCTGTCACTCCGGTGCCGGCTAGGGGAGGGCAGG	0.4628	0.4594	0.4296	0.419	0	0	0	-0.0511959	0
PAX2	chr10	102505821	102505860	-	AAGCTCCGGCCAACCCGGAGGAGCCCCAGCGGGGAGCGCA	0.6048	0.6014	0.5716	0.561	0	0	0	1.19329	1
PAX2	chr10	102505600	102505639	+	TCCGAGAGGCGGTGGTCGGAGAGCGCGCGGGGCGGGGGCG	0.556	0.5526	0.5228	0.5122	0	0.0625	0	0.11988	0
PAX2	chr10	102505147	102505186	+	CGGCGAGGAGGGCCCCGAGCCTGTCACTCCGGTGCCGGCT	0.4654	0.462	0.4322	0.4216	0	0	0	0.896702	1
PAX2	chr10	102505228	102505267	+	CGCCGGGAGATGGATGACTTGTCAGACAAAGGCAATAGAT	0.4816	0.4782	0.4484	0.4378	0	0	0	0.269348	0
PAX2	chr10	102505314	102505353	+	ACTCGGCCGGAGACTGGAGCCTCGGCTCCCGGTGTGTGTC	0.4988	0.4954	0.4656	0.455	0	0	0	-0.0749343	0
PAX2	chr10	102505329	102505368	+	TGCGGCTGCGAGAAGACTCGGCCGGAGACTGGAGCCTCGG	0.5018	0.4984	0.4686	0.458	0	0	0	0.475346	0
PAX2	chr10	102505356	102505395	+	GCAGCTCTGGGCTGGCCCCAGGTGGGTTGCGGCTGCGAGA	0.5072	0.5038	0.474	0.4634	0	0	0	0.71707	0
PAX2	chr10	102505613	102505652	+	TGGAACCTGGTCATCCGAGAGGCGGTGGTCGGAGAGCGCG	0.5586	0.5552	0.5254	0.5148	0	0	0	0.154201	0
PAX2	chr10	102505378	102505417	+	GGGAGGGAGCCGAGCGGCGCTGGCAGCTCTGGGCTGGCCC	0.5116	0.5082	0.4784	0.4678	0	0	0	0.195167	0
PDS5A	chr4	39979899	39979938	-	TCTGCAAAGTCAAGGAAAGTTGTGCAATGGGGCGCAGCGT	0.4268	0.4028	0.368	0.3564	0	0	0.00324032	-0.0706097	0
PDS5A	chr4	39979633	39979672	-	ACCCGGTTGGCGCCAATACCTGCCGCGCGGGGCGCCTCCC	0.48	0.456	0.4212	0.4096	0	0	0.00324032	0.197852	0
PDS5A	chr4	39979834	39979873	-	CGAAACTGGTTGGGAGGTAGTTAATTGCTCGGTGAAAATG	0.4398	0.4158	0.381	0.3694	0	0	0.00324032	0.247436	0
PDS5A	chr4	39979794	39979833	-	TGAGCTGGTGACTTTTGGGGGTCATCCTGAGGGACATAGA	0.4478	0.4238	0.389	0.3774	0	0	0.00324032	0.947482	1
PDS5A	chr4	39979732	39979771	-	AGGTTCCCGCGGCCTTGCGAGGGCACGCAGGGCAAACAGT	0.4602	0.4362	0.4014	0.3898	0	0	0.00324032	0.204308	0
PDS5A	chr4	39979623	39979662	+	CCGCGCGGCAGGTATTGGCGCCAACCGGGTGGCGGCGCTG	0.4866	0.4626	0.4278	0.4162	0	0	0.00324032	1.16068	1
PDS5A	chr4	39979712	39979751	-	GGGTGGCGGGAAGCGAGCCCAGGTTCCCGCGGCCTTGCGA	0.4642	0.4402	0.4054	0.3938	0	0	0.00324032	0.392299	0
PDS5A	chr4	39979656	39979695	-	CGCGCGGGGCGCCTCCCGGAGGACCCGACCGGAGAGGGCG	0.4754	0.4514	0.4166	0.405	0	0	0.00324032	0.635245	0
PDS5A	chr4	39979663	39979702	+	CTCCTCTCGCCCTCTCCGGTCGGGTCCTCCGGGAGGCGCC	0.4786	0.4546	0.4198	0.4082	0	0	0.00324032	0.891838	1
PDS5A	chr4	39979723	39979762	-	AGCGAGCCCAGGTTCCCGCGGCCTTGCGAGGGCACGCAGG	0.462	0.438	0.4032	0.3916	0	0	0.00324032	0.362107	0
PEG10	chr7	94285331	94285370	+	CTTGGACGGGACAGGGTCGGGGGACACGCAGGATGAGCCC	0.4328	0.4298	0.4328	0.4298	0	0.0625	0	0.254741	0
PEG10	chr7	94285311	94285350	+	GGGACACGCAGGATGAGCCCCGCGACCACTGGCACATTCT	0.4288	0.4258	0.4288	0.4258	0	0.1875	0	0.0283067	0
PEG10	chr7	94285302	94285341	-	CTGTCAGCAAGAATGTGCCAGTGGTCGCGGGGCTCATCCT	0.4316	0.4286	0.4316	0.4286	0	0.125	0	0.135641	0
PEG10	chr7	94285518	94285557	+	TGGCCACGCTGCAGTGGCCCGCCGCTAGAGGGAGTACGGG	0.4702	0.4672	0.4702	0.4672	0	0	0	1.26131	1
PEG10	chr7	94285510	94285549	+	CTGCAGTGGCCCGCCGCTAGAGGGAGTACGGGATTACCGA	0.4686	0.4656	0.4686	0.4656	0	0.0625	0	0.539405	0
PEG10	chr7	94285353	94285392	+	TGGGAGCTGGGAGACCCCTGTGCTTGGACGGGACAGGGTC	0.4372	0.4342	0.4372	0.4342	0	0	0	-0.020359	0
PEG10	chr7	94285464	94285503	+	GCGGGATGCTGATGCTGAACTGGCCAAGCTGGGAGGGAAG	0.4594	0.4564	0.4594	0.4564	0	0.125	0	0.507732	0
PEG10	chr7	94285419	94285458	+	AGGGAGGGGAGGGGAGAATCGAGGACGGACGGCCTAGCCA	0.4504	0.4474	0.4504	0.4474	0	0	0	0.349014	0
PEG10	chr7	94285358	94285397	+	GGTGGTGGGAGCTGGGAGACCCCTGTGCTTGGACGGGACA	0.4382	0.4352	0.4382	0.4352	0	0	0	0.121131	0
PEG10	chr7	94285500	94285539	+	CCGCCGCTAGAGGGAGTACGGGATTACCGAGGGGGTGCGG	0.4666	0.4636	0.4666	0.4636	0	0.1875	0	1.19929	1
PGC	chr6	41715200	41715239	+	AGCACAGGGTACACCCTGGGTTGAGGTCATGGCTGCCCAG	0.487	0.4842	0.487	0.4842	0	0	3.58e-06	0.340364	0
PGC	chr6	41715454	41715493	-	AGTGCTGGGATAGATAGGATCTATAGCCAGGGTTTCGCAA	0.4316	0.4288	0.4316	0.4288	0	0.0625	3.58e-06	0.0867595	0
PGC	chr6	41715224	41715263	+	AAAATACACAGAAACGATACACGAAGCACAGGGTACACCC	0.4822	0.4794	0.4822	0.4794	0	0	3.58e-06	-0.0418445	0
PGC	chr6	41715387	41715426	+	CCCTAAATGCACACATTATGCCTCTGGTTTGGGAACAAGA	0.4496	0.4468	0.4496	0.4468	0	0	3.58e-06	0.670373	0
PGC	chr6	41715194	41715233	-	CCTGCCCTGGGCAGCCATGACCTCAACCCAGGGTGTACCC	0.4836	0.4808	0.4836	0.4808	0	0	3.58e-06	0.357151	0
PGC	chr6	41715304	41715343	-	ACTTTTTGGTTCAAGCATCGGAGGCCAGGAGGTGCAAGCG	0.4616	0.4588	0.4616	0.4588	0	0	3.58e-06	0.204668	0
PGC	chr6	41715344	41715383	-	ATAAGAGAGAAAGTTGCCGTAAGATGGAGTGGTGAAGATT	0.4536	0.4508	0.4536	0.4508	0	0.0625	3.58e-06	0.434457	0
PGC	chr6	41715395	41715434	-	CCAAACCAGAGGCATAATGTGTGCATTTAGGGACGAGGGC	0.4434	0.4406	0.4434	0.4406	0	0.0625	3.58e-06	1.30688	1
PGC	chr6	41715440	41715479	-	AAAGGTAGAGGCAGAGTGCTGGGATAGATAGGATCTATAG	0.4344	0.4316	0.4344	0.4316	0	0	3.58e-06	1.02275	1
PGC	chr6	41715206	41715245	+	ACACGAAGCACAGGGTACACCCTGGGTTGAGGTCATGGCT	0.4858	0.483	0.4858	0.483	0	0	3.58e-06	0.0323891	0
PHF3	chr6	64356167	64356206	-	AAAAATAATGAACTGAGTAAACATTTAGTAGGATTTCTGG	2.5452	2.5322	2.5998	2.5894	0	0	0.00274243	-0.08275	0
PHF3	chr6	64345546	64345585	+	CTGTCTTCGGAGGACGCGGCACCGCCTGCGGGCTTCTAGC	0.4164	0.4034	0.471	0.4606	0	0	0.00274243	0.714017	0
PHF3	chr6	64356175	64356214	-	TGAACTGAGTAAACATTTAGTAGGATTTCTGGTAAAATGA	2.5468	2.5338	2.6014	2.591	0	0	0.00274243	-0.015034	0
PHF3	chr6	64356048	64356087	-	TGTCTGATGCTTAATTTGTGAAAAGGTTGTGGTTAAAAAC	2.5214	2.5084	2.576	2.5656	0	0	0.00274243	-0.0897618	0
PHF3	chr6	64356042	64356081	-	AAGCAGTGTCTGATGCTTAATTTGTGAAAAGGTTGTGGTT	2.5202	2.5072	2.5748	2.5644	0	0	0.00274243	-0.15091	0
PHF3	chr6	64345658	64345697	-	GCGCGCAGGCGCGGCAGCGACGCAGGCCGCGGCCCCCGGA	0.4434	0.4304	0.498	0.4876	0	0.0625	0.00274243	0.277726	0
PHF3	chr6	64345652	64345691	-	CCTAAAGCGCGCAGGCGCGGCAGCGACGCAGGCCGCGGCC	0.4422	0.4292	0.4968	0.4864	0	0.0625	0.00274243	0.232619	0
PHF3	chr6	64345640	64345679	-	GGCGCTCGAGGCCCTAAAGCGCGCAGGCGCGGCAGCGACG	0.4398	0.4268	0.4944	0.484	0	0	0.00274243	0.465591	0
PHF3	chr6	64345635	64345674	-	GGCGCGGCGCTCGAGGCCCTAAAGCGCGCAGGCGCGGCAG	0.4388	0.4258	0.4934	0.483	0	0	0.00274243	-0.25725	0
PHF3	chr6	64345555	64345594	-	CCGCAGGCGGTGCCGCGTCCTCCGAAGACAGGGAGGGGCG	0.4228	0.4098	0.4774	0.467	0	0	0.00274243	0.999005	1
PHF3	chr6	64345530	64345569	-	CGGCGCGGAGGTGTGAGCTAGAAGCCCGCAGGCGGTGCCG	0.4178	0.4048	0.4724	0.462	0	0	0.00274243	1.02696	1
PHF3	chr6	64345498	64345537	-	GAAAAAGCGCTCCTCTGATTCGCCCCTCCCGGCGGCGCGG	0.4114	0.3984	0.466	0.4556	0	0	0.00274243	0.613736	0
PHF3	chr6	64345462	64345501	-	TATTAACTGTGAAGCCTTAGTGCTTACTACGGTCGAGAAA	0.4042	0.3912	0.4588	0.4484	0	0	0.00274243	0.974039	1
PHF3	chr6	64356320	64356359	+	TAATAGTTTTGAGTCTAAGAACACACTTAAGGTATTTCTG	2.5712	2.5582	2.6258	2.6154	0	0	0.00274243	0.104798	0
PHF3	chr6	64356261	64356300	+	AATCCTCACTTGTTTTTAGAATATACATTTGGAAATGTAG	2.5594	2.5464	2.614	2.6036	0	0	0.00274243	-0.0813203	0
PHF3	chr6	64356156	64356195	+	ACTAAATGTTTACTCAGTTCATTATTTTTAGGAAAAAAAA	2.5384	2.5254	2.593	2.5826	0	0	0.00274243	-0.0644272	0
PHF3	chr6	64356100	64356139	+	ATTAACTTGACACATACAAAAGAATTACATGGCTTAAAGC	2.5272	2.5142	2.5818	2.5714	0	0	0.00274243	0.022084	0
PHF3	chr6	64345335	64345374	+	AGCCCTCTGCCCAAATATCTGTGCTGGCTCGGCACAGCAG	0.3742	0.3612	0.4288	0.4184	0	0	0.00274243	-0.00175072	0
PHF3	chr6	64356266	64356305	-	TTTCCAAATGTATATTCTAAAAACAAGTGAGGATTTTTTT	2.565	2.552	2.6196	2.6092	0	0	0.00274243	0.279584	0
PHF3	chr6	64356339	64356378	-	TTCTTAGACTCAAAACTATTAAAATAATTTGGTATTAGGT	2.5796	2.5666	2.6342	2.6238	0	0	0.00274243	-0.279012	0
PIK3CB	chr3	138478227	138478266	+	TATCATATCTTGGTATAAAATTTGGCTGATGGTTGTTTTG	15.6086	15.5936	15.6154	15.609	0	0	0.00135984	0.0618331	0
PIK3CB	chr3	138553825	138553864	-	CGCCCTCGGGCCAATCCCGGGCCCCGCGGTGGCGGCGGCG	0.4844	0.4694	0.4912	0.4848	0	0	0.00135984	1.69992	1
PIK3CB	chr3	138553759	138553798	-	GCGCCCGTGTGCGCGCGCGCCAGCCTCTCAGGCCTGCATC	0.4976	0.4826	0.5044	0.498	0	0	0.00135984	0.423167	0
PIK3CB	chr3	138478547	138478586	-	ATTTGACATCTGAATAAACTGCATGCTTAAGGATTACAGG	15.54	15.525	15.5468	15.5404	0	0	0.00135984	-0.0963801	0
PIK3CB	chr3	138553927	138553966	+	TAGGAAAGGCCGTGCAGCAGCGTCGCAGCCGGGCTGGCAA	0.4686	0.4536	0.4754	0.469	0	0	0.00135984	0.103149	0
PIK3CB	chr3	138553916	138553955	+	GTGCAGCAGCGTCGCAGCCGGGCTGGCAACGGTAGAGGAA	0.4708	0.4558	0.4776	0.4712	0	0	0.00135984	0.0264701	0
PIK3CB	chr3	138553904	138553943	+	CGCAGCCGGGCTGGCAACGGTAGAGGAATCGGCAGTGAGG	0.4732	0.4582	0.48	0.4736	0	0	0.00135984	0.120887	0
PIK3CB	chr3	138553810	138553849	+	GGGGCCCGGGATTGGCCCGAGGGCGGCGCAGGGCGGGGCG	0.492	0.477	0.4988	0.4924	0	0	0.00135984	-0.0978292	0
PIK3CB	chr3	138553740	138553779	+	GGCGCGCGCGCACACGGGCGCGGGTTCGGCGGCGGCGCGC	0.506	0.491	0.5128	0.5064	0	0	0.00135984	0.15713	0
PIK3CB	chr3	138478300	138478339	+	ATTATTTAATTGGCCTCCTGTTACATTATTGGCTATATTG	15.594	15.579	15.6008	15.5944	0	0	0.00135984	-0.00609599	0
PIK3CB	chr3	138553652	138553691	+	GTGGGGAGGGGGCGAGTGTAGTGCTGCGCGGGGCAGGCGG	0.5236	0.5086	0.5304	0.524	0	0	0.00135984	0.603725	0
PIK3CB	chr3	138553647	138553686	+	GAGGGGGCGAGTGTAGTGCTGCGCGGGGCAGGCGGGAGGT	0.5246	0.5096	0.5314	0.525	0	0	0.00135984	0.696358	0
PIK3CB	chr3	138478512	138478551	+	CAAATATCTATGTTGAATTTGAATCAATGTGGTGTGTGTG	15.5516	15.5366	15.5584	15.552	0	0	0.00135984	-0.118584	0
PIK3CB	chr3	138478435	138478474	+	GTATATAAGAATAATTTTTTTCCTTTAGTTGGTGGTATGG	15.567	15.552	15.5738	15.5674	0	0	0.00135984	0.109674	0
PIK3CB	chr3	138478263	138478302	+	TTGAAATCTAAGGACTAATTGTAGATTAGTGGTCTTTATC	15.6014	15.5864	15.6082	15.6018	0	0	0.00135984	0.0206676	0
PIK3CB	chr3	138478246	138478285	+	ATTGTAGATTAGTGGTCTTTATCATATCTTGGTATAAAAT	15.6048	15.5898	15.6116	15.6052	0	0	0.00135984	-0.0382677	0
PIK3CB	chr3	138553679	138553718	+	GGCGCTGCGGCGGAGCGGGCCATGGCAGTGGGGAGGGGGC	0.5182	0.5032	0.525	0.5186	0	0	0.00135984	0.0983766	0
PITPNB	chr22	28315468	28315507	-	CTGCTTACGAGGGCTCCTCCCTTCAGCTTTGGTCCCTCGG	0.4524	0.442	0.6274	0.6236	0	0	0.00311577	0.97499	1
PITPNB	chr22	28315448	28315487	-	CTCGACGCGCGCACTCTTGTCTGCTTACGAGGGCTCCTCC	0.4564	0.446	0.6314	0.6276	0	0	0.00311577	0.347129	0
PITPNB	chr22	28315407	28315446	-	GCCTGCCGAAGAGCGTGCGGCTTCTACTGCGGCTGCGCAA	0.4646	0.4542	0.6396	0.6358	0	0	0.00311577	1.00967	1
PITPNB	chr22	28315310	28315349	-	TCCGCCGCGACCAGTCGCGTCAGCGCGCGAGGGGGCCTAG	0.484	0.4736	0.659	0.6552	0	0	0.00311577	0.135809	0
PITPNB	chr22	28315400	28315439	+	GCCGCAGTAGAAGCCGCACGCTCTTCGGCAGGCTGCGCAA	0.4706	0.4602	0.6456	0.6418	0	0	0.00311577	0.197101	0
PITPNB	chr22	28315383	28315422	+	ACGCTCTTCGGCAGGCTGCGCAACCGCAGTGGAGGCCTCG	0.474	0.4636	0.649	0.6452	0	0	0.00311577	1.01534	1
PITPNB	chr22	28315360	28315399	+	CCGCAGTGGAGGCCTCGTGTGCCCGGGGTGGGGCACGAAA	0.4786	0.4682	0.6536	0.6498	0	0	0.00311577	0.603169	0
PITPNB	chr22	28315337	28315376	+	CGGGGTGGGGCACGAAACTGGGCGGAGCTAGGCCCCCTCG	0.4832	0.4728	0.6582	0.6544	0	0	0.00311577	0.392856	0
PITPNB	chr22	28315344	28315383	+	GTGTGCCCGGGGTGGGGCACGAAACTGGGCGGAGCTAGGC	0.4818	0.4714	0.6568	0.653	0	0	0.00311577	0.77877	1
PITPNB	chr22	28315303	28315342	+	CCCTCGCGCGCTGACGCGACTGGTCGCGGCGGAAGGGTGT	0.49	0.4796	0.665	0.6612	0	0	0.00311577	0.433222	0
PITX1	chr5	134370093	134370132	+	GGGAAGGTGGCTGCGGAGGGGGAGGGCGCGGGCGAGGCAG	0.4744	0.461	0.4596	0.4558	0	0	0.0082797	-0.174375	0
PITX1	chr5	134370517	134370556	-	TGACAGCAGCCTGCGCTCTAATGGGCCCCCGGATGCTGCC	0.385	0.3716	0.3702	0.3664	0	0	0.0082797	0.239892	0
PITX1	chr5	134370031	134370070	+	AGGGCGCGGCGGCGCGGGCGGCTTGGGGCTGGATTCCGCC	0.4868	0.4734	0.472	0.4682	0	0	0.0082797	1.37114	1
PITX1	chr5	134370510	134370549	-	GGCTGAGTGACAGCAGCCTGCGCTCTAATGGGCCCCCGGA	0.3864	0.373	0.3716	0.3678	0	0	0.0082797	0.208327	0
PITX1	chr5	134370416	134370455	-	AGCCCGGGGCCCGTTCCGGCAGCTCCCAGCGGTGTCCTCG	0.4052	0.3918	0.3904	0.3866	0	0	0.0082797	0.0506104	0
PITX1	chr5	134370375	134370414	-	ACCGAGCGGGCGCCTTCGAGCCAGCGCCGGGGCGGGGGCA	0.4134	0.4	0.3986	0.3948	0	0	0.0082797	0.0203053	0
PITX1	chr5	134370352	134370391	-	GAATGTTTGCCGAACAGGATCGCACCGAGCGGGCGCCTTC	0.418	0.4046	0.4032	0.3994	0	0	0.0082797	0.268269	0
PITX1	chr5	134370338	134370377	-	AGCCCAGGATGAGTGAATGTTTGCCGAACAGGATCGCACC	0.4208	0.4074	0.406	0.4022	0	0	0.0082797	0.0759513	0
PITX1	chr5	134370275	134370314	-	CTTGTTTCGCCTAGAATCAACTCCCGTCTCGGCCGCCTCG	0.4334	0.42	0.4186	0.4148	0	0	0.0082797	0.177518	0
PITX1	chr5	134370233	134370272	-	GCGAGTCCCGGGCGGCTCGTGCACACCTCAGGCCTCAAAT	0.4418	0.4284	0.427	0.4232	0	0	0.0082797	-0.0188827	0
PITX1	chr5	134370573	134370612	+	GCAGAGAGGGAGGCCTGAGAAGCAGCCGTAGGGGAGAAGG	0.3784	0.365	0.3636	0.3598	0	0.0625	0.0082797	0.275503	0
PITX1	chr5	134370550	134370589	+	AGCCGTAGGGGAGAAGGTCCAAGCTAATTAGGAGGCAGCA	0.383	0.3696	0.3682	0.3644	0	0.0625	0.0082797	0.210779	0
PITX1	chr5	134370536	134370575	+	AGGTCCAAGCTAATTAGGAGGCAGCATCCGGGGGCCCATT	0.3858	0.3724	0.371	0.3672	0	0	0.0082797	0.473227	0
PITX1	chr5	134370443	134370482	+	GAGAAGGAGGGGCAGGCGGCCCCTCGACGAGGACACCGCT	0.4044	0.391	0.3896	0.3858	0	0	0.0082797	0.103892	0
PITX1	chr5	134370433	134370472	+	GGCAGGCGGCCCCTCGACGAGGACACCGCTGGGAGCTGCC	0.4064	0.393	0.3916	0.3878	0	0	0.0082797	0.172591	0
PITX1	chr5	134370410	134370449	+	CACCGCTGGGAGCTGCCGGAACGGGCCCCGGGCTCTGCCC	0.411	0.3976	0.3962	0.3924	0	0	0.0082797	0.222614	0
PITX1	chr5	134370175	134370214	-	CTTCCCCGGTGACACACCGAGTTCTCCCTCGGCCTCACAA	0.4534	0.44	0.4386	0.4348	0	0	0.0082797	0.780247	1
PITX1	chr5	134370170	134370209	+	AGGCCGAGGGAGAACTCGGTGTGTCACCGGGGAAGGAGGG	0.459	0.4456	0.4442	0.4404	0	0	0.0082797	0.675549	0
PITX1	chr5	134370106	134370145	+	GCGGGGAGGCGGCGGGAAGGTGGCTGCGGAGGGGGAGGGC	0.4718	0.4584	0.457	0.4532	0	0	0.0082797	0.848609	1
PITX1	chr5	134370290	134370329	+	CAGGGCTGGGGACTTCGAGGCGGCCGAGACGGGAGTTGAT	0.435	0.4216	0.4202	0.4164	0	0	0.0082797	0.245285	0
PLEKHO2	chr15	65133969	65134008	+	GGGGGCCCGGCCCAGGGCGGGAAATGGGTGGGGAGGGGCG	0.4742	0.4708	0.5696	0.5632	0	0	0.000108608	0.346835	0
PLEKHO2	chr15	65133864	65133903	+	GGGGCGGAGAAGGTTTCCCGCATCGGCGGAGGGAGAGGGA	0.4532	0.4498	0.5486	0.5422	0	0	0.000108608	0.593837	0
PLEKHO2	chr15	65133937	65133976	+	GAGGGGCGGGGCCTGGGTTGGAGACTGGACGGAGGAGCCG	0.4678	0.4644	0.5632	0.5568	0	0	0.000108608	0.0326808	0
PLEKHO2	chr15	65133912	65133951	+	TGGACGGAGGAGCCGGGCGGAGATGCAACTGGAGGAAGAG	0.4628	0.4594	0.5582	0.5518	0	0	0.000108608	0.0421333	0
PLEKHO2	chr15	65133899	65133938	+	CGGGCGGAGATGCAACTGGAGGAAGAGGGCGGGACGGGGC	0.4602	0.4568	0.5556	0.5492	0	0	0.000108608	0.485331	0
PLEKHO2	chr15	65133870	65133909	+	CGGGACGGGGCGGAGAAGGTTTCCCGCATCGGCGGAGGGA	0.4544	0.451	0.5498	0.5434	0	0	0.000108608	-0.0181488	0
PLEKHO2	chr15	65133681	65133720	-	CTCGGCTCGGTCTCGCAACCCCAGCCCACTGGTTCGGGAG	0.4212	0.4178	0.5166	0.5102	0	0	0.000108608	0.252314	0
PLEKHO2	chr15	65133834	65133873	+	GGGAGAGGGACTAGGAGGGGGCTGCGGCGGGGGAGGAGAG	0.4472	0.4438	0.5426	0.5362	0	0	0.000108608	1.92083	1
PLEKHO2	chr15	65133801	65133840	+	AGGAGAGGGGGCTTCCGGCCCAGAGACTGAGGCGAGGGTG	0.4406	0.4372	0.536	0.5296	0	0	0.000108608	0.0588184	0
PLEKHO2	chr15	65133692	65133731	+	GCCTTTGAGGTCTCCCGAACCAGTGGGCTGGGGTTGCGAG	0.4188	0.4154	0.5142	0.5078	0	0	0.000108608	0.194392	0
PLK1	chr16	23689940	23689979	-	CCCCGAAGGAATTCCTCCTCTCTCGGGGCTGGGTCTCCGC	0.4572	0.4406	0.462	0.4588	0	0	0.0219964	0.423315	0
PLK1	chr16	23689932	23689971	+	CCAGCCCCGAGAGAGGAGGAATTCCTTCGGGGTTTCTCCC	0.451	0.4344	0.4558	0.4526	0	0	0.0219964	1.28292	1
PLK1	chr16	23689993	23690032	+	ACACGGACGCCCGAACACGTGGGATAGCCTGGGAAACCAA	0.4632	0.4466	0.468	0.4648	0	0	0.0219964	0.424366	0
PLK1	chr16	23690003	23690042	+	AACCTGATTGACACGGACGCCCGAACACGTGGGATAGCCT	0.4652	0.4486	0.47	0.4668	0	0	0.0219964	0.620487	0
PLK1	chr16	23689773	23689812	-	CTGGGGTAGGGCCTGAACGTTTGCCTTTGCGGTTCTAACA	0.4238	0.4072	0.4286	0.4254	0	0	0.0219964	0.54047	0
PLK1	chr16	23689816	23689855	-	TCTCAGGTGATGGCGATGCTACTGTTCCCTGGCCCCGAGG	0.4324	0.4158	0.4372	0.434	0	0	0.0219964	0.799994	1
PLK1	chr16	23689824	23689863	-	GATGGCGATGCTACTGTTCCCTGGCCCCGAGGTAGAGGAA	0.434	0.4174	0.4388	0.4356	0	0	0.0219964	0.88327	1
PLK1	chr16	23689877	23689916	-	GCTTCCTGGAGGAGGCGCAAGTGAACCGCAGGAGCTTTCC	0.4446	0.428	0.4494	0.4462	0	0	0.0219964	0.38288	0
PLK1	chr16	23689902	23689941	-	CCGCAGGAGCTTTCCCGGACGCCCGAGAAAGGGAGAAACC	0.4496	0.433	0.4544	0.4512	0	0	0.0219964	0.833809	1
PLK1	chr16	23689788	23689827	+	CATCACCTGAGAGCTTGTTAGAACCGCAAAGGCAAACGTT	0.4222	0.4056	0.427	0.4238	0	0	0.0219964	0.474199	0
PLK4	chr4	128801822	128801861	-	ACCGATCAGCCATAAGTGTCCCATCTTTAAGGCCTGCTCT	0.4628	0.4514	0.3658	0.363	0	0	0.00190815	0.164541	0
PLK4	chr4	128801731	128801770	+	TTTTAAAATGTCAAGCGTTTAAGACTTGACGGAACAGGGC	0.44	0.4286	0.343	0.3402	0	0	0.00190815	0.0496099	0
PLK4	chr4	128801815	128801854	+	GCCTTAAAGATGGGACACTTATGGCTGATCGGTTACTTCA	0.4568	0.4454	0.3598	0.357	0	0	0.00190815	0.0606949	0
PLK4	chr4	128801878	128801917	+	CGGGCGGGAGGCTGTCTCGGGCCCACTCTCGGAAGAACTT	0.4694	0.458	0.3724	0.3696	0	0	0.00190815	0.632393	0
PLK4	chr4	128801684	128801723	-	GCGGTAGTGGTGTAAACGGTGTTCCTTAAAGGAAGGTAAT	0.4352	0.4238	0.3382	0.3354	0	0	0.00190815	0.283459	0
PLK4	chr4	128801906	128801945	+	GGCCGGAAGCGCTGCGGAGAGTTTAGTTCGGGCGGGAGGC	0.475	0.4636	0.378	0.3752	0	0	0.00190815	1.06478	1
PLK4	chr4	128801936	128801975	+	CGGCCCAGGGTTCTAGACTTCGGGGCCAAGGGCCGGAAGC	0.481	0.4696	0.384	0.3812	0	0	0.00190815	1.30283	1
PLK4	chr4	128801671	128801710	-	AACTACGGAATAAGCGGTAGTGGTGTAAACGGTGTTCCTT	0.4326	0.4212	0.3356	0.3328	0	0	0.00190815	0.0844824	0
PLK4	chr4	128801899	128801938	+	AGCGCTGCGGAGAGTTTAGTTCGGGCGGGAGGCTGTCTCG	0.4736	0.4622	0.3766	0.3738	0	0	0.00190815	0.320409	0
PLK4	chr4	128801724	128801763	+	ATGTCAAGCGTTTAAGACTTGACGGAACAGGGCAAAAAAC	0.4386	0.4272	0.3416	0.3388	0	0	0.00190815	0.000943245	0
POU3F2	chr6	99282294	99282333	-	GGGGGAGGGAGTAGCTCTGCGCCAATCAGTGGCGCCGGCC	0.4698	0.4646	0.4772	0.4734	0	0	1.57e-05	0.0608387	0
POU3F2	chr6	99282306	99282345	-	AGCTCTGCGCCAATCAGTGGCGCCGGCCTGGGAGGTTGCT	0.4722	0.467	0.4796	0.4758	0	0	1.57e-05	0.00904014	0
POU3F2	chr6	99282324	99282363	+	ATTTACGTGGATACCGCTAGCAACCTCCCAGGCCGGCGCC	0.4712	0.466	0.4786	0.4748	0	0	1.57e-05	0.622079	0
POU3F2	chr6	99282398	99282437	+	GCAGCGCCGGCTCGCAGCGGCACGCGCCTGGGCCCCGCCC	0.486	0.4808	0.4934	0.4896	0	0	1.57e-05	0.144959	0
POU3F2	chr6	99282183	99282222	-	GCGGAGGAGGCCCCGGGTGAGGAAGAAGCGGGGGGGTGAG	0.4476	0.4424	0.455	0.4512	0	0	1.57e-05	1.1895	1
POU3F2	chr6	99282212	99282251	-	GGGGGGGTGAGAACTGAGAGAATCTGAATCGGGAGGCGAA	0.4534	0.4482	0.4608	0.457	0	0	1.57e-05	1.04192	1
POU3F2	chr6	99282229	99282268	-	GAGAATCTGAATCGGGAGGCGAAGGGGACGGGGAGGAGGG	0.4568	0.4516	0.4642	0.4604	0	0	1.57e-05	0.631316	0
POU3F2	chr6	99282258	99282297	-	GGGGAGGAGGGCTAGGAGGACTCCGAGCCCGGGGGAGGGG	0.4626	0.4574	0.47	0.4662	0	0	1.57e-05	0.0127373	0
POU3F2	chr6	99282338	99282377	-	AGGTTGCTAGCGGTATCCACGTAAATCAAAGGGCGCGGAG	0.4786	0.4734	0.486	0.4822	0	0	1.57e-05	0.104182	0
POU3F2	chr6	99282417	99282456	-	GCCGCTGCGAGCCGGCGCTGCCAAGAGAGCGGGAGAGAGC	0.4944	0.4892	0.5018	0.498	0	0	1.57e-05	0.768577	1
PPP1R3B	chr8	9009224	9009263	-	ACGTGATCGGCAGCGCGCCCGGAGTGATCCGGCTGCGGGC	0.2852	0.2812	0.2888	0.286	0	0.3125	0.000621051	1.01199	1
PPP1R3B	chr8	9008462	9008501	+	GGTCTGGAGACTTCTCCAAAGTTGGGTAGTGGGGTTTGGA	0.4422	0.4382	0.4458	0.443	0	0	0.000621051	-0.140588	0
PPP1R3B	chr8	9009157	9009196	-	CGCGCCCGGGACTCCAGCCGCCGACCAATGGGCGCGCAGC	0.2986	0.2946	0.3022	0.2994	0	0.125	0.000621051	0.000778667	0
PPP1R3B	chr8	9009166	9009205	+	AGCGCCGTGGCTGCGCGCCCATTGGTCGGCGGCTGGAGTC	0.3014	0.2974	0.305	0.3022	0	0.25	0.000621051	0.0659791	0
PPP1R3B	chr8	9009233	9009272	+	CAGACCCTGGCCCGCAGCCGGATCACTCCGGGCGCGCTGC	0.288	0.284	0.2916	0.2888	0	0.1875	0.000621051	1.03498	1
PPP1R3B	chr8	9009284	9009323	+	TGGCGCCCGTCCTCCGGCTTCTGATGAAACGGCGACCCAC	0.2778	0.2738	0.2814	0.2786	0	0.25	0.000621051	0.262471	0
PPP1R3B	chr8	9008255	9008294	-	GGCGGGGCCGGCAAAGGGGCAACCCCGGCCGGAGCAAGCA	0.479	0.475	0.4826	0.4798	0	0	0.000621051	0.50019	0
PPP1R3B	chr8	9008347	9008386	-	GGGATCGTGCTAGGTCCCGTCGCCCTCGGTGGCCTGAGAG	0.4606	0.4566	0.4642	0.4614	0	0	0.000621051	0.534077	0
PPP1R3B	chr8	9008489	9008528	-	AAGTCTCCAGACCTCTCGGGACCCGGGGCTGGGAACTTGT	0.4322	0.4282	0.4358	0.433	0	0	0.000621051	0.0146898	0
PPP1R3B	chr8	9009125	9009164	-	CTGCCACGTGAACGCCCCCCGCAGCCAATGGGCGCGCCCG	0.305	0.301	0.3086	0.3058	0	0	0.000621051	-0.00264207	0
PPP1R3B	chr8	9008469	9008508	+	CCCGAGAGGTCTGGAGACTTCTCCAAAGTTGGGTAGTGGG	0.4408	0.4368	0.4444	0.4416	0	0	0.000621051	0.117332	0
PPP1R3B	chr8	9008361	9008400	+	ATACACTTGGTAGGCTCTCAGGCCACCGAGGGCGACGGGA	0.4624	0.4584	0.466	0.4632	0	0	0.000621051	0.450511	0
PPP1R3B	chr8	9009315	9009354	-	CGGGCGCCAGGGGGCAACTTCCTACAGGAGGGCGTCCCGT	0.267	0.263	0.2706	0.2678	0	0.1875	0.000621051	0.506507	0
PPP1R3B	chr8	9008326	9008365	+	CGGGACCTAGCACGATCCCCGTCCCGGGCTGGCGGAGGCC	0.4694	0.4654	0.473	0.4702	0	0	0.000621051	0.141409	0
PPP1R3B	chr8	9008270	9008309	+	GTGCTGGTGTCGCGCTGCTTGCTCCGGCCGGGGTTGCCCC	0.4806	0.4766	0.4842	0.4814	0	0	0.000621051	0.180021	0
PPP1R3B	chr8	9009336	9009375	-	CTACAGGAGGGCGTCCCGTTAGAATGACAGGGCTTTTGCA	0.2628	0.2588	0.2664	0.2636	0	0.125	0.000621051	0.156644	0
PPP1R3B	chr8	9009400	9009439	-	GCGCCCCAGATATGGAGGGTTTCACAGGTAGGTATACTTC	0.25	0.246	0.2536	0.2508	0	0	0.000621051	0.293429	0
PPP1R3B	chr8	9009297	9009336	-	TCATCAGAAGCCGGAGGACGGGCGCCAGGGGGCAACTTCC	0.2706	0.2666	0.2742	0.2714	0	0.125	0.000621051	0.953037	1
PPP1R3B	chr8	9008331	9008370	+	GGCGACGGGACCTAGCACGATCCCCGTCCCGGGCTGGCGG	0.4684	0.4644	0.472	0.4692	0	0	0.000621051	0.350245	0
PPP2R5A	chr1	212458471	212458510	+	CTTCGGCCACAGCCAATCGTAAGTGAAGACGGCGAGCGGG	0.4506	0.4376	0.4288	0.4164	0	0	0.0031041	0.129849	0
PPP2R5A	chr1	212458497	212458536	+	AGGAGTGGGGCGGGCTGTGTGACGGGCTTCGGCCACAGCC	0.4558	0.4428	0.434	0.4216	0	0	0.0031041	-0.0299549	0
PPP2R5A	chr1	212458792	212458831	-	CTCGCCTGGGGTTCTCCGTGGGCGGCCGACGGGCGCGTGG	0.5194	0.5064	0.4976	0.4852	0	0	0.0031041	0.440306	0
PPP2R5A	chr1	212458782	212458821	-	GTAGCGGTCGCTCGCCTGGGGTTCTCCGTGGGCGGCCGAC	0.5174	0.5044	0.4956	0.4832	0	0	0.0031041	1.12886	1
PPP2R5A	chr1	212458762	212458801	+	CCCAGGCGAGCGACCGCTACAACTTGAGAAGGTGGTTGGT	0.5088	0.4958	0.487	0.4746	0	0	0.0031041	1.06359	1
PPP2R5A	chr1	212458740	212458779	+	CTTGAGAAGGTGGTTGGTACAGGCGACTGGGGAGTGTGTG	0.5044	0.4914	0.4826	0.4702	0	0	0.0031041	0.807547	1
PPP2R5A	chr1	212458645	212458684	+	AAGGAGGAGTTTGACTGACAACTTCCGCGGGGTCCCGCCC	0.4854	0.4724	0.4636	0.4512	0	0	0.0031041	0.185618	0
PPP2R5A	chr1	212458518	212458557	-	CACAGCCCGCCCCACTCCTCTGCCTCAAGAGGCCGCACCT	0.4646	0.4516	0.4428	0.4304	0	0	0.0031041	0.358483	0
PPP2R5A	chr1	212458532	212458571	+	GCAGCGACGGCGTGAGGTGCGGCCTCTTGAGGCAGAGGAG	0.4628	0.4498	0.441	0.4286	0	0	0.0031041	0.656195	0
PPP2R5A	chr1	212458504	212458543	+	GAGGCAGAGGAGTGGGGCGGGCTGTGTGACGGGCTTCGGC	0.4572	0.4442	0.4354	0.423	0	0	0.0031041	0.00406124	0
PPP2R5D	chr6	42951932	42951971	+	ACTTTGCCCGCTCTGCTACCCTGTCCAGTCGGAATTGGAG	0.4338	0.4174	0.4338	0.4174	0	0	0.00131672	0.0783136	0
PPP2R5D	chr6	42951995	42952034	+	CGTCGGCCTCGGCCATTCTTCGCGGCGCTTGGAGCCCTGC	0.4464	0.43	0.4464	0.43	0	0	0.00131672	0.0120347	0
PPP2R5D	chr6	42952049	42952088	+	GATAAGGGGAAACCCAAGCTTGGCTAGGAGGGCTGCACTC	0.4572	0.4408	0.4572	0.4408	0	0	0.00131672	1.14064	1
PPP2R5D	chr6	42952058	42952097	+	GGAGGCGGGGATAAGGGGAAACCCAAGCTTGGCTAGGAGG	0.459	0.4426	0.459	0.4426	0	0	0.00131672	1.0789	1
PPP2R5D	chr6	42952105	42952144	+	TGGCTGAAGTGGGTGGTCCCGCCCTAAAGTGGGTCGAGCT	0.4684	0.452	0.4684	0.452	0	0	0.00131672	0.163753	0
PPP2R5D	chr6	42952124	42952163	+	AGGGTTCGGCTTCCAGAATTGGCTGAAGTGGGTGGTCCCG	0.4722	0.4558	0.4722	0.4558	0	0	0.00131672	0.0565785	0
PPP2R5D	chr6	42951892	42951931	-	CCCAGTGAAGAAAGGTGCCCTCCGTATTAGGGCTTCCTTC	0.4304	0.414	0.4304	0.414	0	0	0.00131672	0.114	0
PPP2R5D	chr6	42952018	42952057	-	AATGGCCGAGGCCGACGCACAGCAGACGCTGGAGTGCAGC	0.4556	0.4392	0.4556	0.4392	0	0	0.00131672	0.780457	1
PPP2R5D	chr6	42951884	42951923	+	CCCTAATACGGAGGGCACCTTTCTTCACTGGGGTAAAGTA	0.4242	0.4078	0.4242	0.4078	0	0	0.00131672	-0.035186	0
PPP2R5D	chr6	42951902	42951941	+	GGAATTGGAGGAAGGAAGCCCTAATACGGAGGGCACCTTT	0.4278	0.4114	0.4278	0.4114	0	0	0.00131672	0.158875	0
PRDM1	chr6	106533846	106533885	+	CAGTTTCTGATTTCTCAGCTCAAATCCCCAGGTACAAAAG	0.4322	0.4258	0.4246	0.4198	0	0	6.35e-05	0.154094	0
PRDM1	chr6	106534093	106534132	-	CAATCTGGGGGAAAGCCCTGGGCTCGGCCAGGTGGTGTTG	0.4862	0.4798	0.4786	0.4738	0	0	6.35e-05	0.910023	1
PRDM1	chr6	106534071	106534110	-	AAGCTCTCGGCGGCTGTGCTAGCAATCTGGGGGAAAGCCC	0.4818	0.4754	0.4742	0.4694	0	0	6.35e-05	1.05761	1
PRDM1	chr6	106534052	106534091	-	ATACACATGCGAAGAGAGGAAGCTCTCGGCGGCTGTGCTA	0.478	0.4716	0.4704	0.4656	0	0	6.35e-05	1.03237	1
PRDM1	chr6	106534039	106534078	-	AGTCAATGTTGAAATACACATGCGAAGAGAGGAAGCTCTC	0.4754	0.469	0.4678	0.463	0	0	6.35e-05	0.591701	0
PRDM1	chr6	106533934	106533973	-	ATTCTGCCGCGCCAGGAAGGAGGGCGATCTGGAGTGTTTA	0.4544	0.448	0.4468	0.442	0	0.0625	6.35e-05	0.630531	0
PRDM1	chr6	106533918	106533957	-	GAACGTGCGCCCCCTAATTCTGCCGCGCCAGGAAGGAGGG	0.4512	0.4448	0.4436	0.4388	0	0	6.35e-05	0.0102018	0
PRDM1	chr6	106534112	106534151	+	GGGGCGTGGCCAACGTGGCCAACACCACCTGGCCGAGCCC	0.4854	0.479	0.4778	0.473	0	0	6.35e-05	0.847683	1
PRDM1	chr6	106534004	106534043	+	TGACTTGGAATCTTCTTACTTCCCTTTGAAGGCACTTAAC	0.4638	0.4574	0.4562	0.4514	0	0	6.35e-05	0.0204187	0
PRDM1	chr6	106533980	106534019	+	TTTGAAGGCACTTAACCTCAACGCTTACTTGGGCTCTATT	0.459	0.4526	0.4514	0.4466	0	0.0625	6.35e-05	0.129161	0
PRTG	chr15	56035386	56035425	+	TGTAGAAAGTAGTCCCAGGCCCGCGGCCGCGGCGCTGTCC	0.4924	0.4728	0.4948	0.4926	0	0	1.02e-07	0.19203	0
PRTG	chr15	56035423	56035462	+	GCCGCGCCGACCTCCCTGGCCCAGACCAAGGGCCAGATGT	0.485	0.4654	0.4874	0.4852	0	0	1.02e-07	1.34454	1
PRTG	chr15	56035272	56035311	-	TCTCTGCGGCGGCGAGGCTGGTGCTCGGACGGCCGCTCGC	0.5106	0.491	0.513	0.5108	0	0	1.02e-07	0.789199	1
PRTG	chr15	56035292	56035331	-	GTGCTCGGACGGCCGCTCGCGAGAAGCAAGGGGCCTGAGA	0.5066	0.487	0.509	0.5068	0	0	1.02e-07	0.866259	1
PRTG	chr15	56035306	56035345	-	GCTCGCGAGAAGCAAGGGGCCTGAGAGTCCGGCTGGGGGC	0.5038	0.4842	0.5062	0.504	0	0	1.02e-07	0.54532	0
PRTG	chr15	56035374	56035413	-	GGGCGGCGGAGTGGACAGCGCCGCGGCCGCGGGCCTGGGA	0.4902	0.4706	0.4926	0.4904	0	0	1.02e-07	0.0966271	0
PRTG	chr15	56035484	56035523	-	GGGGGCCAGTGGCGGCCGGGTCGGAGCCCTGGGGGAAGGG	0.4682	0.4486	0.4706	0.4684	0	0	1.02e-07	0.0342979	0
PRTG	chr15	56035507	56035546	-	GAGCCCTGGGGGAAGGGTACGGGTCCCGCCGGACAATGCA	0.4636	0.444	0.466	0.4638	0	0	1.02e-07	0.0382754	0
PRTG	chr15	56035521	56035560	-	GGGTACGGGTCCCGCCGGACAATGCACCTGGGGGTCAAGC	0.4608	0.4412	0.4632	0.461	0	0	1.02e-07	0.33266	0
PRTG	chr15	56035313	56035352	-	AGAAGCAAGGGGCCTGAGAGTCCGGCTGGGGGCGGAGTGA	0.5024	0.4828	0.5048	0.5026	0	0	1.02e-07	0.371169	0
PSRC1	chr1	109825986	109826025	+	CCAGCCGCGCTCTGCTCCCATCTGCCTACGGGAAAGAGAG	0.4618	0.4516	0.4504	0.4452	0	0	0.00536889	0.61753	0
PSRC1	chr1	109826103	109826142	-	AGTCTCCAGAACGGTTGTGCTGCCTAACGTGGCCGCTAAC	0.4338	0.4236	0.4224	0.4172	0	0	0.00536889	0.283738	0
PSRC1	chr1	109825999	109826038	-	AGGCAGATGGGAGCAGAGCGCGGCTGGCCAGGAGGGAAGA	0.4546	0.4444	0.4432	0.438	0	0	0.00536889	0.0200274	0
PSRC1	chr1	109825923	109825962	-	CTGCATCCCGGTGGCGGAGCCGAGGGTTGAGGCTGCGAGT	0.4698	0.4596	0.4584	0.4532	0	0	0.00536889	1.01526	1
PSRC1	chr1	109825917	109825956	-	AGAAGACTGCATCCCGGTGGCGGAGCCGAGGGTTGAGGCT	0.471	0.4608	0.4596	0.4544	0	0	0.00536889	0.929511	1
PSRC1	chr1	109826059	109826098	+	GCTCGGCGGCCCAGCAGAGGGAGCGGGGCGGGGCGCGAGT	0.4472	0.437	0.4358	0.4306	0	0	0.00536889	0.0567044	0
PSRC1	chr1	109826038	109826077	+	AGCGGGGCGGGGCGCGAGTTCCATACTCGTGGGTCCGTTT	0.4514	0.4412	0.44	0.4348	0	0	0.00536889	0.588285	0
PSRC1	chr1	109826018	109826057	+	CCATACTCGTGGGTCCGTTTCTTCCCTCCTGGCCAGCCGC	0.4554	0.4452	0.444	0.4388	0	0	0.00536889	0.587674	0
PSRC1	chr1	109825906	109825945	+	TCGGCTCCGCCACCGGGATGCAGTCTTCTGGGAACGGTTC	0.4778	0.4676	0.4664	0.4612	0	0	0.00536889	1.05523	1
PTMA	chr2	232573054	232573093	-	GATCGGCGACTGCGCAGCGCGGGACGCGCCGGGGCACTGC	0.4724	0.467	0.4658	0.4606	0	0	0.141944	0.940144	1
PTMA	chr2	232572966	232573005	+	GCGCGGGGGAGGGGTGCGCGAGCGCGTTCCGGACGCGCGC	0.4502	0.4448	0.4436	0.4384	0	0	0.141944	0.385042	0
PTMA	chr2	232573004	232573043	+	TCAAGGCCGGAGTTTGCCGGGTCTCAGCAGGGCCGAGGGC	0.4578	0.4524	0.4512	0.446	0	0	0.141944	1.03654	1
PTMA	chr2	232573026	232573065	+	CAGTCGCCGATCGCACTGTCATTCAAGGCCGGAGTTTGCC	0.4622	0.4568	0.4556	0.4504	0	0	0.141944	1.00785	1
PTMA	chr2	232573074	232573113	+	GGACAAGCGTGCTTAAAGCGGCAGTGCCCCGGCGCGTCCC	0.4718	0.4664	0.4652	0.46	0	0	0.141944	0.939233	1
PTMA	chr2	232573122	232573161	+	CTGAGCGCAGGGAGCGGGCGCTCGCTCATTGGCTCGATTC	0.4814	0.476	0.4748	0.4696	0	0	0.141944	0.353699	0
PTMA	chr2	232572896	232572935	-	GGGGTTGGGCGGGCAGCTTTGCCGCGCTTTGGCTTTCTGC	0.4408	0.4354	0.4342	0.429	0	0	0.141944	0.462275	0
PTMA	chr2	232572996	232573035	-	TCCCCCGCGCCCTCGGCCCTGCTGAGACCCGGCAAACTCC	0.4608	0.4554	0.4542	0.449	0	0	0.141944	0.955608	1
PTMA	chr2	232572938	232572977	+	CCGGACGCGCGCTCCCGCAGCTGTTTTGCTGGGGCTGCTG	0.4446	0.4392	0.438	0.4328	0	0	0.141944	0.0616285	0
PTMA	chr2	232572932	232572971	-	CTGCGTCAGCAGCCCCAGCAAAACAGCTGCGGGAGCGCGC	0.448	0.4426	0.4414	0.4362	0	0	0.141944	0.682149	0
PTPN1	chr20	49126624	49126663	-	GGGTCGGGGCTGGAACTCAATGCCCTCCCGGGCCTGGAGA	0.4546	0.4436	0.4424	0.4396	0	0	0.000992197	1.43455	1
PTPN1	chr20	49126601	49126640	-	CTCACTCTGTGACTCAACGGGCCGGGTCGGGGCTGGAACT	0.45	0.439	0.4378	0.435	0	0	0.000992197	0.658308	0
PTPN1	chr20	49126810	49126849	+	GCGATCGAGAATTTCGACAAGCACTTCCGCGGGGAGGAGC	0.4872	0.4762	0.475	0.4722	0	0	0.000992197	0.154465	0
PTPN1	chr20	49126647	49126686	-	CCTCCCGGGCCTGGAGAGCCCACGCGCCGTGGGCGGGGCT	0.4592	0.4482	0.447	0.4442	0	0	0.000992197	0.270254	0
PTPN1	chr20	49126653	49126692	-	GGGCCTGGAGAGCCCACGCGCCGTGGGCGGGGCTCCCGGG	0.4604	0.4494	0.4482	0.4454	0	0	0.000992197	0.0402894	0
PTPN1	chr20	49126746	49126785	-	GGAGGGAACGCGCGCTATTAGATATCTCGCGGTGCTGGGG	0.479	0.468	0.4668	0.464	0	0	0.000992197	0.77512	1
PTPN1	chr20	49126680	49126719	+	GCGGCGCGCGCCTGTTGCCTAGGCGACCCCGGGAGCCCCG	0.4612	0.4502	0.449	0.4462	0	0	0.000992197	-0.0954115	0
PTPN1	chr20	49126689	49126728	+	GGCTCGGGCGCGGCGCGCGCCTGTTGCCTAGGCGACCCCG	0.463	0.452	0.4508	0.448	0	0	0.000992197	0.114994	0
PTPN1	chr20	49126726	49126765	+	TAATAGCGCGCGTTCCCTCCTCCGCTTTGGGGCTCTGGGC	0.4704	0.4594	0.4582	0.4554	0	0	0.000992197	-0.0226548	0
PTPN1	chr20	49126566	49126605	-	TGCAGGAAAGGAGGTGCATGACTACTTTAAGGCCACTCAC	0.443	0.432	0.4308	0.428	0	0	0.000992197	0.790331	1
PTPN12	chr7	77166241	77166280	+	TTGGAGTGGCTGGAAGGCACTTCAGCGGGCGGCCTGGAGA	0.4302	0.419	0.4778	0.465	0	0	0.00177985	-0.259841	0
PTPN12	chr7	77166253	77166292	-	CCGCTGAAGTGCCTTCCAGCCACTCCAAGCGGGGCTGGGG	0.4372	0.426	0.4848	0.472	0	0	0.00177985	0.340651	0
PTPN12	chr7	77166214	77166253	+	GGCGGCCTGGAGACCTGACTCCATTTCCGGGGCGTGGCCC	0.4248	0.4136	0.4724	0.4596	0	0	0.00177985	0.222276	0
PTPN12	chr7	77166330	77166369	-	GCGGGGATGCATCTGCGGGCGCAGCGCTTGGGGCGGAGCC	0.4526	0.4414	0.5002	0.4874	0	0	0.00177985	0.988337	1
PTPN12	chr7	77166361	77166400	-	GGCGGAGCCGCAGCGCGAGGCCGCGCATCTGGGTGGCGGC	0.4588	0.4476	0.5064	0.4936	0	0	0.00177985	0.200898	0
PTPN12	chr7	77166371	77166410	-	CAGCGCGAGGCCGCGCATCTGGGTGGCGGCGGGGACGCGC	0.4608	0.4496	0.5084	0.4956	0	0	0.00177985	0.796927	1
PTPN12	chr7	77166461	77166500	-	GGGGGGAGGAGGAACCGGGAAGGGGGGGCAGGGCGAGCGG	0.4788	0.4676	0.5264	0.5136	0	0	0.00177985	0.441307	0
PTPN12	chr7	77166494	77166533	-	CGAGCGGAGAGCTAGCTGTGTTCCTGAGGCGGCGGCGGCG	0.4854	0.4742	0.533	0.5202	0	0	0.00177985	1.02537	1
PTPN12	chr7	77166317	77166356	-	GGCCGGGAGGCGGGCGGGGATGCATCTGCGGGCGCAGCGC	0.45	0.4388	0.4976	0.4848	0	0	0.00177985	0.986294	1
PTPN13	chr4	87515657	87515696	-	GTAGGGCGGCGGGGGTGCGTTGAGCGCTCGGGGGTCAGGC	0.5466	0.5402	0.5388	0.5354	0	0.0625	7.07e-07	0.0289427	0
PTPN13	chr4	87515554	87515593	+	AGGCGACTCTGACCGCTGCCGAGGCGGACCGGGGAGCTAC	0.5214	0.515	0.5136	0.5102	0	0.0625	7.07e-07	-0.0113457	0
PTPN13	chr4	87556248	87556287	-	CTTCTGTGAGTTTAAGATAACATTTAGATTGGTAGCCATA	8.6648	8.6584	8.657	8.6536	0	0	7.07e-07	-0.0445465	0
PTPN13	chr4	87556175	87556214	-	CTGTCTCTGAAGTTGACCGTGTTGGGCTAGGGCAAGTGGT	8.6502	8.6438	8.6424	8.639	0	0	7.07e-07	-0.102009	0
PTPN13	chr4	87556169	87556208	-	CCAGTTCTGTCTCTGAAGTTGACCGTGTTGGGCTAGGGCA	8.649	8.6426	8.6412	8.6378	0	0	7.07e-07	0.245178	0
PTPN13	chr4	87515794	87515833	-	CTCCTTCAGCCCACGCCCGCAGCCGCTTGTGGGAGAAGTG	0.574	0.5676	0.5662	0.5628	0	0	7.07e-07	0.0775242	0
PTPN13	chr4	87515710	87515749	-	CGCCGCTGGGGAGCGTTTCCGAGGCGAGGAGGAGGAGGAG	0.5572	0.5508	0.5494	0.546	0	0.0625	7.07e-07	-0.128435	0
PTPN13	chr4	87515638	87515677	-	TGGAGAGGCGTCGAGCACAGTAGGGCGGCGGGGGTGCGTT	0.5428	0.5364	0.535	0.5316	0	0.1875	7.07e-07	0.0312244	0
PTPN13	chr4	87515537	87515576	+	GCCGAGGCGGACCGGGGAGCTACGGAGCACGGCTCGCCAG	0.518	0.5116	0.5102	0.5068	0	0	7.07e-07	0.0447815	0
PTPN13	chr4	87515373	87515412	-	AGATCTGCGGTCCTCCCAGTGCCGGGGAATGGTTGAGTGA	0.4898	0.4834	0.482	0.4786	0	0	7.07e-07	0.90668	1
PTPN13	chr4	87515598	87515637	+	AGAGCTTCGCCAAAACCTTCTGGCGCGGGCGGCTCAACTC	0.5302	0.5238	0.5224	0.519	0	0.125	7.07e-07	-0.349333	0
PTPN13	chr4	87515567	87515606	-	CCGCCTCGGCAGCGGTCAGAGTCGCCTACAGGAGTTGAGC	0.5286	0.5222	0.5208	0.5174	0	0.0625	7.07e-07	0.277078	0
PTPN13	chr4	87556275	87556314	+	AAGCCCCCTGTCTACCTAATTTCTCAATATGGCTACCAAT	8.6656	8.6592	8.6578	8.6544	0	0	7.07e-07	0.103182	0
PTPN13	chr4	87515776	87515815	+	CTGCGGGCGTGGGCTGAAGGAGCTGTAGAAGGAGCCTGGG	0.5658	0.5594	0.558	0.5546	0	0	7.07e-07	-0.225871	0
PTPN13	chr4	87515164	87515203	+	GAGCGGCAGAGTTCCTAGCGCCTGCAGTGTGGTGAACTCC	0.4434	0.437	0.4356	0.4322	0	0	7.07e-07	0.0544134	0
PTPN13	chr4	87515201	87515240	+	CGTTCTTCGGACTAGCCAGAGGCTCAGGTTGGTGACCGAG	0.4508	0.4444	0.443	0.4396	0	0	7.07e-07	0.635232	0
PTPN13	chr4	87515521	87515560	+	GAGCTACGGAGCACGGCTCGCCAGCACGACGGTCTCCAGG	0.5148	0.5084	0.507	0.5036	0	0	7.07e-07	0.0194572	0
PTPN13	chr4	87556127	87556166	+	AATGGGGGTGGTGACTGCTTTACGGAAAAAGGAAGAGACC	8.636	8.6296	8.6282	8.6248	0	0	7.07e-07	0.789687	1
PTPN13	chr4	87515174	87515213	-	ACACTGCAGGCGCTAGGAACTCTGCCGCTCGGTCACCAAC	0.45	0.4436	0.4422	0.4388	0	0	7.07e-07	0.639578	0
PTPN13	chr4	87515340	87515379	-	GGGCCAATGAGGTCGAGGGGAGCTCGGGGTGGGAGATCTG	0.4832	0.4768	0.4754	0.472	0	0	7.07e-07	1.30363	1
PTPN13	chr4	87515159	87515198	-	AAGTTGGAGTTCACCACACTGCAGGCGCTAGGAACTCTGC	0.447	0.4406	0.4392	0.4358	0	0	7.07e-07	0.655421	0
PTPN13	chr4	87515258	87515297	-	GGCACTGGTTGTCATGGCAACCGGGGCGCTGGTCTCCCTG	0.4668	0.4604	0.459	0.4556	0	0	7.07e-07	0.065932	0
PTPN13	chr4	87515328	87515367	-	TGGATGCCAGGCGGGCCAATGAGGTCGAGGGGAGCTCGGG	0.4808	0.4744	0.473	0.4696	0	0	7.07e-07	0.338247	0
PTPN13	chr4	87515221	87515260	-	TCTGGCTAGTCCGAAGAACGCGAAAAGCCAGGCCCAAGGC	0.4594	0.453	0.4516	0.4482	0	0	7.07e-07	0.0800843	0
PTPN13	chr4	87515228	87515267	-	AGTCCGAAGAACGCGAAAAGCCAGGCCCAAGGCACTGGTT	0.4608	0.4544	0.453	0.4496	0	0	7.07e-07	0.541417	0
PTPN9	chr15	75871697	75871736	-	GACTCACGGCCAACGCTGCGGCCGCCCCGCGGCCGCCCGA	0.4898	0.4724	0.5186	0.5056	0	0	0.00070862	0.988251	1
PTPN9	chr15	75871796	75871835	-	GCCCGGCGGAGCGAGGACGCAGTCCGGGAGGGGGAGACAG	0.47	0.4526	0.4988	0.4858	0	0	0.00070862	0.980577	1
PTPN9	chr15	75871823	75871862	-	GAGGGGGAGACAGAGAGGAGCCCGGGCGGGGGAGGGGACC	0.4646	0.4472	0.4934	0.4804	0	0	0.00070862	0.104101	0
PTPN9	chr15	75871790	75871829	+	CCCCCTCCCGGACTGCGTCCTCGCTCCGCCGGGCCCTCCT	0.4758	0.4584	0.5046	0.4916	0	0	0.00070862	0.896689	1
PTPN9	chr15	75871730	75871769	+	GACGCTCAGTTTCTCAATGGAGCCGCGGGGGGCTCGGGCG	0.4878	0.4704	0.5166	0.5036	0	0	0.00070862	1.03117	1
PTPN9	chr15	75871873	75871912	-	GGGGACCCGGGCGGGGAGGGGACCCTAGCTGGACGGAAGG	0.4546	0.4372	0.4834	0.4704	0	0	0.00070862	0.142913	0
PTPN9	chr15	75871899	75871938	-	AGCTGGACGGAAGGCAACTCGACTGCGGGAGGGAGAAAAA	0.4494	0.432	0.4782	0.4652	0	0	0.00070862	0.449487	0
PTPN9	chr15	75871950	75871989	-	GTATTTCGTGAGGCTCAGATCCTCGGAGGAGGAGGAGAAT	0.4392	0.4218	0.468	0.455	0	0	0.00070862	0.655074	0
PTPN9	chr15	75871988	75872027	-	ATACGTTCGTTTGCAAATTATCTGCTGACTGGCACCTCTC	0.4316	0.4142	0.4604	0.4474	0	0	0.00070862	0.0290763	0
PTPN9	chr15	75871887	75871926	+	CCGCAGTCGAGTTGCCTTCCGTCCAGCTAGGGTCCCCTCC	0.4564	0.439	0.4852	0.4722	0	0	0.00070862	0.825598	1
RC3H1	chr1	173991633	173991672	+	CGCGGCGGAGAGCGTCGCCGGTCTCCCTCCGGGCGTTGGT	0.4832	0.4588	0.4832	0.4588	0	0	0.000199589	0.579465	0
RC3H1	chr1	173991657	173991696	+	CTCAGGGCGTGTGAGACTTTCGGTCGCGGCGGAGAGCGTC	0.4784	0.454	0.4784	0.454	0	0	0.000199589	0.284499	0
RC3H1	chr1	173991708	173991747	-	GTCCCTCGGTCCGGTCTGCCCTCCCGCACCGGCGCCTTTG	0.4636	0.4392	0.4636	0.4392	0	0	0.000199589	0.00284188	0
RC3H1	chr1	173991719	173991758	+	CCCGCTGAGCCCAAAGGCGCCGGTGCGGGAGGGCAGACCG	0.466	0.4416	0.466	0.4416	0	0	0.000199589	0.666674	0
RC3H1	chr1	173962458	173962497	-	TAGAGATGGGAAGTAGTCCCCTGCCTAAGAGGAAACTTGA	6.3136	6.2892	6.3136	6.2892	0	0	0.000199589	0.0836987	0
RC3H1	chr1	173962491	173962530	-	AACTTGAAGTTAATAATAAAGTTCCATCCAGGACCCTAGT	6.307	6.2826	6.307	6.2826	0	0	0.000199589	-0.046037	0
RC3H1	chr1	173991516	173991555	-	CAGGCTCCGGCCCGCCCCGGAGACTGGGGCGGAGACGAGG	0.502	0.4776	0.502	0.4776	0	0	0.000199589	1.67188	1
RC3H1	chr1	173991685	173991724	-	ACACGCCCTGAGCAGATGAACCGGTCCCTCGGTCCGGTCT	0.4682	0.4438	0.4682	0.4438	0	0	0.000199589	0.227414	0
RC3H1	chr1	173991690	173991729	-	CCCTGAGCAGATGAACCGGTCCCTCGGTCCGGTCTGCCCT	0.4672	0.4428	0.4672	0.4428	0	0	0.000199589	0.224008	0
RC3H1	chr1	173962510	173962549	+	ACTTAGATAAACTTAAGAGACTAGGGTCCTGGATGGAACT	6.3078	6.2834	6.3078	6.2834	0	0	0.000199589	-0.115264	0
RC3H1	chr1	173991757	173991796	-	GGCCAGTGGCCAGATGGCGAGAGTAAATTGGGGGAATTTC	0.4538	0.4294	0.4538	0.4294	0	0	0.000199589	0.161815	0
RC3H1	chr1	173991697	173991736	+	GTGCGGGAGGGCAGACCGGACCGAGGGACCGGTTCATCTG	0.4704	0.446	0.4704	0.446	0	0	0.000199589	0.661442	0
RC3H1	chr1	173962442	173962481	+	GCAGGGGACTACTTCCCATCTCTAAAATGAGGGAATGGAA	6.3214	6.297	6.3214	6.297	0	0	0.000199589	0.242201	0
RC3H1	chr1	173962517	173962556	+	AAAAAAGACTTAGATAAACTTAAGAGACTAGGGTCCTGGA	6.3064	6.282	6.3064	6.282	0	0	0.000199589	0.0550153	0
RC3H1	chr1	173962365	173962404	+	TAAAAAGATGGATTACAGTGATACAAATGTGGTATAAAAA	6.3368	6.3124	6.3368	6.3124	0	0	0.000199589	0.0519582	0
RC3H1	chr1	173962350	173962389	+	CAGTGATACAAATGTGGTATAAAAAGTTGTGGAATAAGAC	6.3398	6.3154	6.3398	6.3154	0	0	0.000199589	-0.222018	0
RC3H1	chr1	173962339	173962378	+	ATGTGGTATAAAAAGTTGTGGAATAAGACTGGACTTGTGG	6.342	6.3176	6.342	6.3176	0	0	0.000199589	-0.0383341	0
RC3H1	chr1	173962416	173962455	+	ATGAGGGAATGGAAATAGATGTTCTATCATGGCTCTAATT	6.3266	6.3022	6.3266	6.3022	0	0	0.000199589	-0.0549836	0
RC3H1	chr1	173962331	173962370	+	TAAAAAGTTGTGGAATAAGACTGGACTTGTGGTTCTTTTT	6.3436	6.3192	6.3436	6.3192	0	0	0.000199589	-0.148743	0
RGL2	chr6	33267444	33267483	-	TGGAAAGGGGTTGGAATGAGAGAACCGTTTGGAAGCACTG	0.3508	0.3426	0.3508	0.3426	0	0	0.00117914	0.210794	0
RGL2	chr6	33267369	33267408	-	GTGTCGACGGGGCGTTCTCTGAGCGGTTCAGGGTCACTGG	0.3658	0.3576	0.3658	0.3576	0	0	0.00117914	0.104903	0
RGL2	chr6	33267349	33267388	-	AGTGGCGCCCGCCCCGAACGGTGTCGACGGGGCGTTCTCT	0.3698	0.3616	0.3698	0.3616	0	0	0.00117914	0.137383	0
RGL2	chr6	33267282	33267321	-	TCCCCGTCGGCTCGGTGTATCCTCGCTGGTGGAGTACCCT	0.3832	0.375	0.3832	0.375	0	0	0.00117914	0.984398	1
RGL2	chr6	33267265	33267304	-	CGGCGCCGAGACCGAGATCCCCGTCGGCTCGGTGTATCCT	0.3866	0.3784	0.3866	0.3784	0	0	0.00117914	1.18934	1
RGL2	chr6	33267229	33267268	-	CCACATCCGGTTCCAGATTCGGCTCTCAGAGGCTTCCGGC	0.3938	0.3856	0.3938	0.3856	0	0	0.00117914	0.283605	0
RGL2	chr6	33267294	33267333	+	GCGCTCAAGCAGAGGGTACTCCACCAGCGAGGATACACCG	0.3854	0.3772	0.3854	0.3772	0	0	0.00117914	0.541499	0
RGL2	chr6	33267276	33267315	+	CTCCACCAGCGAGGATACACCGAGCCGACGGGGATCTCGG	0.389	0.3808	0.389	0.3808	0	0	0.00117914	0.562749	0
RGL2	chr6	33267256	33267295	+	CGAGCCGACGGGGATCTCGGTCTCGGCGCCGGAAGCCTCT	0.393	0.3848	0.393	0.3848	0	0	0.00117914	0.826266	1
RGL2	chr6	33267169	33267208	+	TGCCGAGGGGGCGGGAATCGAGGGCCCTTCGGAAAACCCG	0.4104	0.4022	0.4104	0.4022	0	0	0.00117914	0.0621247	0
RHOXF2	chrX	119292382	119292421	+	ATGAGGGAGAGCACGCGTTGGTGGTGTGGGGGGGGAGGGG	0.4846	0.4846	0.4846	0.4846	0	0	0.1372	0.253255	0
RHOXF2	chrX	119292352	119292391	+	GGGGGAGGGGTAAGTGGTGTAGTAGGGTGTGGGGGAGGGG	0.4786	0.4786	0.4786	0.4786	0	0	0.1372	0.585167	0
RHOXF2	chrX	119292312	119292351	+	GGAGTAGGGCGTGGGAGGGGGAGTAGGATGGGGTGCGTGC	0.4706	0.4706	0.4706	0.4706	0	0	0.1372	1.34178	1
RHOXF2	chrX	119292358	119292397	+	TGTGGGGGGGGAGGGGTAAGTGGTGTAGTAGGGTGTGGGG	0.4798	0.4798	0.4798	0.4798	0	0	0.1372	0.447574	0
RHOXF2	chrX	119292264	119292303	+	GTTGTCCTGTAGACAGGCATGCGTGAGTGTGGAACTTGGG	0.461	0.461	0.461	0.461	0	0	0.1372	0.710217	0
RHOXF2	chrX	119292279	119292318	+	TGCGTGCTTGCATGCGTTGTCCTGTAGACAGGCATGCGTG	0.464	0.464	0.464	0.464	0	0	0.1372	0.948007	1
RHOXF2	chrX	119292208	119292247	+	AATTGTGCAAGCCCATTTTATGGCGATAAGGGAGATTTTG	0.4498	0.4498	0.4498	0.4498	0	0	0.1372	0.00987517	0
RHOXF2	chrX	119292134	119292173	+	GGAGCTTGGGCCTGGATTTGCAAAGCTTGTGGGCTGCGCA	0.435	0.435	0.435	0.435	0	0	0.1372	0.05349	0
RHOXF2	chrX	119292256	119292295	+	GTAGACAGGCATGCGTGAGTGTGGAACTTGGGGGAAGCTG	0.4594	0.4594	0.4594	0.4594	0	0	0.1372	0.352691	0
RHOXF2	chrX	119292217	119292256	+	GCTGTGCTGAATTGTGCAAGCCCATTTTATGGCGATAAGG	0.4516	0.4516	0.4516	0.4516	0	0	0.1372	0.02106	0
RHOXF2B	chrX	119212003	119212042	+	TTTGCGCAGCCCACAAGCTTTGCAAATCCAGGCCCAAGCT	0.4392	0.4392	0.4392	0.4392	0	0	0.0494247	0.108556	0
RHOXF2B	chrX	119211918	119211957	-	GCTGTGCTGAATTGTGCAAGCCCATTTTATGGCGATAAGG	0.4516	0.4516	0.4516	0.4516	0	0	0.0494247	0.02106	0
RHOXF2B	chrX	119211879	119211918	-	GTAGACAGGCATGCGTGAGTGTGGAACTTGGGGGAAGCTG	0.4594	0.4594	0.4594	0.4594	0	0	0.0494247	0.352691	0
RHOXF2B	chrX	119211871	119211910	-	GTTGTCCTGTAGACAGGCATGCGTGAGTGTGGAACTTGGG	0.461	0.461	0.461	0.461	0	0	0.0494247	0.710217	0
RHOXF2B	chrX	119211856	119211895	-	TGCGTGCTTGCATGCGTTGTCCTGTAGACAGGCATGCGTG	0.464	0.464	0.464	0.464	0	0	0.0494247	0.948007	1
RHOXF2B	chrX	119211823	119211862	-	GGAGTAGGGCGTGGGAGGGGGAGTAGGATGGGGTGCGTGC	0.4706	0.4706	0.4706	0.4706	0	0	0.0494247	1.34178	1
RHOXF2B	chrX	119211783	119211822	-	GGGGGAGGGGTAAGTGGTGTAGTAGGGTGTGGGGGAGGGG	0.4786	0.4786	0.4786	0.4786	0	0	0.0494247	0.602738	0
RHOXF2B	chrX	119211927	119211966	-	AATTGTGCAAGCCCATTTTATGGCGATAAGGGAGATTTTG	0.4498	0.4498	0.4498	0.4498	0	0	0.0494247	0.00987517	0
RHOXF2B	chrX	119211751	119211790	-	GGATGAGGGAGAGCACGCGTTGGTGGTGTGGGGGGGGAGG	0.485	0.485	0.485	0.485	0	0	0.0494247	0.41329	0
RHOXF2B	chrX	119211777	119211816	-	TGTGGGGGGGGAGGGGTAAGTGGTGTAGTAGGGTGTGGGG	0.4798	0.4798	0.4798	0.4798	0	0	0.0494247	0.598551	0
RNF213	chr17	78234567	78234606	-	GGGCAGGGCGGGGCCGGCGGCGGCGGCGGCGGGCAGGGCG	0.4944	0.4828	0.4944	0.4828	0	0	0.000891251	1.10393	1
RNF213	chr17	78234288	78234327	-	GAATTCCGCACACGCCTGCGCGGGGCCGGCGGCGGCGGCG	0.4386	0.427	0.4386	0.427	0	0	0.000891251	-0.0358474	0
RNF213	chr17	78234297	78234336	-	ACACGCCTGCGCGGGGCCGGCGGCGGCGGCGGGCAGGGCG	0.4404	0.4288	0.4404	0.4288	0	0	0.000891251	0.975506	1
RNF213	chr17	78234422	78234461	-	GGGCGGGGCCGGCGGCGGCGGCGGCGGGCAGGGCGGGGCC	0.4654	0.4538	0.4654	0.4538	0	0	0.000891251	0.218442	0
RNF213	chr17	78234482	78234521	-	GGGCGGGGCCGGCGGCGGCGGCGGCGGGCAGGGCGGGGCC	0.4774	0.4658	0.4774	0.4658	0	0	0.000891251	0.204825	0
RNF213	chr17	78234504	78234543	-	GGCGGGCAGGGCGGGGCCGGCGGCGGCGGCGGCGGGCAGG	0.4818	0.4702	0.4818	0.4702	0	0	0.000891251	0.92056	1
RNF213	chr17	78234279	78234318	-	ACCGGCGGGGAATTCCGCACACGCCTGCGCGGGGCCGGCG	0.4368	0.4252	0.4368	0.4252	0	0	0.000891251	0.0144837	0
RNF213	chr17	78234305	78234344	+	GCCGGCCCCGCCCTGCCCGCCGCCGCCGCCGGCCCCGCGC	0.4374	0.4258	0.4374	0.4258	0	0	0.000891251	0.0722625	0
RNF8	chr6	37321353	37321392	+	GAGGTGTGGGAGCGGGTATTGAATGCAGATGGGCTTGAAA	0.4218	0.409	0.4074	0.4006	0	0	0.00121246	-0.116996	0
RNF8	chr6	37321616	37321655	-	GGACTGGGGTGATGGTTCTGGAGGCGGCGAGGGAAGGTGT	0.479	0.4662	0.4646	0.4578	0	0	0.00121246	0.694558	0
RNF8	chr6	37321608	37321647	-	GGCGGCTAGGACTGGGGTGATGGTTCTGGAGGCGGCGAGG	0.4774	0.4646	0.463	0.4562	0	0	0.00121246	0.806159	1
RNF8	chr6	37321593	37321632	-	GAGGTTCCAGTCTGGGGCGGCTAGGACTGGGGTGATGGTT	0.4744	0.4616	0.46	0.4532	0	0	0.00121246	0.243048	0
RNF8	chr6	37321586	37321625	-	GTGAGAAGAGGTTCCAGTCTGGGGCGGCTAGGACTGGGGT	0.473	0.4602	0.4586	0.4518	0	0	0.00121246	0.459695	0
RNF8	chr6	37321578	37321617	-	GAGGAAAGGTGAGAAGAGGTTCCAGTCTGGGGCGGCTAGG	0.4714	0.4586	0.457	0.4502	0	0	0.00121246	1.09007	1
RNF8	chr6	37321474	37321513	-	GCAAAATAGAGACTATTTAGCAACAGACTAGGCAGACTTA	0.4506	0.4378	0.4362	0.4294	0	0	0.00121246	0.27309	0
RNF8	chr6	37321660	37321699	+	GGCCCTGGGCGGGGCGGGCGCGATTCGAGAGGTCTCCTCG	0.4832	0.4704	0.4688	0.462	0	0	0.00121246	0.896892	1
RNF8	chr6	37321386	37321425	+	TCTACAAAGACAAAGAGCACAGTTACCTGGGGCGAGGTGT	0.4284	0.4156	0.414	0.4072	0	0	0.00121246	0.224677	0
RNF8	chr6	37321633	37321672	-	CTGGAGGCGGCGAGGGAAGGTGTGAGGCGAGGAGACCTCT	0.4824	0.4696	0.468	0.4612	0	0	0.00121246	1.01304	1
RPRD1A	chr18	33647678	33647717	-	TACTCTCAGAGGCATGGTGGGAGTTTGCCAGGCCTGAACC	0.4678	0.4558	0.4388	0.4366	0	0	0.000982977	0.506086	0
RPRD1A	chr18	33647666	33647705	-	TGATGCCTGGGTTACTCTCAGAGGCATGGTGGGAGTTTGC	0.4702	0.4582	0.4412	0.439	0	0	0.000982977	0.677858	0
RPRD1A	chr18	33647697	33647736	-	GGAGTTTGCCAGGCCTGAACCCTCCTTAATGGAAACTCTG	0.464	0.452	0.435	0.4328	0	0	0.000982977	1.031	1
RPRD1A	chr18	33647587	33647626	-	AAAACGCGCGGCCGAGAAGTGGAACCGCCAGGCGGAAGGG	0.486	0.474	0.457	0.4548	0	0	0.000982977	1.11503	1
RPRD1A	chr18	33647622	33647661	-	AAGGGGCGGAGTCGAAACAAGTGCAGGGGAGGCGGACAGG	0.479	0.467	0.45	0.4478	0	0	0.000982977	0.684018	0
RPRD1A	chr18	33647617	33647656	-	GGCGGAAGGGGCGGAGTCGAAACAAGTGCAGGGGAGGCGG	0.48	0.468	0.451	0.4488	0	0	0.000982977	0.736231	0
RPRD1A	chr18	33647594	33647633	-	GCGGCCGAGAAGTGGAACCGCCAGGCGGAAGGGGCGGAGT	0.4846	0.4726	0.4556	0.4534	0	0	0.000982977	0.505144	0
RPRD1A	chr18	33647644	33647683	-	GCAGGGGAGGCGGACAGGGGCGTGATGCCTGGGTTACTCT	0.4746	0.4626	0.4456	0.4434	0	0	0.000982977	0.579598	0
RPRD1A	chr18	33647800	33647839	-	ACTTTAAAGACTATTTGCATGACCAATTACGGTTAAAAAT	0.4434	0.4314	0.4144	0.4122	0	0	0.000982977	-0.01433	0
RPRD1A	chr18	33647658	33647697	-	CAGGGGCGTGATGCCTGGGTTACTCTCAGAGGCATGGTGG	0.4718	0.4598	0.4428	0.4406	0	0	0.000982977	0.853973	1
RPS8	chr1	45240747	45240786	+	GATGGGGTAGGCTAAGGTAGGAGCTGTTCTGGACACGTTC	0.4136	0.393	0.3096	0.3052	0	0	0.459245	0.621176	0
RPS8	chr1	45240921	45240960	+	CGGCTGCGTTGAAAAAGAGTGGAAGGCAATGGAATTGGAA	0.4484	0.4278	0.3444	0.34	0	0	0.459245	0.340931	0
RPS8	chr1	45240903	45240942	+	GTGGAAGGCAATGGAATTGGAAACGAGTGTGGACTTGGGT	0.4448	0.4242	0.3408	0.3364	0	0	0.459245	0.101013	0
RPS8	chr1	45240790	45240829	+	TTGTCACTTGATCAATCGGATAAATATTGGGGCCATTTAC	0.4222	0.4016	0.3182	0.3138	0	0	0.459245	0.338066	0
RPS8	chr1	45240967	45241006	+	ACTAGTTTCAGAGGCTGCTGCGGTCGTTTAGGATGAGATG	0.4576	0.437	0.3536	0.3492	0	0	0.459245	1.43666	1
RPS8	chr1	45241009	45241048	+	GGGAAGGGGGTCTGCGGCGTCGGCAGATCTGGGCGTGTTT	0.466	0.4454	0.362	0.3576	0	0	0.459245	0.293155	0
RPS8	chr1	45240805	45240844	-	ATTTATCCGATTGATCAAGTGACAATCTTAGGAATCCTTG	0.4298	0.4092	0.3258	0.3214	0	0	0.459245	0.204295	0
RPS8	chr1	45240927	45240966	+	TGGGTGCGGCTGCGTTGAAAAAGAGTGGAAGGCAATGGAA	0.4496	0.429	0.3456	0.3412	0	0	0.459245	0.607066	0
RPS8	chr1	45240955	45240994	+	GGCTGCTGCGGTCGTTTAGGATGAGATGTGGGTGCGGCTG	0.4552	0.4346	0.3512	0.3468	0	0	0.459245	0.94216	1
RREB1	chr6	7107820	7107859	+	TTTAGCAGGGTGACCGCAGTTGCCATCCCGGGATGGATGG	0.4776	0.4668	0.4656	0.4592	0	0	0.000593488	0.591737	0
RREB1	chr6	7107877	7107916	+	GGCGGCGGCGCTCGGACTGGGGGGGGTGAGGGGGAGGACC	0.489	0.4782	0.477	0.4706	0	0	0.000593488	0.0899095	0
RREB1	chr6	7107883	7107922	+	GGCGGCGGCGGCGGCGCTCGGACTGGGGGGGGTGAGGGGG	0.4902	0.4794	0.4782	0.4718	0	0	0.000593488	1.09975	1
RREB1	chr6	7107889	7107928	+	GGCGGCGGCGGCGGCGGCGGCGCTCGGACTGGGGGGGGTG	0.4914	0.4806	0.4794	0.473	0	0	0.000593488	1.00878	1
RREB1	chr6	7107925	7107964	+	TCTCCTGGGGACGTGTTACTGAGCGGCCGCGGCGGCGGCG	0.4986	0.4878	0.4866	0.4802	0	0	0.000593488	0.829281	1
RREB1	chr6	7107756	7107795	-	GCGCCTTGGGAGGGCGTAGGGCAAACCTGGGGCTGCGGTG	0.4694	0.4586	0.4574	0.451	0	0	0.000593488	0.891471	1
RREB1	chr6	7107835	7107874	-	TGGCAACTGCGGTCACCCTGCTAAAGTCGGGGCGGGGGCG	0.4852	0.4744	0.4732	0.4668	0	0	0.000593488	0.118637	0
RREB1	chr6	7107751	7107790	+	CAGCCCCAGGTTTGCCCTACGCCCTCCCAAGGCGCCCCGG	0.4638	0.453	0.4518	0.4454	0	0	0.000593488	0.742489	0
RRM1	chr11	4115921	4115960	+	CAGGCGACGTGTAGCCGCCATGTTGAGTCTGGGCAAGACC	0.4748	0.4646	0.4846	0.4762	0	0	0.01606	0.264072	0
RRM1	chr11	4115888	4115927	+	CAAGACCCAGAAGACTACGCCTCTCCCATGGGCCCCATTG	0.4682	0.458	0.478	0.4696	0	0	0.01606	0.564074	0
RRM1	chr11	4115756	4115795	-	GCAGGTGAGAGGGCGGCGCCTGACCCAGCGGGCTCTAGGT	0.4464	0.4362	0.4562	0.4478	0	0	0.01606	0.448148	0
RRM1	chr11	4115802	4115841	+	TTGTGTGGGCAAGCCGAGTTCGGGACCCTCGGGGCCCTGG	0.451	0.4408	0.4608	0.4524	0	0	0.01606	0.38327	0
RRM1	chr11	4115776	4115815	-	TGACCCAGCGGGCTCTAGGTGCTACGCCAGGGCCCCGAGG	0.4504	0.4402	0.4602	0.4518	0	0	0.01606	0.515396	0
RRM1	chr11	4115871	4115910	-	CCGGGCATGTCCATATCCAATGGGGCCCATGGGAGAGGCG	0.4694	0.4592	0.4792	0.4708	0	0	0.01606	0.491984	0
RRM1	chr11	4115912	4115951	-	AGTCTTCTGGGTCTTGCCCAGACTCAACATGGCGGCTACA	0.4776	0.4674	0.4874	0.479	0	0	0.01606	0.34327	0
RRM1	chr11	4115675	4115714	-	TCAGAGCAAGAAAAACGTTCCCGCCGGTTAGGTTTTGTTA	0.4302	0.42	0.44	0.4316	0	0	0.01606	0.0279037	0
RRM1	chr11	4115727	4115766	+	CTCTCACCTGCGCGTCTCCGCCGGAGGAAAGGCGGTTAAT	0.436	0.4258	0.4458	0.4374	0	0	0.01606	1.8464	1
RRM1	chr11	4115952	4115991	-	CGTCGCCTGTCAGTCTGTGAAGCCTACCCCGGGCGTGGGC	0.4856	0.4754	0.4954	0.487	0.66242	0	0.01606	0.589527	0
RUNX1T1	chr8	93115529	93115568	-	AAGGCGACGCATTTATCTGCAGGGCGGCCGGGCGTCCGCC	-1.1182	-1.1216	-1.1182	-1.1216	0	0	2.41e-07	-0.0222523	0
RUNX1T1	chr8	93115539	93115578	-	ATTTATCTGCAGGGCGGCCGGGCGTCCGCCGGGGAGCAGG	-1.1202	-1.1236	-1.1202	-1.1236	0	0	2.41e-07	0.589912	0
RUNX1T1	chr8	93115729	93115768	-	TGGAGGTGGGAGACATCTGTGTTGTGCGGGGGTCACGGAG	-1.1582	-1.1616	-1.1582	-1.1616	0	0	2.41e-07	0.199014	0
RUNX1T1	chr8	93115615	93115654	+	GCCGCGGCGCCCCTGGCGCGAGCGTGCGCCGGAGCCGGCC	-1.1308	-1.1342	-1.1308	-1.1342	0	0	2.41e-07	0.0262416	0
RUNX1T1	chr8	93075260	93075299	+	GAGAAGATGAAGGGAAGCCTTTTATTGTGAGGGGTGGTAG	0.4156	0.4072	0.4156	0.4072	0	0	2.41e-07	-0.00320118	0
RUNX1T1	chr8	93075426	93075465	+	ACAAAAGGAATGATTCTGATACTTTGTGCAGGATGATAAA	0.3824	0.374	0.3824	0.374	0	0	2.41e-07	0.0272577	0
RUNX1T1	chr8	93075510	93075549	+	GGGTTAAAAGCACTCGAGTAAAATAAAAGTGGTCGGCTCA	0.3656	0.3572	0.3656	0.3572	0	0	2.41e-07	-0.0433706	0
RUNX1T1	chr8	93075542	93075581	+	TGTTTGGAGCATATCAACCCGGGGATCCCAGGGGGTTAAA	0.3592	0.3508	0.3592	0.3508	0	0	2.41e-07	0.302258	0
RUNX1T1	chr8	93075551	93075590	+	AGCTGAAAATGTTTGGAGCATATCAACCCGGGGATCCCAG	0.3574	0.349	0.3574	0.349	0	0	2.41e-07	0.100102	0
RUNX1T1	chr8	93088418	93088457	+	ACTGGCCTAGTGTTATCATGTAAACAGATGGGTATGATAC	-2.216	-2.2244	-2.216	-2.2244	0	0	2.41e-07	-0.0166192	0
RUNX1T1	chr8	93107918	93107957	-	AGGAGGGGGCGGGGGCTCAGACCCCAGGATGGGGCCAGAA	0.404	0.4006	0.404	0.4006	0	0	2.41e-07	0.0295799	0
RUNX1T1	chr8	93088535	93088574	+	ATTAAGAGTCCTTTAGAAAACATCATGATAGGAACTGAGA	-2.2394	-2.2478	-2.2394	-2.2478	0	0	2.41e-07	0.250611	0
RUNX1T1	chr8	93088656	93088695	+	TGAAACAGGTAAAATGTAACATTCTCTTAGGGTATTGATG	-2.2636	-2.272	-2.2636	-2.272	0	0	2.41e-07	0.178581	0
RUNX1T1	chr8	93107944	93107983	+	TAGCCTTAGGGTAGCTCTCCCCCACTTTCTGGCCCCATCC	0.4034	0.4	0.4034	0.4	0	0	2.41e-07	0.240802	0
RUNX1T1	chr8	93108050	93108089	+	TAGCCCTGGAGCAGGGAAATACAGTTTGCTGGATTCCTCC	0.3822	0.3788	0.3822	0.3788	0	0	2.41e-07	0.0962875	0
RUNX1T1	chr8	93108067	93108106	+	TCGAACATGTTCCAGCCTAGCCCTGGAGCAGGGAAATACA	0.3788	0.3754	0.3788	0.3754	0	0	2.41e-07	0.0233146	0
RUNX1T1	chr8	93115609	93115648	+	GCGCCCCTGGCGCGAGCGTGCGCCGGAGCCGGCCTGATGC	-1.1296	-1.133	-1.1296	-1.133	0	0	2.41e-07	0.482131	0
RUNX1T1	chr8	93108146	93108185	+	GATGGAGGTGAGATGGCGACTGTCTCCTTAGGCTCTGCCA	0.363	0.3596	0.363	0.3596	0	0	2.41e-07	0.0613003	0
RUNX1T1	chr8	93107949	93107988	-	GGGCCAGAAAGTGGGGGAGAGCTACCCTAAGGCTATCTGG	0.3978	0.3944	0.3978	0.3944	0	0	2.41e-07	0.364196	0
RUNX1T1	chr8	93107958	93107997	-	AGTGGGGGAGAGCTACCCTAAGGCTATCTGGGAATGAGAG	0.396	0.3926	0.396	0.3926	0	0	2.41e-07	-0.022259	0
RUNX1T1	chr8	93115520	93115559	-	CTCTCGAGGAAGGCGACGCATTTATCTGCAGGGCGGCCGG	-1.1164	-1.1198	-1.1164	-1.1198	0	0	2.41e-07	0.173472	0
RUNX1T1	chr8	93108173	93108212	+	GTTTGTTTTGCAAAATGTGGCTGTTTGGATGGAGGTGAGA	0.3576	0.3542	0.3576	0.3542	0	0	2.41e-07	0.017502	0
RUNX1T1	chr8	93115559	93115598	+	GGCGCACAGCGCGCGGCGCTCCTGCTCCCCGGCGGACGCC	-1.1196	-1.123	-1.1196	-1.123	0	0	2.41e-07	1.34263	1
RUNX1T1	chr8	93115599	93115638	+	CGCGAGCGTGCGCCGGAGCCGGCCTGATGCGGGCGCTCTC	-1.1276	-1.131	-1.1276	-1.131	0	0	2.41e-07	0.818792	1
RUNX1T1	chr8	93115649	93115688	-	CGCGGCCGGTCGGGAGGGAGGCGGCTGCGCGGCCGCTACC	-1.1422	-1.1456	-1.1422	-1.1456	0	0	2.41e-07	0.621537	0
RUNX1T1	chr8	93115667	93115706	-	AGGCGGCTGCGCGGCCGCTACCAGGTGCAGGGGGGAGGAC	-1.1458	-1.1492	-1.1458	-1.1492	0	0	2.41e-07	0.838582	1
S1PR2	chr19	10342270	10342309	+	CTGGGGTTGAAGACAGTTGTTTCAGGTTGAGGCCACCTGG	0.4478	0.4384	0.4376	0.4344	0	0	0.000171086	0.229771	0
S1PR2	chr19	10342033	10342072	+	AAAGGGGAGGAGAGGAGGGCGGGGCGAGCGGGGGGCAGAG	0.4952	0.4858	0.485	0.4818	0	0	0.000171086	0.359712	0
S1PR2	chr19	10342055	10342094	+	AATTCATTGCAGCCGCCGCCGGAAAGGGGAGGAGAGGAGG	0.4908	0.4814	0.4806	0.4774	0	0	0.000171086	0.136733	0
S1PR2	chr19	10342065	10342104	+	TCACATCTGGAATTCATTGCAGCCGCCGCCGGAAAGGGGA	0.4888	0.4794	0.4786	0.4754	0	0	0.000171086	0.326126	0
S1PR2	chr19	10342087	10342126	+	TGCGCCCCGGCCAGCCGGCCGGTCACATCTGGAATTCATT	0.4844	0.475	0.4742	0.471	0	0	0.000171086	1.04947	1
S1PR2	chr19	10342081	10342120	-	GGCTGCAATGAATTCCAGATGTGACCGGCCGGCTGGCCGG	0.481	0.4716	0.4708	0.4676	0	0	0.000171086	0.926854	1
S1PR2	chr19	10342243	10342282	-	AGCCTGGTGACGTCACAGTACTCCTGGCCAGGTGGCCTCA	0.4486	0.4392	0.4384	0.4352	0	0	0.000171086	0.181067	0
S1PR2	chr19	10342301	10342340	-	CAACCCCAGGTTACCTCTGGGCTTACCCCTGGGACCCTGG	0.437	0.4276	0.4268	0.4236	0	0	0.000171086	1.02368	1
S1PR2	chr19	10342216	10342255	+	ACGTCACCAGGCTGCGTGACGTTTCGCGCCGGCCGGTTCT	0.4586	0.4492	0.4484	0.4452	0	0	0.000171086	0.288776	0
SAMD1	chr19	14201833	14201872	-	CCGGGGCGGGGGCGGGGGAAAGCGGCGGGCGGGGGAGGGG	0.445	0.4288	0.4072	0.4046	0	0	0.00241308	0.335535	0
SAMD1	chr19	14201805	14201844	-	CTTTTTAAGGAGGCGCCGCGGAGTTGGCCCGGGGCGGGGG	0.4506	0.4344	0.4128	0.4102	0	0	0.00241308	0.133509	0
SAMD1	chr19	14201735	14201774	+	GAGCCGGAGTGAGCGAGAGCGCAGGGTAAAGGGGGCGGGC	0.4692	0.453	0.4314	0.4288	0	0	0.00241308	0.920999	1
SAMD1	chr19	14201770	14201809	+	AAAAGCGCGCGGGAGTTGTAAGGGGGGGCCGGAGCGAGCC	0.4622	0.446	0.4244	0.4218	0	0	0.00241308	0.829035	1
SAMD1	chr19	14201729	14201768	+	GAGTGAGCGAGAGCGCAGGGTAAAGGGGGCGGGCGGGGGG	0.4704	0.4542	0.4326	0.43	0	0	0.00241308	0.796749	1
SAMD1	chr19	14201698	14201737	+	GGCGGGGGGCCCGGGCTCCACCTTAAAAGCGGGCGCGTGG	0.4766	0.4604	0.4388	0.4362	0	0	0.00241308	0.612613	0
SAMD1	chr19	14201611	14201650	+	GGAAGGGGGGCCGGAGTGTCCCGGGCGCAGGGCGCGCGTG	0.494	0.4778	0.4562	0.4536	0	0	0.00241308	0.674668	0
SAMD1	chr19	14201597	14201636	+	AGTGTCCCGGGCGCAGGGCGCGCGTGCGGCGGCGGCGGCG	0.4968	0.4806	0.459	0.4564	0	0	0.00241308	1.24997	1
SAMD1	chr19	14201790	14201829	+	AACTCCGCGGCGCCTCCTTAAAAAGCGCGCGGGAGTTGTA	0.4582	0.442	0.4204	0.4178	0	0	0.00241308	-0.344236	0
SAMD1	chr19	14201811	14201850	-	AAGGAGGCGCCGCGGAGTTGGCCCGGGGCGGGGGCGGGGG	0.4494	0.4332	0.4116	0.409	0	0	0.00241308	0.287277	0
SERPINH1	chr11	75272955	75272994	-	GAAAGGGGCGCCTGAAAGGACGTGCGATTCGGAGTGGGCT	0.4478	0.429	0.4662	0.4502	0	0	0.0048761	0.566133	0
SERPINH1	chr11	75272984	75273023	-	CGGAGTGGGCTAGCTTATGCAGAGAGCCTGGGGGTGGGAG	0.4536	0.4348	0.472	0.456	0	0	0.0048761	0.0595155	0
SERPINH1	chr11	75273222	75273261	-	TTCCAGAAGTTTCTCGGGACGGGCAGGAGGGGGTGGGGAC	0.5012	0.4824	0.5196	0.5036	0	0	0.0048761	0.134882	0
SERPINH1	chr11	75272821	75272860	+	CCTCTCAGGGGAGACGTTCAGGCTTCTGAAGGCAGTGCCC	0.4164	0.3976	0.4348	0.4188	0	0	0.0048761	0.371304	0
SERPINH1	chr11	75273047	75273086	+	CCCGGGCTGCGGGGCGCCGGGAGTCCCCACGGGGATCAGC	0.4616	0.4428	0.48	0.464	0	0	0.0048761	0.983113	1
SERPINH1	chr11	75273193	75273232	+	AACTTCTGGAAAGTTGGAAACGCTTCCGGAGGGCGCCCCA	0.4908	0.472	0.5092	0.4932	0	0	0.0048761	0.654494	0
SERPINH1	chr11	75273216	75273255	+	ACCCCCTCCTGCCCGTCCCGAGAAACTTCTGGAAAGTTGG	0.4954	0.4766	0.5138	0.4978	0	0	0.0048761	0.0376242	0
SERPINH1	chr11	75272834	75272873	-	AGAAGCCTGAACGTCTCCCCTGAGAGGGAGGGGGTGCACA	0.4236	0.4048	0.442	0.426	0	0	0.0048761	0.112775	0
SERPINH1	chr11	75273249	75273288	-	AGGGGGTGGGGACTGCCATATATAGATCCCGGGAGCAGGG	0.5066	0.4878	0.525	0.509	0	0	0.0048761	0.0295301	0
SERPINH1	chr11	75272882	75272921	-	TTGTTTCAGCTTGAAAATGGGGGAGAGCGGGGAGAAGGGG	0.4332	0.4144	0.4516	0.4356	0	0	0.0048761	0.380499	0
SERPINH1	chr11	75272929	75272968	-	TCTGCTTGGGGCAGAGCCCCTGCGGGGAAAGGGGCGCCTG	0.4426	0.4238	0.461	0.445	0	0	0.0048761	0.695809	0
SERPINH1	chr11	75272942	75272981	-	GAGCCCCTGCGGGGAAAGGGGCGCCTGAAAGGACGTGCGA	0.4452	0.4264	0.4636	0.4476	0	0	0.0048761	0.658467	0
SERPINH1	chr11	75273011	75273050	-	CTGGGGGTGGGAGGAAGCTCGCACTCTGAAGGACACGCTG	0.459	0.4402	0.4774	0.4614	0	0	0.0048761	0.769358	1
SERPINH1	chr11	75273166	75273205	-	GAGGTCTTTGGCTTTTTTTGGCGGAGCTGGGGCGCCCTCC	0.49	0.4712	0.5084	0.4924	0	0	0.0048761	0.111488	0
SERPINH1	chr11	75273039	75273078	-	AAGGACACGCTGATCCCCGTGGGGACTCCCGGCGCCCCGC	0.4646	0.4458	0.483	0.467	0	0	0.0048761	0.948802	1
SERPINH1	chr11	75273029	75273068	-	TCGCACTCTGAAGGACACGCTGATCCCCGTGGGGACTCCC	0.4626	0.4438	0.481	0.465	0	0	0.0048761	1.06809	1
SERPINH1	chr11	75272907	75272946	-	AGCGGGGAGAAGGGGAGATGGCTCTGCTTGGGGCAGAGCC	0.4382	0.4194	0.4566	0.4406	0	0	0.0048761	0.443873	0
SERPINH1	chr11	75273334	75273373	-	CACGTCCCGGCGCTAGCCCAGCCCGACCCAGGTGAGGGGC	0.5236	0.5048	0.542	0.526	0	0	0.0048761	0.47793	0
SERTAD1	chr19	40932206	40932245	-	CGACAGGGGTCTACACTACAGATAATGCCCGGGTTCAAAT	0.4344	0.431	0.4344	0.431	0	0	0.00576015	0.0847993	0
SERTAD1	chr19	40932025	40932064	-	CTGAAGGAGGGGCTTCAGGGCGCATGCCCGGGCAGCTGCG	0.4706	0.4672	0.4706	0.4672	0	0	0.00576015	0.307199	0
SERTAD1	chr19	40932138	40932177	+	CGGGTTTGGCAGGTGCATGGGTAGTTGTGAGGGGCTCGTA	0.4526	0.4492	0.4526	0.4492	0	0	0.00576015	0.635085	0
SERTAD1	chr19	40932161	40932200	+	GGATGTGTAAGAAGCTTAATTGCCGGGTTTGGCAGGTGCA	0.448	0.4446	0.448	0.4446	0	0	0.00576015	0.0419244	0
SERTAD1	chr19	40932166	40932205	+	GGGCTGGATGTGTAAGAAGCTTAATTGCCGGGTTTGGCAG	0.447	0.4436	0.447	0.4436	0	0	0.00576015	0.0777708	0
SERTAD1	chr19	40932191	40932230	+	TTATCTGTAGTGTAGACCCCTGTCGGGGCTGGATGTGTAA	0.442	0.4386	0.442	0.4386	0	0	0.00576015	0.00999768	0
SERTAD1	chr19	40932239	40932278	+	ACGCATCCAGTGAGTGGGGAATCCGGAGTCGGAATTTGAA	0.4324	0.429	0.4324	0.429	0	0	0.00576015	1.04998	1
SERTAD1	chr19	40931986	40932025	-	CCCTGCATGGTGATGGGCGGAGCTTGTAGGGGGCGGATTC	0.4784	0.475	0.4784	0.475	0	0	0.00576015	0.189923	0
SERTAD1	chr19	40932003	40932042	-	CGGAGCTTGTAGGGGGCGGATTCTGAAGGAGGGGCTTCAG	0.475	0.4716	0.475	0.4716	0	0	0.00576015	0.274222	0
SERTAD1	chr19	40932042	40932081	-	GGGCGCATGCCCGGGCAGCTGCGCGAGTGAGGGGTGGAAA	0.4672	0.4638	0.4672	0.4638	0	0	0.00576015	1.31493	1
SERTAD2	chr2	64881394	64881433	-	CTCTAGAAGTGCTCAGGCGAATGACGAAGCGGCTGGTGAC	0.428	0.4188	0.4106	0.394	0	0	0.000343469	0.2925	0
[truncated: 781 more rows]

## Sheet: hCRISPRa-v2
Basic information of hCRISPRa-v2 dataset
sgId	Gene	Chrom	Start	End	Strand	40mer	Phenotype scores	Normalized TSS of primary TSS, 5'	Normalized TSS of primary TSS, 3'	Normalized TSS of secondary TSS, 5'	Normalized TSS of secondary TSS, 3'	Normalized ATAC values	Normalized methylation values	Normalized RNA values	Activity score	Class label
A1BG_-_58858991.23-P1	A1BG	chr19	58858961	58859000	-	ACCGCCCCACTCCACGTCGCCCGGAGCTGAGGCCTGGGAG	-0.00171582	0.4894	0.5096	0.4894	0.5096	0.161058	0	0.00038937	-0.0370358	0
A1BG_-_58859113.23-P1	A1BG	chr19	58859083	58859122	-	AGGCCGCGCCCGCGCCTGCGCCTCAGCCCCGGCTTCATCT	-0.00473522	0.465	0.4852	0.465	0.4852	0.161058	0	0.00038937	-0.102209	0
A1BG_-_58859158.23-P1	A1BG	chr19	58859128	58859167	-	GTCTTGTTCCTGGGCGCAGAGGGCTCCTCCGGCGCCGCCG	-0.0243305	0.456	0.4762	0.456	0.4762	0.161058	0	0.00038937	-0.525169	0
A1BG_-_58859244.23-P1	A1BG	chr19	58859214	58859253	-	AGTGTCCCCGCACCCCTCCCCCAGGACCGTGGAAGTCCCA	-0.0120447	0.4388	0.459	0.4388	0.459	0.161058	0	0.00038937	-0.259983	0
A1BG_-_58859314.23-P1	A1BG	chr19	58859284	58859323	-	CCCCAGCCTCGGTCACTCTGACGGGTGAAGGGAAGAAGAA	-0.00262766	0.4248	0.445	0.4248	0.445	0.161058	0	0.00038937	-0.0567177	0
A1BG_-_58864882.23-P2	A1BG	chr19	58864852	58864891	-	CAGCAATGAGGCCCCAAGGGAGGGCGGTGGGGTGGCTCGG	-0.0923423	0.488	0.493	0.488	0.493	0	0	0.00038937	-1.99319	1
A1BG_-_58864933.23-P2	A1BG	chr19	58864903	58864942	-	TTCCCGTGTTTGTCCTTCCCGGAAGGCGGGGGCAGGGCCC	-0.0223137	0.4778	0.4828	0.4778	0.4828	0	0	0.00038937	-0.481638	0
A1BG_-_58864955.23-P2	A1BG	chr19	58864925	58864964	-	AAGGCGGGGGCAGGGCCCCCATGGGGTCAGGGCAAAGGGT	0.00617322	0.4734	0.4784	0.4734	0.4784	0	0	0.00038937	0.133248	0
A1BG_-_58864975.23-P2	A1BG	chr19	58864945	58864984	-	ATGGGGTCAGGGCAAAGGGTGAACTTCTGAGGCCTCAGGA	-0.00153016	0.4694	0.4744	0.4694	0.4744	0	0	0.00038937	-0.0330283	0
A1BG_-_58865269.23-P2	A1BG	chr19	58865239	58865278	-	TTTCAGACTTTCTGCGGTTGCCCTCACATGGGCTGTCTGG	0.0119432	0.4106	0.4156	0.4106	0.4156	0	0	0.00038937	0.257793	0
A1BG_+_58859110.23-P1	A1BG	chr19	58859103	58859142	+	GCCCAGGAACAAGACAGGGAAGATGAAGCCGGGGCTGAGG	0.0047896	0.4656	0.4858	0.4656	0.4858	0.161058	0	0.00038937	0.103383	0
A1BG_+_58859124.23-P1	A1BG	chr19	58859117	58859156	+	GAGGAGCCCTCTGCGCCCAGGAACAAGACAGGGAAGATGA	0.00524285	0.4628	0.483	0.4628	0.483	0.161058	0	0.00038937	0.113166	0
A1BG_+_58859199.23-P1	A1BG	chr19	58859192	58859231	+	GAGGGGTGCGGGGACACTCACGTGTGGCGCGGATGTCCGG	0.00142189	0.4478	0.468	0.4478	0.468	0.161058	0	0.00038937	0.0306913	0
A1BG_+_58859204.23-P1	A1BG	chr19	58859197	58859236	+	TGGGGGAGGGGTGCGGGGACACTCACGTGTGGCGCGGATG	0.00261663	0.4468	0.467	0.4468	0.467	0.161058	0	0.00038937	0.0564795	0
A1BG_+_58864862.23-P2	A1BG	chr19	58864855	58864894	+	TGCCCGAGCCACCCCACCGCCCTCCCTTGGGGCCTCATTG	0.00542996	0.492	0.497	0.492	0.497	0	0	0.00038937	0.117205	0
A1BG_+_58864915.23-P2	A1BG	chr19	58864908	58864947	+	CATGGGGGCCCTGCCCCCGCCTTCCGGGAAGGACAAACAC	-0.00518783	0.4814	0.4864	0.4814	0.4864	0	0	0.00038937	-0.111978	0
A1BG_+_58865068.23-P2	A1BG	chr19	58865061	58865100	+	AACAGGTTCTAGGATCCATCACTGAAATGAGGATGAGGTG	-0.0219146	0.4508	0.4558	0.4508	0.4558	0	0	0.00038937	-0.473022	0
A1BG_+_58865122.23-P2	A1BG	chr19	58865115	58865154	+	ACTTGACCTCAGCAGCTCCAGGTAGAGTGGGGAGAACTCA	-8.53e-05	0.44	0.445	0.44	0.445	0	0	0.00038937	-0.00184119	0
A1BG_+_58865296.23-P2	A1BG	chr19	58865289	58865328	+	CCAGTGATGGAGAAGGAACCACAGTCCTCAGGAAGAGTGA	-0.000473761	0.4052	0.4102	0.4052	0.4102	0	0	0.00038937	-0.0102261	0
A1CF_-_52645451.23-P1P2	A1CF	chr10	52645421	52645460	-	AATCGTCATATCAAACTCCAAAGGTTCAGTGGCTTTAGGT	-0.00433096	0.4856	0.4884	0.4856	0.4884	0	0	2.44e-07	-0.334054	0
A1CF_-_52645458.23-P1P2	A1CF	chr10	52645428	52645467	-	ATATCAAACTCCAAAGGTTCAGTGGCTTTAGGTTTGGTTT	0.0132513	0.4842	0.487	0.4842	0.487	0	0	2.44e-07	1.02209	0
A1CF_-_52645463.23-P1P2	A1CF	chr10	52645433	52645472	-	AAACTCCAAAGGTTCAGTGGCTTTAGGTTTGGTTTACAAT	-0.0018674	0.4832	0.486	0.4832	0.486	0	0	2.44e-07	-0.144035	0
A1CF_-_52645539.23-P1P2	A1CF	chr10	52645509	52645548	-	CATCCATGCAGCCCTTTGACCAGATAATTGGGTCACTACA	-0.00314685	0.468	0.4708	0.468	0.4708	0	0	2.44e-07	-0.242721	0
A1CF_-_52645838.23-P1P2	A1CF	chr10	52645808	52645847	-	ATATTACATGGAGTAAAGTGTGGAGTTTTAGGTCAAGTAC	-0.000152317	0.4082	0.411	0.4082	0.411	0	0	2.44e-07	-0.0117485	0
A1CF_-_52645861.23-P1P2	A1CF	chr10	52645831	52645870	-	AGTTTTAGGTCAAGTACGTAGATAAATGCTGGCTTACAAA	-0.0082307	0.4036	0.4064	0.4036	0.4064	0	0	2.44e-07	-0.634848	0
A1CF_+_52645473.23-P1P2	A1CF	chr10	52645466	52645505	+	GAGACAGGGTGAGTTAAAGTTTAACTCCCAGGAATTGTAA	-0.011107	0.4812	0.484	0.4812	0.484	0	0	2.44e-07	-0.856703	1
A1CF_+_52645511.23-P1P2	A1CF	chr10	52645504	52645543	+	TGACCCAATTATCTGGTCAAAGGGCTGCATGGATGCAAGA	-0.00869034	0.4736	0.4764	0.4736	0.4764	0	0	2.44e-07	-0.6703	1
A1CF_+_52645527.23-P1P2	A1CF	chr10	52645520	52645559	+	TATATCTGGGCTGTAGTGACCCAATTATCTGGTCAAAGGG	0.00591967	0.4704	0.4732	0.4704	0.4732	0	0	2.44e-07	0.456594	0
A1CF_+_52645549.23-P1P2	A1CF	chr10	52645542	52645581	+	AACAAAGATAGTTTTAGTAGATTATATCTGGGCTGTAGTG	0.0145362	0.466	0.4688	0.466	0.4688	0	0	2.44e-07	1.1212	0
A2M_-_9268620.23-P1P2	A2M	chr12	9268590	9268629	-	AAACAAAGTTGAGGTCTCTGAACATTCTCTGGAAAGGTCA	0.00109558	0.4774	0.4806	0.4816	0.4844	0	0	0	0.0935253	0
A2M_-_9268635.23-P1P2	A2M	chr12	9268605	9268644	-	CTCTGAACATTCTCTGGAAAGGTCATTGATGGCCTATTTA	0.00846815	0.4744	0.4776	0.4786	0.4814	0	0	0	0.722889	0
A2M_-_9268684.23-P1P2	A2M	chr12	9268654	9268693	-	TTAATTCCTGGCGGGCTAAATAGAATCCCTGGAGGGCTAA	-0.00863045	0.4646	0.4678	0.4688	0.4716	0	0	0	-0.736744	1
A2M_-_9268687.23-P1P2	A2M	chr12	9268657	9268696	-	ATTCCTGGCGGGCTAAATAGAATCCCTGGAGGGCTAAAAC	-0.00536395	0.464	0.4672	0.4682	0.471	0	0	0	-0.457897	0
A2M_+_9268573.23-P1P2	A2M	chr12	9268566	9268605	+	GACCTCAACTTTGTTTAGAGATCTTGTGTGGGTGGAACTT	0.00630818	0.4868	0.49	0.491	0.4938	0	0	0	0.538502	0
A2M_+_9268702.23-P1P2	A2M	chr12	9268695	9268734	+	GTACGGTAAAAGTGAGCTCTTACGGGAATGGGAATGTAGT	0.0160093	0.461	0.4642	0.4652	0.468	0	0	0	1.36664	0
A2M_+_9268728.23-P1P2	A2M	chr12	9268721	9268760	+	AGAGGTTGAAAAGCTTATTAGCTGCTGTACGGTAAAAGTG	-0.0105032	0.4558	0.459	0.46	0.4628	0	0	0	-0.896613	1
A2M_+_9268776.23-P1P2	A2M	chr12	9268769	9268808	+	AGCACCATAAAAGGCGTTGTGAGGAGTTGTGGGGGAGTGA	0.000932517	0.4462	0.4494	0.4504	0.4532	0	0	0	0.0796049	0
A2M_+_9268784.23-P1P2	A2M	chr12	9268777	9268816	+	ATGTGAGAAGCACCATAAAAGGCGTTGTGAGGAGTTGTGG	-0.00819345	0.4446	0.4478	0.4488	0.4516	0	0	0	-0.699439	1
A2M_+_9268794.23-P1P2	A2M	chr12	9268787	9268826	+	CATACAAGAGATGTGAGAAGCACCATAAAAGGCGTTGTGA	-0.0067956	0.4426	0.4458	0.4468	0.4496	0	0	0	-0.580111	0
A2ML1_-_8975016.23-P1P2	A2ML1	chr12	8974986	8975025	-	GTTTTCCCCCAAAACTGGCTGAACCAGTATGGATGTTCCA	-0.0302371	0.462	0.4586	0.4744	0.4694	0	0	1.7e-06	-1.17218	1
A2ML1_-_8975026.23-P1P2	A2ML1	chr12	8974996	8975035	-	AAAACTGGCTGAACCAGTATGGATGTTCCAGGCAGAAACA	-0.0202984	0.464	0.4606	0.4764	0.4714	0	0	1.7e-06	-0.786889	0
A2ML1_-_8975084.23-P1P2	A2ML1	chr12	8975054	8975093	-	GTGGCCCTACCCTGGTCCACCACCTAACCTGGTGGTTACA	0.0166809	0.4756	0.4722	0.488	0.483	0	0	1.7e-06	0.646654	0
A2ML1_-_8975087.23-P1P2	A2ML1	chr12	8975057	8975096	-	GCCCTACCCTGGTCCACCACCTAACCTGGTGGTTACAGAA	0.00366203	0.4762	0.4728	0.4886	0.4836	0	0	1.7e-06	0.141963	0
A2ML1_-_8975097.23-P1P2	A2ML1	chr12	8975067	8975106	-	GGTCCACCACCTAACCTGGTGGTTACAGAAGGAGGAACAC	-0.0198838	0.4782	0.4748	0.4906	0.4856	0	0	1.7e-06	-0.770817	0
A2ML1_-_8975176.23-P1P2	A2ML1	chr12	8975146	8975185	-	TAGCATCAGTCATCACTGCACACCCTACCTGGAATTAGTA	0.00708798	0.494	0.4906	0.5064	0.5014	0	0	1.7e-06	0.274774	0
A2ML1_+_8974963.23-P1P2	A2ML1	chr12	8974956	8974995	+	GGGGGAAAACCAGAGCTGAGTATTCATAATGGTAAAGCTC	-0.0268517	0.4514	0.448	0.4638	0.4588	0	0	1.7e-06	-1.04094	1
A2ML1_+_8975008.23-P1P2	A2ML1	chr12	8975001	8975040	+	AAAGTTGTTTCTGCCTGGAACATCCATACTGGTTCAGCCA	-0.00664023	0.4604	0.457	0.4728	0.4678	0	0	1.7e-06	-0.257416	0
A2ML1_+_8975069.23-P1P2	A2ML1	chr12	8975062	8975101	+	CCTCCTTCTGTAACCACCAGGTTAGGTGGTGGACCAGGGT	-0.0155812	0.4726	0.4692	0.485	0.48	0	0	1.7e-06	-0.604023	0
A2ML1_+_8975127.23-P1P2	A2ML1	chr12	8975120	8975159	+	GATGACTGATGCTATAGTCAGTCACCTCCTGGCACCTGGA	-0.00336026	0.4842	0.4808	0.4966	0.4916	0	0	1.7e-06	-0.130264	0
A3GALT2_-_33786835.23-ENST00000442999.3	A3GALT2	chr1	33786805	33786844	-	CCTGAGGAGCTGCACCCACAGGAGCAGTCAGGATGGACTG	-0.00247183	0.4726	0.4726	0.4726	0.4726	0	0	0	-0.146464	0
A3GALT2_-_33786839.23-ENST00000442999.3	A3GALT2	chr1	33786809	33786848	-	AGGAGCTGCACCCACAGGAGCAGTCAGGATGGACTGCCTG	-0.00705073	0.4718	0.4718	0.4718	0.4718	0	0	0	-0.417779	0
A3GALT2_-_33786853.23-ENST00000442999.3	A3GALT2	chr1	33786823	33786862	-	CAGGAGCAGTCAGGATGGACTGCCTGCGAGGGACCTGCCG	-0.00376989	0.469	0.469	0.469	0.469	0	0.0227273	0	-0.223378	0
A3GALT2_-_33786863.23-ENST00000442999.3	A3GALT2	chr1	33786833	33786872	-	CAGGATGGACTGCCTGCGAGGGACCTGCCGGGGATGCAAC	0.0234169	0.467	0.467	0.467	0.467	0	0.0227273	0	1.38753	0
A3GALT2_-_33786879.23-ENST00000442999.3	A3GALT2	chr1	33786849	33786888	-	CGAGGGACCTGCCGGGGATGCAACCTTTTGGGGGAAGCTG	-0.0188762	0.4638	0.4638	0.4638	0.4638	0	0.0227273	0	-1.11848	1
A3GALT2_-_33786924.23-ENST00000442999.3	A3GALT2	chr1	33786894	33786933	-	AAGGTGGAGTGGGGCTGGCAACCCTTTTGGGGCCAATCAC	-0.00379096	0.4548	0.4548	0.4548	0.4548	0	0	0	-0.224627	0
A3GALT2_-_33786947.23-ENST00000442999.3	A3GALT2	chr1	33786917	33786956	-	CTTTTGGGGCCAATCACCTGGAAGAGGGTGGGTCTGAGTA	-0.00150088	0.4502	0.4502	0.4502	0.4502	0	0	0	-0.0889323	0
A3GALT2_-_33786967.23-ENST00000442999.3	A3GALT2	chr1	33786937	33786976	-	GAAGAGGGTGGGTCTGAGTAGGCCAGTTCTGGTTGGCTGG	0.0061649	0.4462	0.4462	0.4462	0.4462	0	0	0	0.365291	0
A3GALT2_-_33786971.23-ENST00000442999.3	A3GALT2	chr1	33786941	33786980	-	AGGGTGGGTCTGAGTAGGCCAGTTCTGGTTGGCTGGAGGC	-0.00833708	0.4454	0.4454	0.4454	0.4454	0	0	0	-0.493999	0
A3GALT2_+_33786914.23-ENST00000442999.3	A3GALT2	chr1	33786907	33786946	+	CACCCTCTTCCAGGTGATTGGCCCCAAAAGGGTTGCCAGC	0.00722374	0.4568	0.4568	0.4568	0.4568	0	0	0	0.42803	0
A4GALT_-_43116965.23-P1P2	A4GALT	chr22	43116935	43116974	-	CCCGCCCCGCCCGTCCCGACCTACCCTGCGGGTCCCGGTC	-0.0303677	0.4804	0.484	0.4708	0.4788	0	0	0	-1.16702	1
A4GALT_-_43117031.23-P1P2	A4GALT	chr22	43117001	43117040	-	ACCCCGCCCGCGCGCCCTCGCTGCTCCCCGGGGCGGGTGC	0.00125178	0.4672	0.4708	0.4576	0.4656	0	0	0	0.0481054	0
A4GALT_+_43116948.23-P1P2	A4GALT	chr22	43116941	43116980	+	TCTGGGGACCGGGACCCGCAGGGTAGGTCGGGACGGGCGG	-0.0233093	0.4838	0.4874	0.4742	0.4822	0	0	0	-0.895768	1
A4GALT_+_43116953.23-P1P2	A4GALT	chr22	43116946	43116985	+	AGGGCTCTGGGGACCGGGACCCGCAGGGTAGGTCGGGACG	-0.0114023	0.4828	0.4864	0.4732	0.4812	0	0	0	-0.438186	0
A4GALT_+_43116982.23-P1P2	A4GALT	chr22	43116975	43117014	+	CGCGCGGGCGGGGTCGCGGGGACCCCGCAAGGGCTCTGGG	-0.0135146	0.477	0.4806	0.4674	0.4754	0	0	0	-0.519359	0
A4GALT_+_43117014.23-P1P2	A4GALT	chr22	43117007	43117046	+	CTGTCCGCACCCGCCCCGGGGAGCAGCGAGGGCGCGCGGG	-0.0106978	0.4706	0.4742	0.461	0.469	0	0	0	-0.411111	0
A4GALT_+_43117057.23-P1P2	A4GALT	chr22	43117050	43117089	+	AGGCCGGGGAGCGCTCCCTACCTGTTGGCCGGCGGACTGG	-0.0157677	0.462	0.4656	0.4524	0.4604	0	0	0	-0.605948	0
A4GALT_+_43117061.23-P1P2	A4GALT	chr22	43117054	43117093	+	GCGGAGGCCGGGGAGCGCTCCCTACCTGTTGGCCGGCGGA	-0.0243878	0.4612	0.4648	0.4516	0.4596	0	0	0	-0.937213	1
A4GALT_+_43117086.23-P1P2	A4GALT	chr22	43117079	43117118	+	GATGGTAACCCGTAATACTGGCGGCGCGGAGGCCGGGGAG	-0.00830013	0.4562	0.4598	0.4466	0.4546	0	0	0	-0.318971	0
A4GALT_+_43117094.23-P1P2	A4GALT	chr22	43117087	43117126	+	GAAAACGGGATGGTAACCCGTAATACTGGCGGCGCGGAGG	0.0136677	0.4546	0.4582	0.445	0.453	0	0	0	0.525244	0
A4GNT_-_137851295.23-P1P2	A4GNT	chr3	137851265	137851304	-	CCACCCAATCTTCCAACTCAACAACACAGGGGTAAGTAAA	0.0275856	0.485	0.4882	0.485	0.4882	0	0	0	1.16048	0
A4GNT_-_137851396.23-P1P2	A4GNT	chr3	137851366	137851405	-	CTCCCAAACACAGCCACTTGGGAACAAGAGGGGTTTACCA	-0.0346588	0.4648	0.468	0.4648	0.468	0	0	0	-1.45803	1
A4GNT_-_137851470.23-P1P2	A4GNT	chr3	137851440	137851479	-	GTTTGTGGATCTATTATGGGGGTTATAAAGGGATTATTTC	-0.00906834	0.45	0.4532	0.45	0.4532	0	0	0	-0.381489	0
A4GNT_+_137851268.23-P1P2	A4GNT	chr3	137851261	137851300	+	CTTACCCCTGTGTTGTTGAGTTGGAAGATTGGGTGGTGAT	0.00788794	0.4904	0.4936	0.4904	0.4936	0	0	0	0.331831	0
A4GNT_+_137851351.23-P1P2	A4GNT	chr3	137851344	137851383	+	AGTGGCTGTGTTTGGGAGAACTTAGTAAAGGGAGGAGCTT	0.00142148	0.4738	0.477	0.4738	0.477	0	0	0	0.059799	0
A4GNT_+_137851419.23-P1P2	A4GNT	chr3	137851412	137851451	+	AGATCCACAAACAGGCAGGATTAGTGTGTGGGTCACCTTA	-0.00131058	0.4602	0.4634	0.4602	0.4634	0	0	0	-0.0551337	0
A4GNT_+_137851497.23-P1P2	A4GNT	chr3	137851490	137851529	+	GCAGGATATGTTGGCTCCAAGGTTATGCCAGGATACAGTT	-0.000975563	0.4446	0.4478	0.4446	0.4478	0	0	0	-0.0410402	0
AAAS_-_53715389.23-P1P2	AAAS	chr12	53715359	53715398	-	CAAGGGACAAACGGCGAGGCGGAACTCAACGGAAGTGAAG	0.00455965	0.4878	0.5044	0.4276	0.4414	0.1875	0	0.00403441	0.381171	0
AAAS_-_53715419.23-P1P2	AAAS	chr12	53715389	53715428	-	GGAAGTGAAGAAAAGACTAACGGGAAAGAAGGACGAGTAC	-0.00850516	0.4818	0.4984	0.4216	0.4354	0.1875	0	0.00403441	-0.711002	0
AAAS_-_53715438.23-P1P2	AAAS	chr12	53715408	53715447	-	ACGGGAAAGAAGGACGAGTACGCGGTCCCGGGACAGACCT	0.00683983	0.478	0.4946	0.4178	0.4316	0.1875	0	0.00403441	0.571786	0
AAAS_-_53715519.23-P1P2	AAAS	chr12	53715489	53715528	-	CAGCGCGGACACGTCCCCCGGCCAACCGTTGGTTACCAGG	-0.0103119	0.4618	0.4784	0.4016	0.4154	0.1875	0	0.00403441	-0.862038	0
AAAS_+_53715313.23-P1P2	AAAS	chr12	53715306	53715345	+	CATACGAATCTAGCCCGGGAACCGAGTTGCGGGAGTGCGG	0.00595854	0.503	0.5196	0.4428	0.4566	0.1875	0	0.00403441	0.498113	0
AAAS_+_53715447.23-P1P2	AAAS	chr12	53715440	53715479	+	CGGCCGCCAGGGGGCGCAGGAAGAAGCTTTGGAGGTCTGT	0.00840053	0.4762	0.4928	0.416	0.4298	0.1875	0	0.00403441	0.702254	0
AAAS_+_53715476.23-P1P2	AAAS	chr12	53715469	53715508	+	CGGGGGACGTGTCCGCGCTGCTCCCCCTCCGGCCGCCAGG	-0.0170232	0.4704	0.487	0.4102	0.424	0.1875	0	0.00403441	-1.42308	1
AAAS_+_53715502.23-P1P2	AAAS	chr12	53715495	53715534	+	CTCCAGCCTGGTAACCAACGGTTGGCCGGGGGACGTGTCC	0.00358284	0.4652	0.4818	0.405	0.4188	0.1875	0	0.00403441	0.299512	0
AAAS_+_53715509.23-P1P2	AAAS	chr12	53715502	53715541	+	AACCCCACTCCAGCCTGGTAACCAACGGTTGGCCGGGGGA	-0.000882984	0.4638	0.4804	0.4036	0.4174	0.1875	0	0.00403441	-0.0738143	0
AAAS_+_53715556.23-P1P2	AAAS	chr12	53715549	53715588	+	ATTCGGAGCTGGGAAAAACAGTAGTCTCATGGAAAACAAC	-0.00855163	0.4544	0.471	0.3942	0.408	0	0	0.00403441	-0.714886	0
AACS_-_125549706.23-P1P2	AACS	chr12	125549676	125549715	-	ATGAATGATGTACACGTGTAGGAAACAGCGGGCTCGGACG	0.00468208	0.4466	0.4422	0.4548	0.45	0.221154	0	0.000190743	0.361892	0
AACS_-_125549763.23-P1P2	AACS	chr12	125549733	125549772	-	CCCTAACGCCCTCCAGCTCCAGGTGAGGTCGGGGAGCTGG	-0.00650893	0.458	0.4536	0.4662	0.4614	0.221154	0	0.000190743	-0.503094	0
AACS_-_125549875.23-P1P2	AACS	chr12	125549845	125549884	-	CTCCTTTGAGCGGCGCTGCACTCAGCGGAGGGTTACAGGC	0.0101787	0.4804	0.476	0.4886	0.4838	0.221154	0	0.000190743	0.786739	0
AACS_-_125549882.23-P1P2	AACS	chr12	125549852	125549891	-	GAGCGGCGCTGCACTCAGCGGAGGGTTACAGGCGGGAGGG	0.00209395	0.4818	0.4774	0.49	0.4852	0.221154	0	0.000190743	0.161848	0
AACS_-_125549890.23-P1P2	AACS	chr12	125549860	125549899	-	CTGCACTCAGCGGAGGGTTACAGGCGGGAGGGCGGGGCCT	-0.00877609	0.4834	0.479	0.4916	0.4868	0.221154	0	0.000190743	-0.67833	1
AACS_-_125549895.23-P1P2	AACS	chr12	125549865	125549904	-	CTCAGCGGAGGGTTACAGGCGGGAGGGCGGGGCCTGGAAG	0.0131857	0.4844	0.48	0.4926	0.4878	0.221154	0	0.000190743	1.01916	0
AACS_-_125549925.23-P1P2	AACS	chr12	125549895	125549934	-	GGCCTGGAAGGGGGCGGGGATTCGAGGCGGGGCCTGCGGG	0.015449	0.4904	0.486	0.4986	0.4938	0.221154	0	0.000190743	1.1941	0
AACS_+_125549774.23-P1P2	AACS	chr12	125549767	125549806	+	GCGTGGGGGTGAGGGGCGCTCACGAGCCTTGGCCCCAGCT	0.00907246	0.4602	0.4558	0.4684	0.4636	0.221154	0	0.000190743	0.701237	0
AACS_+_125549828.23-P1P2	AACS	chr12	125549821	125549860	+	GCGCCGCTCAAAGGAGTGCTCGCAGCCGCCGGCTCCAGCG	0.00215305	0.471	0.4666	0.4792	0.4744	0.221154	0	0.000190743	0.166416	0
AACS_+_125549846.23-P1P2	AACS	chr12	125549839	125549878	+	AACCCTCCGCTGAGTGCAGCGCCGCTCAAAGGAGTGCTCG	0.00344489	0.4746	0.4702	0.4828	0.478	0.221154	0	0.000190743	0.266266	0
AADAC_-_151531298.23-P1P2	AADAC	chr3	151531268	151531307	-	ATCTCCAACCCCCGTCAGACCCAAGTCACGGGAGAAACAT	-0.00104629	0.3816	0.3766	0.3976	0.3898	0	0.0340909	0	-0.0567365	0
AADAC_-_151531396.23-P1P2	AADAC	chr3	151531366	151531405	-	CCTAAACCCCGTCCCCACTTCCCAATGCATGGAAATCCCA	0.0245631	0.4012	0.3962	0.4172	0.4094	0	0.0113636	0	1.33197	0
AADAC_+_151531365.23-P1P2	AADAC	chr3	151531358	151531397	+	CCATGCATTGGGAAGTGGGGACGGGGTTTAGGCAAGTGTT	0.00263766	0.395	0.39	0.411	0.4032	0	0.0113636	0	0.143031	0
AADAC_+_151531651.23-P1P2	AADAC	chr3	151531644	151531683	+	CAATAAACAGCATGTATTGAGTAATAACTCGGGAACAAAT	-0.0154632	0.4522	0.4472	0.4682	0.4604	0	0	0	-0.838513	1
AADAC_+_151531719.23-P1P2	AADAC	chr3	151531712	151531751	+	TTCAAGGTTTAATGAGTAATAGGAAACTAGGGCAAAGTTT	-0.00201352	0.4658	0.4608	0.4818	0.474	0	0	0	-0.109186	0
AADAC_+_151531796.23-P1P2	AADAC	chr3	151531789	151531828	+	GCTCACTTAGTTTAAGGGTTGGCATAATAAGGCCAAAATT	-0.00382503	0.4812	0.4762	0.4972	0.4894	0	0	0	-0.207418	0
AADAC_+_151531810.23-P1P2	AADAC	chr3	151531803	151531842	+	TTGAAAACAGAGTTGCTCACTTAGTTTAAGGGTTGGCATA	-0.0152973	0.484	0.479	0.5	0.4922	0	0	0	-0.829517	1
AADACL2_-_151451226.23-P1P2	AADACL2	chr3	151451196	151451235	-	AAGAAAACAGATAATTGCACTGAGCTTCCAGGCTTAGTCT	0.011977	0.4038	0.4008	0.4038	0.4008	0	0	0	0.555777	0
AADACL2_-_151451238.23-P1P2	AADACL2	chr3	151451208	151451247	-	AATTGCACTGAGCTTCCAGGCTTAGTCTATGGAAAAATTC	0.0137495	0.4062	0.4032	0.4062	0.4032	0	0	0	0.638025	0
AADACL2_-_151451485.23-P1P2	AADACL2	chr3	151451455	151451494	-	ACTTCATGACTTATTCAGTGCTGTCATTTAGGTTCATTTA	0.00100267	0.4556	0.4526	0.4556	0.4526	0	0	0	0.0465275	0
AADACL2_-_151451546.23-P1P2	AADACL2	chr3	151451516	151451555	-	TCAATAATAAAGTTGTTTTGGGCTGATGATGGTATCACAG	0.012433	0.4678	0.4648	0.4678	0.4648	0	0	0	0.576935	0
AADACL2_-_151451555.23-P1P2	AADACL2	chr3	151451525	151451564	-	AAGTTGTTTTGGGCTGATGATGGTATCACAGGGTGAAGAA	-0.000130707	0.4696	0.4666	0.4696	0.4666	0	0	0	-0.00606529	0
AADACL2_+_151451280.23-P1P2	AADACL2	chr3	151451273	151451312	+	ACAAGTTTTGGATTAAAAAACAAGGAATGAGGCAACTTGT	0.0283915	0.4146	0.4116	0.4146	0.4116	0	0	0	1.31747	0
AADACL2_+_151451301.23-P1P2	AADACL2	chr3	151451294	151451333	+	ACAAAACTTTCTTGTGGTGAAACAAGTTTTGGATTAAAAA	0.0225091	0.4188	0.4158	0.4188	0.4158	0	0	0	1.0445	0
AADACL2_+_151451367.23-P1P2	AADACL2	chr3	151451360	151451399	+	TTTAGCTTGCTGATATTAAGTCAAAATCCAGGCTAATGCC	0.00538782	0.432	0.429	0.432	0.429	0	0	0	0.250014	0
AADACL2_+_151451431.23-P1P2	AADACL2	chr3	151451424	151451463	+	TCATGAAGTAAATTTTTGTGATTGGGTGGTGGTTGCAACA	-0.0026516	0.4448	0.4418	0.4448	0.4418	0	0	0	-0.123044	1
AADACL2_+_151451607.23-P1P2	AADACL2	chr3	151451600	151451639	+	CAGACTGGAACAGATCTCATAATTCATGAGGGCGTGCATG	0.00982894	0.48	0.477	0.48	0.477	0	0	0	0.456099	0
AADACL3_-_12775715.23-P1P2	AADACL3	chr1	12775685	12775724	-	GGGAGGCATGGAGTCTAGCCGAGGTCTAGGGGAAGAATGG	0.00591724	0.4208	0.4192	0.4208	0.4192	0	0	0	0.432598	0
AADACL3_-_12775723.23-P1P2	AADACL3	chr1	12775693	12775732	-	TGGAGTCTAGCCGAGGTCTAGGGGAAGAATGGTGTACAGA	-0.00939212	0.4224	0.4208	0.4224	0.4208	0	0	0	-0.686639	1
AADACL3_-_12775773.23-P1P2	AADACL3	chr1	12775743	12775782	-	CCGTACAACAGCTCTGGGACATCCTCCACAGGCTGATGGA	0.0144313	0.4324	0.4308	0.4324	0.4308	0	0	0	1.05504	0
AADACL3_-_12775815.23-P1P2	AADACL3	chr1	12775785	12775824	-	GATGATAAGCTGGAGTTGAATCACAGAGTCGGGGGATGAG	-0.0108143	0.4408	0.4392	0.4408	0.4392	0	0	0	-0.790612	1
AADACL3_-_12775818.23-P1P2	AADACL3	chr1	12775788	12775827	-	GATAAGCTGGAGTTGAATCACAGAGTCGGGGGATGAGGTC	0.0106182	0.4414	0.4398	0.4414	0.4398	0	0	0	0.776277	0
AADACL3_-_12775965.23-P1P2	AADACL3	chr1	12775935	12775974	-	CTTTCTTTTGTGGCTGGATCCGGCTGGATGGGCCACTTTC	0.00463834	0.4708	0.4692	0.4708	0.4692	0	0	0	0.3391	0
AADACL3_+_12775908.23-P1P2	AADACL3	chr1	12775901	12775940	+	AGAAAGTTCTAGAGTCCCAGCTTACAATCTGGCACTGCTA	0.0146597	0.4594	0.4578	0.4594	0.4578	0	0	0	1.07174	0
AADACL3_+_12775953.23-P1P2	AADACL3	chr1	12775946	12775985	+	CATGCAGAGAAGAAAGTGGCCCATCCAGCCGGATCCAGCC	-0.00105928	0.4684	0.4668	0.4684	0.4668	0	0	0	-0.0774421	0
AADACL3_+_12775987.23-P1P2	AADACL3	chr1	12775980	12776019	+	GGCTCAGGTGAGGATGTGGTTCTAGGACAGGGCCCATGCA	-0.000171327	0.4752	0.4736	0.4752	0.4736	0	0	0	-0.0125254	0
AADACL3_+_12776017.23-P1P2	AADACL3	chr1	12776010	12776049	+	CAAACACTGGCCCAGCCCAGGTGAGTCACAGGCTCAGGTG	0.0119441	0.4812	0.4796	0.4812	0.4796	0	0	0	0.873212	0
AADACL4_-_12704055.23-P1P2	AADACL4	chr1	12704025	12704064	-	TCTGGCCAGAGGCCCAGAGGGTACATAGGCGGTGACAGAG	-0.00690761	0.4112	0.4028	0.4112	0.4028	0	0.0227273	0	-0.314782	0
AADACL4_-_12704118.23-P1P2	AADACL4	chr1	12704088	12704127	-	AACAAAACTGGGGTTAGGGAAGCTAGCTAGGGAGCTGGGG	0.00383261	0.4238	0.4154	0.4238	0.4154	0	0	0	0.174653	0
AADACL4_-_12704126.23-P1P2	AADACL4	chr1	12704096	12704135	-	TGGGGTTAGGGAAGCTAGCTAGGGAGCTGGGGTGAGACGT	-0.0202817	0.4254	0.417	0.4254	0.417	0	0	0	-0.924243	1
AADACL4_-_12704216.23-P1P2	AADACL4	chr1	12704186	12704225	-	TATCTTACAGTTGAAAGATCAGGCCCTGGAGGCCTATATA	-0.0154608	0.4434	0.435	0.4434	0.435	0	0	0	-0.704554	1
AADACL4_-_12704368.23-P1P2	AADACL4	chr1	12704338	12704377	-	ATTGATTTTTCTGGGTCCCCACATTGCTTAGGGAAATAGG	-0.0151542	0.4738	0.4654	0.4738	0.4654	0	0	0	-0.69058	0
AADACL4_-_12704476.23-P1P2	AADACL4	chr1	12704446	12704485	-	TCAGGCTTAGCCCAGAGAGAGTGAGGTGGAGGAGGCGGAG	-0.0113007	0.4954	0.487	0.4954	0.487	0	0	0	-0.514978	0
AADACL4_+_12704309.23-P1P2	AADACL4	chr1	12704302	12704341	+	CAATACTGCTCATCATGGGGAGTCTTGGAAGGTGAGCTTC	-0.00643195	0.462	0.4536	0.462	0.4536	0	0	0	-0.293106	0
AADACL4_+_12704385.23-P1P2	AADACL4	chr1	12704378	12704417	+	CTCAGGGTAAGCACAAAAAGGCCAATGGGAGGTGGAGGAA	0.0300899	0.4772	0.4688	0.4772	0.4688	0	0	0	1.3712	0
AADACL4_+_12704396.23-P1P2	AADACL4	chr1	12704389	12704428	+	TGACACAGCTTCTCAGGGTAAGCACAAAAAGGCCAATGGG	-0.000641912	0.4794	0.471	0.4794	0.471	0	0	0	-0.0292521	0
AADACL4_+_12704411.23-P1P2	AADACL4	chr1	12704404	12704443	+	CCTGACACAGTGGCCTGACACAGCTTCTCAGGGTAAGCAC	-0.00922531	0.4824	0.474	0.4824	0.474	0	0	0	-0.4204	0
AADAT_-_171011368.23-P1P2	AADAT	chr4	171011338	171011377	-	GCCTAGGCGCCGGCCCAGAGGCTAGCCCAGGGGCTGACCG	-0.0187424	0.491	0.508	0.4432	0.4558	0.115865	0	0	-1.16997	1
AADAT_-_171011381.23-P1P2	AADAT	chr4	171011351	171011390	-	CCCAGAGGCTAGCCCAGGGGCTGACCGAGGGGACCGGAAG	-0.006569	0.4884	0.5054	0.4406	0.4532	0.115865	0	0	-0.410062	0
AADAT_-_171011434.23-P1P2	AADAT	chr4	171011404	171011443	-	AATCCTCGGGAACCATCTGGCGGCGACTTGGGTCCACTGC	-0.000776319	0.4778	0.4948	0.43	0.4426	0.115865	0	0	-0.0484607	0
AADAT_-_171011448.23-P1P2	AADAT	chr4	171011418	171011457	-	ATCTGGCGGCGACTTGGGTCCACTGCAGGGGGCTCCCGAG	0.00337627	0.475	0.492	0.4272	0.4398	0.115865	0	0	0.21076	0
AADAT_-_171011524.23-P1P2	AADAT	chr4	171011494	171011533	-	GCGCGCTCCGCTGGCCTCCTCTCAGTCACTGGGACTGTGC	0.00650125	0.4598	0.4768	0.412	0.4246	0.115865	0	0	0.405832	0
AADAT_+_171011279.23-P1P2	AADAT	chr4	171011272	171011311	+	TGATTCCCAGCGGCGAGGTCAAGAGTCATTGGCCTGGGGC	0.00459711	0.5088	0.5258	0.461	0.4736	0.115865	0	0	0.286969	0
AADAT_+_171011415.23-P1P2	AADAT	chr4	171011408	171011447	+	CCCTGCAGTGGACCCAAGTCGCCGCCAGATGGTTCCCGAG	0.00237739	0.4816	0.4986	0.4338	0.4464	0.115865	0	0	0.148406	0
AADAT_+_171011451.23-P1P2	AADAT	chr4	171011444	171011483	+	GTGGGGCCGCTCCCGGCTGGGCGCAGCTCGGGAGCCCCCT	-0.0182879	0.4744	0.4914	0.4266	0.4392	0.115865	0	0	-1.1416	1
AADAT_+_171011478.23-P1P2	AADAT	chr4	171011471	171011510	+	AGGCCAGCGGAGCGCGCGGGAACGAGGGTGGGGCCGCTCC	0.00234058	0.469	0.486	0.4212	0.4338	0.115865	0	0	0.146108	0
AADAT_+_171011507.23-P1P2	AADAT	chr4	171011500	171011539	+	CAAAATGCACAGTCCCAGTGACTGAGAGGAGGCCAGCGGA	0.0110283	0.4632	0.4802	0.4154	0.428	0.115865	0	0	0.688427	0
AAED1_-_99417615.23-P1P2	AAED1	chr9	99417585	99417624	-	TGGGTCCGCTCTGTCAGCGCGGACCGGGGCGGGGCGCGCA	-0.0329013	0.4894	0.4988	0.5	0.5014	0	0	0.00123339	-1.28373	1
AAED1_-_99417731.23-P1P2	AAED1	chr9	99417701	99417740	-	GGCCTGGGAGCTGTCGGAGTGAACCCCACGGGCGGTTCTG	0.0221237	0.4662	0.4756	0.4768	0.4782	0	0	0.00123339	0.863216	0
AAED1_-_99417754.23-P1P2	AAED1	chr9	99417724	99417763	-	CCCCACGGGCGGTTCTGACTCAGCTCTCAGGGTAGGGGAC	0.00241551	0.4616	0.471	0.4722	0.4736	0	0	0.00123339	0.0942478	0
AAED1_-_99417759.23-P1P2	AAED1	chr9	99417729	99417768	-	CGGGCGGTTCTGACTCAGCTCTCAGGGTAGGGGACAGAGA	-0.00249498	0.4606	0.47	0.4712	0.4726	0	0	0.00123339	-0.0973485	0
AAED1_-_99417790.23-P1P2	AAED1	chr9	99417760	99417799	-	GGACAGAGAGAGAAAGTAAGGTCCGTCCACGGCGAGCAAG	0.0218631	0.4544	0.4638	0.465	0.4664	0	0	0.00123339	0.85305	0
AAED1_-_99417809.23-P1P2	AAED1	chr9	99417779	99417818	-	GGTCCGTCCACGGCGAGCAAGCATTATTGAGGAAGAAAGC	0.0121767	0.4506	0.46	0.4612	0.4626	0	0	0.00123339	0.475109	0
AAED1_-_99417895.23-P1P2	AAED1	chr9	99417865	99417904	-	GAGAACTAATGGGTGTATGTGTAAAAGGTGGGCTAGGGCC	-0.0057526	0.4334	0.4428	0.444	0.4454	0	0	0.00123339	-0.224453	0
AAED1_+_99417702.23-P1P2	AAED1	chr9	99417695	99417734	+	CGCCCGTGGGGTTCACTCCGACAGCTCCCAGGCCCGCGCC	-0.0199131	0.472	0.4814	0.4826	0.484	0	0	0.00123339	-0.776963	0
AAED1_+_99417723.23-P1P2	AAED1	chr9	99417716	99417755	+	CCCTGAGAGCTGAGTCAGAACCGCCCGTGGGGTTCACTCC	-0.0057856	0.4678	0.4772	0.4784	0.4798	0	0	0.00123339	-0.225741	0
AAED1_+_99417839.23-P1P2	AAED1	chr9	99417832	99417871	+	AGTTCTCGAATAGGTGAGAACATCCGCTCAGGTGGCCATG	0.0119128	0.4446	0.454	0.4552	0.4566	0	0	0.00123339	0.464812	0
AAGAB_-_67547070.23-P1P2	AAGAB	chr15	67547040	67547079	-	AGGGGGAGACAGGCCGGAGAGGGCGTTCTCGGAATGACCA	0.00537408	0.4786	0.4908	0.4786	0.4908	0.136538	0	0.00310297	0.190228	0
AAGAB_-_67547080.23-P1P2	AAGAB	chr15	67547050	67547089	-	AGGCCGGAGAGGGCGTTCTCGGAATGACCAGGCTGGCCTG	0.00426092	0.4766	0.4888	0.4766	0.4888	0.136538	0	0.00310297	0.150825	0
AAGAB_-_67547130.23-P1P2	AAGAB	chr15	67547100	67547139	-	TAGACCCCCTTCCGCTCCCAGCGTGGAACAGGCCAGGTCG	0.024846	0.4666	0.4788	0.4666	0.4788	0.136538	0	0.00310297	0.87948	0
AAGAB_-_67547158.23-P1P2	AAGAB	chr15	67547128	67547167	-	CAGGCCAGGTCGCGCGCGGTGTTGCCATGGGGACGAGCGG	-0.00886123	0.461	0.4732	0.461	0.4732	0.136538	0	0.00310297	-0.313663	0
AAGAB_+_67547091.23-P1P2	AAGAB	chr15	67547084	67547123	+	ACGCTGGGAGCGGAAGGGGGTCTAGGGGCGGGGTCAGGCC	-0.0141776	0.4744	0.4866	0.4744	0.4866	0.136538	0	0.00310297	-0.50185	1
AAGAB_+_67547095.23-P1P2	AAGAB	chr15	67547088	67547127	+	TTCCACGCTGGGAGCGGAAGGGGGTCTAGGGGCGGGGTCA	-0.0105483	0.4736	0.4858	0.4736	0.4858	0.136538	0	0.00310297	-0.373381	0
AAGAB_+_67547115.23-P1P2	AAGAB	chr15	67547108	67547147	+	ACCGCGCGCGACCTGGCCTGTTCCACGCTGGGAGCGGAAG	-0.00034129	0.4696	0.4818	0.4696	0.4818	0.136538	0	0.00310297	-0.0120807	0
AAGAB_+_67547183.23-P1P2	AAGAB	chr15	67547176	67547215	+	TACCTCCGCGGAGGCGCGGTTTCCAAGCACGGAAACCTTC	0.0457287	0.456	0.4682	0.456	0.4682	0.136538	0	0.00310297	1.61867	0
AAGAB_+_67547201.23-P1P2	AAGAB	chr15	67547194	67547233	+	GCTAGGTCAGGGAACGGCTACCTCCGCGGAGGCGCGGTTT	-0.00698468	0.4524	0.4646	0.4524	0.4646	0.136538	0	0.00310297	-0.247238	0
AAGAB_+_67547360.23-P1P2	AAGAB	chr15	67547353	67547392	+	TAGGGGCGGCGCACCAAATGGGTGAGCGTCGGTGAATCGG	0.00871215	0.4206	0.4328	0.4206	0.4328	0	0	0.00310297	0.308386	0
AAK1_-_69870926.23-P1P2	AAK1	chr2	69870896	69870935	-	CGCTCCCGCCCGGCTCCATCCACCCAACCAGGAAGTGAAC	0.00969994	0.4642	0.4772	0.4856	0.4904	0.175481	0	3.02e-05	0.336477	0
AAK1_-_69870957.23-P1P2	AAK1	chr2	69870927	69870966	-	GAAGTGAACCGCCGCCGGAAGTGCCCCTCGGGGCGGCGCG	-0.0346585	0.458	0.471	0.4794	0.4842	0.175481	0	3.02e-05	-1.20225	1
AAK1_-_69871047.23-P1P2	AAK1	chr2	69871017	69871056	-	GAAGGAGTCGACCGCGAGAAGAGGACTGGGGGAAGAGGGT	0.0055716	0.44	0.453	0.4614	0.4662	0.175481	0	3.02e-05	0.193271	0
AAK1_+_69870917.23-P1P2	AAK1	chr2	69870910	69870949	+	CACTTCCGGCGGCGGTTCACTTCCTGGTTGGGTGGATGGA	-0.00633764	0.466	0.479	0.4874	0.4922	0.175481	0	3.02e-05	-0.219843	0
AAK1_+_69870922.23-P1P2	AAK1	chr2	69870915	69870954	+	AGGGGCACTTCCGGCGGCGGTTCACTTCCTGGTTGGGTGG	0.00630841	0.465	0.478	0.4864	0.4912	0.175481	0	3.02e-05	0.21883	0
AAK1_+_69870937.23-P1P2	AAK1	chr2	69870930	69870969	+	CGCCGCGCCGCCCCGAGGGGCACTTCCGGCGGCGGTTCAC	0.0138815	0.462	0.475	0.4834	0.4882	0.175481	0	3.02e-05	0.48153	0
AAK1_+_69870940.23-P1P2	AAK1	chr2	69870933	69870972	+	CCTCGCCGCGCCGCCCCGAGGGGCACTTCCGGCGGCGGTT	-0.0377057	0.4614	0.4744	0.4828	0.4876	0.175481	0	3.02e-05	-1.30796	1
AAK1_+_69870950.23-P1P2	AAK1	chr2	69870943	69870982	+	GGCCCCGGTCCCTCGCCGCGCCGCCCCGAGGGGCACTTCC	0.00225897	0.4594	0.4724	0.4808	0.4856	0.175481	0	3.02e-05	0.0783603	0
AAK1_+_69870980.23-P1P2	AAK1	chr2	69870973	69871012	+	CCGTGGCGACAGAACGGCGGTTGCAGGAGAGGCCCCGGTC	-0.0141196	0.4534	0.4664	0.4748	0.4796	0.175481	0	3.02e-05	-0.48979	0
AAK1_+_69871309.23-P1P2	AAK1	chr2	69871302	69871341	+	TGGCTCCAGAAGGGTGGAACATACAGCGGGGGGGGGGGGG	0.00366004	0.3876	0.4006	0.409	0.4138	0.175481	0	3.02e-05	0.126962	0
AAMDC_-_77531865.23-P1P2	AAMDC	chr11	77531835	77531874	-	CTTACAGACGACAGGAGGCGCTCTCAAGTGGGCTCCTCTG	-0.0136703	0.4388	0.431	0.4264	0.4242	0.632212	0	0.00486543	-0.837816	1
AAMDC_-_77531897.23-P1P2	AAMDC	chr11	77531867	77531906	-	CTCCTCTGCGGATCCCAGCGTCTCAGGGACGGCTCCGCGA	-0.0100528	0.4452	0.4374	0.4328	0.4306	0.632212	0	0.00486543	-0.61611	0
AAMDC_-_77531924.23-P1P2	AAMDC	chr11	77531894	77531933	-	GACGGCTCCGCGATCCCACAATACATCGGCGGCCCGGAGC	0.0132564	0.4506	0.4428	0.4382	0.436	0.632212	0	0.00486543	0.812447	0
AAMDC_-_77532048.23-P1P2	AAMDC	chr11	77532018	77532057	-	CCTTCGGGCTTGCCACTGCCTCGTGTGACAGGGGGAATGA	-0.0148749	0.4754	0.4676	0.463	0.4608	0.632212	0	0.00486543	-0.911645	1
AAMDC_-_77532073.23-P1P2	AAMDC	chr11	77532043	77532082	-	TGACAGGGGGAATGAAAACAAGGGAAGCGGGGCGGGGAGG	-0.0174684	0.4804	0.4726	0.468	0.4658	0.632212	0	0.00486543	-1.07059	1
AAMDC_+_77531868.23-P1P2	AAMDC	chr11	77531861	77531900	+	AGCCGTCCCTGAGACGCTGGGATCCGCAGAGGAGCCCACT	0.00178506	0.4394	0.4316	0.427	0.4248	0.632212	0	0.00486543	0.109402	0
AAMDC_+_77531907.23-P1P2	AAMDC	chr11	77531900	77531939	+	TCGACTGCTCCGGGCCGCCGATGTATTGTGGGATCGCGGA	-0.00640087	0.4472	0.4394	0.4348	0.4326	0.632212	0	0.00486543	-0.392292	0
AAMDC_+_77531967.23-P1P2	AAMDC	chr11	77531960	77531999	+	GAAAGAGGGCGGAAAGTGAAAGGCGCCGAGGGCCGCTCTG	-0.0166064	0.4592	0.4514	0.4468	0.4446	0.632212	0	0.00486543	-1.01776	1
AAMDC_+_77531976.23-P1P2	AAMDC	chr11	77531969	77532008	+	AAGGGGGCGGAAAGAGGGCGGAAAGTGAAAGGCGCCGAGG	-0.00758393	0.461	0.4532	0.4486	0.4464	0.632212	0	0.00486543	-0.464799	0
AAMDC_+_77532017.23-P1P2	AAMDC	chr11	77532010	77532049	+	CCTGTCACACGAGGCAGTGGCAAGCCCGAAGGGGAGGAGA	-0.00321557	0.4692	0.4614	0.4568	0.4546	0.632212	0	0.00486543	-0.197073	0
AAMP_-_219134917.23-P1P2	AAMP	chr2	219134887	219134926	-	AGCCCCTCCTCCCGGCAGGAAGTAGGCGTAGGCGACTCCC	0.0170505	0.481	0.4962	0.4026	0.411	0.327404	0	0.00200337	0.912275	0
AAMP_-_219134943.23-P1P2	AAMP	chr2	219134913	219134952	-	CGTAGGCGACTCCCCAGCAGGAAGAGCGACGGCCGTTCGG	-0.013121	0.4758	0.491	0.3974	0.4058	0.327404	0	0.00200337	-0.702027	0
AAMP_-_219134951.23-P1P2	AAMP	chr2	219134921	219134960	-	ACTCCCCAGCAGGAAGAGCGACGGCCGTTCGGCCAATAGC	0.00261975	0.4742	0.4894	0.3958	0.4042	0.327404	0	0.00200337	0.140168	0
AAMP_-_219134967.23-P1P2	AAMP	chr2	219134937	219134976	-	AGCGACGGCCGTTCGGCCAATAGCTACGAAGGTTGGCTGG	-0.0219553	0.471	0.4862	0.3926	0.401	0.327404	0	0.00200337	-1.1747	1
AAMP_-_219134971.23-P1P2	AAMP	chr2	219134941	219134980	-	ACGGCCGTTCGGCCAATAGCTACGAAGGTTGGCTGGCCGC	-0.00556705	0.4702	0.4854	0.3918	0.4002	0.327404	0	0.00200337	-0.297861	0
AAMP_-_219135004.23-P1P2	AAMP	chr2	219134974	219135013	-	TGGCCGCCTCACCAATCACAGAGCGGCATTGGAAGATGGG	-0.00813133	0.4636	0.4788	0.3852	0.3936	0.327404	0	0.00200337	-0.435061	0
AAMP_-_219135011.23-P1P2	AAMP	chr2	219134981	219135020	-	CTCACCAATCACAGAGCGGCATTGGAAGATGGGGCCGGGG	0.00250484	0.4622	0.4774	0.3838	0.3922	0.327404	0	0.00200337	0.13402	0
AAMP_-_219135073.23-P1P2	AAMP	chr2	219135043	219135082	-	CCGCCCCACCTGACTCCGCCCCCAACTGGAGGGAAACAAG	0.00313741	0.4498	0.465	0.3714	0.3798	0.327404	0	0.00200337	0.167865	0
AAMP_-_219135111.23-P1P2	AAMP	chr2	219135081	219135120	-	AGCGAGCGCGCGCGCCTCCGGGGTCTCCTGGGAAGAGTAG	0.0170645	0.4422	0.4574	0.3638	0.3722	0.327404	0	0.00200337	0.913023	0
AAMP_+_219135034.23-P1P2	AAMP	chr2	219135027	219135066	+	TGGGGGCGGAGTCAGGTGGGGCGGAGTTTGGGTTCTCTCC	-0.00439488	0.4576	0.4728	0.3792	0.3876	0.327404	0	0.00200337	-0.235145	0
AANAT_-_74463414.23-P1P2	AANAT	chr17	74463384	74463423	-	TGGGCTTGTCCAAGACTCCGAGGGACAGAGGGAGAATCGC	-0.00402729	0.447	0.4426	0.4406	0.4356	0	0	0	-0.201238	0
AANAT_+_74463370.23-P1P2	AANAT	chr17	74463363	74463402	+	GGAGTCTTGGACAAGCCCACCTCTTATGTGGGGGGAGGGG	-0.00217935	0.4382	0.4338	0.4318	0.4268	0	0	0	-0.108899	0
AANAT_+_74463480.23-P1P2	AANAT	chr17	74463473	74463512	+	AGGCCCCAGGGTTTGGGGAAGAGAGCGTGGGGCTAAGCCT	-0.0138382	0.4602	0.4558	0.4538	0.4488	0	0.0113636	0	-0.691475	1
AANAT_+_74463519.23-P1P2	AANAT	chr17	74463512	74463551	+	GGTGCCCTGGGCACAGAAGGGATTACCAGAGGCTGACTGA	0.0110312	0.468	0.4636	0.4616	0.4566	0	0	0	0.55121	0
AANAT_+_74463549.23-P1P2	AANAT	chr17	74463542	74463581	+	CCTGCCTTGCTGAAGGGAAACGTCAGCTCTGGTGCCCTGG	0.0351684	0.474	0.4696	0.4676	0.4626	0	0	0	1.75731	0
AANAT_+_74463564.23-P1P2	AANAT	chr17	74463557	74463596	+	CTGGCAGCCTCGGCCCCTGCCTTGCTGAAGGGAAACGTCA	-0.005625	0.477	0.4726	0.4706	0.4656	0	0	0	-0.281073	0
AANAT_+_74463598.23-P1P2	AANAT	chr17	74463591	74463630	+	GAGCTATCCCAGGCAGGATGACGCCAGCAGGGCTCTGGCA	0.00188989	0.4838	0.4794	0.4774	0.4724	0	0	0	0.0944352	0
AANAT_+_74463613.23-P1P2	AANAT	chr17	74463606	74463645	+	CCCACCCCACCTCTCGAGCTATCCCAGGCAGGATGACGCC	-0.00404548	0.4868	0.4824	0.4804	0.4754	0	0	0	-0.202147	0
AANAT_+_74463656.23-P1P2	AANAT	chr17	74463649	74463688	+	GTTCCCCGGGCAGCCTGTGGTGCTGTTAGAGGTTTGTAAT	-0.0083863	0.4954	0.491	0.489	0.484	0	0	0	-0.419051	0
AAR2_-_34824063.23-P1P2	AAR2	chr20	34824033	34824072	-	AGCTGAGACACTGTGACCGGGATAGAGACTGGCTGACAAA	-0.0200842	0.4416	0.431	0.423	0.4208	0.131731	0	0.000832451	-0.846295	1
AAR2_-_34824422.23-P1P2	AAR2	chr20	34824392	34824431	-	GCGTTTCCGCTGTACCGGAACGTGGGGCGAGGCGGTGAGT	0.0123495	0.5134	0.5028	0.4948	0.4926	0.131731	0	0.000832451	0.520374	0
AAR2_-_34824434.23-P1P2	AAR2	chr20	34824404	34824443	-	TACCGGAACGTGGGGCGAGGCGGTGAGTGTGGCCTCCTGG	-0.00110354	0.5158	0.5052	0.4972	0.495	0.131731	0	0.000832451	-0.0465003	0
AAR2_+_34824126.23-P1P2	AAR2	chr20	34824119	34824158	+	AAGCAGTCATGGTCACTAAAGCACAGCCAAGGCTTGTACC	0.00145403	0.4542	0.4436	0.4356	0.4334	0.131731	0	0.000832451	0.0612688	0
AAR2_+_34824161.23-P1P2	AAR2	chr20	34824154	34824193	+	AGAAACACAGCCACCAGCCATCTTACTTTGGGCTCAAGCA	0.0116387	0.4612	0.4506	0.4426	0.4404	0.131731	0	0.000832451	0.490424	0
AAR2_+_34824309.23-P1P2	AAR2	chr20	34824302	34824341	+	TCCGGCAGAGCCCTGGGTCGCGGGAAGAATGGCCCGTGCC	0.00508698	0.4908	0.4802	0.4722	0.47	0.131731	0	0.000832451	0.214352	0
AAR2_+_34824317.23-P1P2	AAR2	chr20	34824310	34824349	+	GGAAGCGGTCCGGCAGAGCCCTGGGTCGCGGGAAGAATGG	0.00732078	0.4924	0.4818	0.4738	0.4716	0.131731	0	0.000832451	0.308478	0
AAR2_+_34824347.23-P1P2	AAR2	chr20	34824340	34824379	+	CCAGCTTTGGCGTCTGACTGGAGCGACGGGGGAAGCGGTC	0.0355297	0.4984	0.4878	0.4798	0.4776	0.131731	0	0.000832451	1.49713	0
AAR2_+_34824350.23-P1P2	AAR2	chr20	34824343	34824382	+	TCTCCAGCTTTGGCGTCTGACTGGAGCGACGGGGGAAGCG	0.0133131	0.499	0.4884	0.4804	0.4782	0.131731	0	0.000832451	0.56098	0
AAR2_+_34824386.23-P1P2	AAR2	chr20	34824379	34824418	+	CCCCACGTTCCGGTACAGCGGAAACGCACCGGAAGTTCTC	-0.0155819	0.5062	0.4956	0.4876	0.4854	0.131731	0	0.000832451	-0.656578	1
AARD_-_117950274.23-P1P2	AARD	chr8	117950244	117950283	-	CGACTCAGCTTAAACTTCTCCTGGAGTTATGGGAACCGCC	-0.0050884	0.4704	0.4612	0.4058	0.4024	0	0	1.24e-06	-0.374852	0
AARD_-_117950317.23-P1P2	AARD	chr8	117950287	117950326	-	TTCCTCTGTCGCTAATGGAGGACTAAGATGGGACTGGGAG	-0.010212	0.479	0.4698	0.4144	0.411	0	0	1.24e-06	-0.752297	1
AARD_-_117950349.23-P1P2	AARD	chr8	117950319	117950358	-	ACTGGGAGCAAAGGAGCGTCTCTGAATGGCGGGGCAGTTG	-0.00342016	0.4854	0.4762	0.4208	0.4174	0	0	1.24e-06	-0.251957	0
AARD_-_117950596.23-P1P2	AARD	chr8	117950566	117950605	-	CCCACCTCGTCCCGCGTGCGACTTCTTCGGGGACGGCAGG	-0.00899723	0.5348	0.5256	0.4702	0.4668	0	0	1.24e-06	-0.662808	1
AARD_-_117950667.23-P1P2	AARD	chr8	117950637	117950676	-	CCAGCCCGCTGCTGGAGGACCTCAGACGACGGCTGACGCG	0.0193887	0.549	0.5398	0.4844	0.481	0.0692308	0	1.24e-06	1.42832	0
AARD_+_117950148.23-P1P2	AARD	chr8	117950141	117950180	+	TCAGCCTATGTAAGTGGAAGTTGAGGTACAGGTGGAAGGT	-0.0028154	0.4452	0.436	0.3806	0.3772	0	0	1.24e-06	-0.207405	0
AARD_+_117950380.23-P1P2	AARD	chr8	117950373	117950412	+	GGGGTCAGGGCGGGGGCGGAGGTAATTCAAGGACCCTTGC	-0.0111226	0.4916	0.4824	0.427	0.4236	0	0	1.24e-06	-0.819378	1
AARD_+_117950477.23-P1P2	AARD	chr8	117950470	117950509	+	GCAGCGGCGGAAGTCCCCGGGGCCCATCGCGGAGACGCCT	0.00255343	0.511	0.5018	0.4464	0.443	0	0	1.24e-06	0.188106	0
AARD_+_117950489.23-P1P2	AARD	chr8	117950482	117950521	+	AATTCTCTCTCTGCAGCGGCGGAAGTCCCCGGGGCCCATC	-0.00787533	0.5134	0.5042	0.4488	0.4454	0	0	1.24e-06	-0.58016	0
AARS_-_70323512.23-P1P2	AARS	chr16	70323482	70323521	-	CCGCCGCGCCTTACCTCATGAGATATTATTGGTCAACCAA	0.0297988	0.4742	0.4818	0.482	0.4902	0.148077	0	0.00508234	1.23573	0
AARS_-_70323559.23-P1P2	AARS	chr16	70323529	70323568	-	GTCAAACTGAGGACGAATCCGTTCATTAGTGGATTCCTGG	0.00140466	0.4648	0.4724	0.4726	0.4808	0.148077	0	0.00508234	0.0582504	0
AARS_-_70323586.23-P1P2	AARS	chr16	70323556	70323595	-	AGTGGATTCCTGGGAAGGCGGCTCTAACTTGGCTGATGCA	-0.00419094	0.4594	0.467	0.4672	0.4754	0.148077	0	0.00508234	-0.173796	0
AARS_-_70323608.23-P1P2	AARS	chr16	70323578	70323617	-	TCTAACTTGGCTGATGCAACTGCGAGAAAAGGTGGGATGG	-0.0160622	0.455	0.4626	0.4628	0.471	0.148077	0	0.00508234	-0.666089	1
AARS_-_70323612.23-P1P2	AARS	chr16	70323582	70323621	-	ACTTGGCTGATGCAACTGCGAGAAAAGGTGGGATGGGGTG	0.0264817	0.4542	0.4618	0.462	0.4702	0.148077	0	0.00508234	1.09818	0
AARS_-_70323698.23-P1P2	AARS	chr16	70323668	70323707	-	CCGCCCCCGGCTCCCGGAGGTCGACATTTTGGTTTCCATA	-0.0150601	0.437	0.4446	0.4448	0.453	0	0	0.00508234	-0.624534	1
AARS_+_70323414.23-P1P2	AARS	chr16	70323407	70323446	+	CGTGGCGGGTTGTGGTAGGTCGTGGTCTGAGGCCGGTACA	-0.0155294	0.4938	0.5014	0.5016	0.5098	0.148077	0	0.00508234	-0.643992	1
AARS_+_70323466.23-P1P2	AARS	chr16	70323459	70323498	+	GAGGTAAGGCGCGGCGGGGCACTTTCCGTCGGCGCGCTCT	-0.00185999	0.4834	0.491	0.4912	0.4994	0.148077	0	0.00508234	-0.0771325	0
AARS_+_70323525.23-P1P2	AARS	chr16	70323518	70323557	+	CTAATGAACGGATTCGTCCTCAGTTTGACTGGCATGTTGG	0.00467305	0.4716	0.4792	0.4794	0.4876	0.148077	0	0.00508234	0.193788	0
AARS_+_70323546.23-P1P2	AARS	chr16	70323539	70323578	+	AGCCGCCTTCCCAGGAATCCACTAATGAACGGATTCGTCC	0.00971455	0.4674	0.475	0.4752	0.4834	0.148077	0	0.00508234	0.402856	0
AARS2_-_44281104.23-P1P2	AARS2	chr6	44281074	44281113	-	AGTGACTTTACGTGGTCAAAGAGTGACGAGGGAAGGAAGC	0.00501176	0.4878	0.4974	0.4878	0.4974	0.16875	0	0.000104434	0.262884	0
AARS2_-_44281108.23-P1P2	AARS2	chr6	44281078	44281117	-	ACTTTACGTGGTCAAAGAGTGACGAGGGAAGGAAGCCAGG	0.000322025	0.487	0.4966	0.487	0.4966	0.16875	0	0.000104434	0.0168913	0
AARS2_-_44281145.23-P1P2	AARS2	chr6	44281115	44281154	-	AGGCGTTTCCTACAGCGGCCCCTGGCGGTAGGAGGACTCA	0.0194765	0.4796	0.4892	0.4796	0.4892	0.16875	0.0113636	0.000104434	1.02161	0
AARS2_-_44281158.23-P1P2	AARS2	chr6	44281128	44281167	-	AGCGGCCCCTGGCGGTAGGAGGACTCAGGGGGCGGCCTCT	-0.00248561	0.477	0.4866	0.477	0.4866	0.16875	0.0113636	0.000104434	-0.130378	0
AARS2_-_44281161.23-P1P2	AARS2	chr6	44281131	44281170	-	GGCCCCTGGCGGTAGGAGGACTCAGGGGGCGGCCTCTGCC	-0.028883	0.4764	0.486	0.4764	0.486	0.16875	0.0113636	0.000104434	-1.51501	1
AARS2_-_44281194.23-P1P2	AARS2	chr6	44281164	44281203	-	CTCTGCCGCCGGGGTGGAAGCGATCGATTGGGTCGCTGGC	0.00883411	0.4698	0.4794	0.4698	0.4794	0.16875	0	0.000104434	0.463379	0
AARS2_-_44281201.23-P1P2	AARS2	chr6	44281171	44281210	-	GCCGGGGTGGAAGCGATCGATTGGGTCGCTGGCAGAGTCT	0.00808349	0.4684	0.478	0.4684	0.478	0.16875	0	0.000104434	0.424007	0
AARS2_-_44281250.23-P1P2	AARS2	chr6	44281220	44281259	-	CCCGGCACATAGTAGGCTCTTAATTCATTCGGCATTAAGC	0.00417523	0.4586	0.4682	0.4586	0.4682	0	0	0.000104434	0.219005	0
AARS2_+_44281112.23-P1P2	AARS2	chr6	44281105	44281144	+	TACCGCCAGGGGCCGCTGTAGGAAACGCCTGGCTTCCTTC	0.00199643	0.4862	0.4958	0.4862	0.4958	0.16875	0.0113636	0.000104434	0.10472	0
AARS2_+_44281168.23-P1P2	AARS2	chr6	44281161	44281200	+	AGCGACCCAATCGATCGCTTCCACCCCGGCGGCAGAGGCC	0.00186559	0.475	0.4846	0.475	0.4846	0.16875	0	0.000104434	0.0978565	0
AARSD1_-_41116521.23-P1	AARSD1	chr17	41116491	41116530	-	GAAGCCTGGGAGCGAACGGAGAGCGACGTGGGACAAACGT	0.00592631	0.4866	0.4952	0.4866	0.4952	0.0168269	0	0.00185125	0.36438	0
AARSD1_-_41116538.23-P1	AARSD1	chr17	41116508	41116547	-	GGAGAGCGACGTGGGACAAACGTCATCAAGGGCGCTTGTC	-0.0231058	0.4832	0.4918	0.4832	0.4918	0.0168269	0	0.00185125	-1.42067	1
AARSD1_-_41116569.23-P1	AARSD1	chr17	41116539	41116578	-	GCGCTTGTCTGCGCAGAAGCAGGAGGGTAAGGAATGGAAT	0.0078843	0.477	0.4856	0.477	0.4856	0.0168269	0	0.00185125	0.484768	0
AARSD1_-_41116586.23-P1	AARSD1	chr17	41116556	41116595	-	AGCAGGAGGGTAAGGAATGGAATGCGGTTTGGATAAATTT	-0.0016313	0.4736	0.4822	0.4736	0.4822	0.0168269	0	0.00185125	-0.100301	0
AARSD1_-_41116716.23-P1	AARSD1	chr17	41116686	41116725	-	AACAAAAACAAAAAAACGCGACCTGGACAAGGCACGTGGT	0.00286068	0.4476	0.4562	0.4476	0.4562	0.0168269	0	0.00185125	0.175889	0
AARSD1_-_41116765.23-P1	AARSD1	chr17	41116735	41116774	-	CCCTTGGGGCCCCAGGGATGTAAGTATTCTGGCTGCGGAA	0.00334126	0.4378	0.4464	0.4378	0.4464	0.0168269	0	0.00185125	0.205438	0
AARSD1_-_41116793.23-P1	AARSD1	chr17	41116763	41116802	-	CTGGCTGCGGAATCCCAGCGCATAGAGGCGGGGACGGGAC	-0.0114745	0.4322	0.4408	0.4322	0.4408	0	0	0.00185125	-0.705513	0
AARSD1_-_41116809.23-P1	AARSD1	chr17	41116779	41116818	-	AGCGCATAGAGGCGGGGACGGGACTGGCATGGTTACTGAG	-0.00559662	0.429	0.4376	0.429	0.4376	0	0	0.00185125	-0.34411	0
AARSD1_-_41132205.23-P2	AARSD1	chr17	41132175	41132214	-	AGCAGTTGAGAGGAAGAGAGAACATGACCTGGCAGCCAAG	-0.00228738	0.4766	0.4804	0.4766	0.4804	0	0	0.00185125	-0.14064	0
AARSD1_-_41132325.23-P2	AARSD1	chr17	41132295	41132334	-	ATGAAGAGACAACCCATCTGCTGGAACCAGGGCAAAGGCT	0.00655168	0.4526	0.4564	0.4526	0.4564	0	0	0.00185125	0.402832	0
AARSD1_-_41132355.23-P2	AARSD1	chr17	41132325	41132364	-	GGCAAAGGCTGCCCTAGACGCTACACACAGGGAATGACTT	0.00728275	0.4466	0.4504	0.4466	0.4504	0	0	0.00185125	0.447781	0
AARSD1_-_41132611.23-P2	AARSD1	chr17	41132581	41132620	-	TGTTTCCGGGAAGATGGCGGCTGTCGAAGCGGCTGCAGAG	0.00195196	0.3954	0.3992	0.3954	0.3992	0	0	0.00185125	0.120016	0
AARSD1_+_41116706.23-P1	AARSD1	chr17	41116699	41116738	+	AGGGGCTCACTAAACCACGTGCCTTGTCCAGGTCGCGTTT	-0.00266133	0.4496	0.4582	0.4496	0.4582	0.0168269	0	0.00185125	-0.163633	0
AARSD1_+_41116733.23-P1	AARSD1	chr17	41116726	41116765	+	CAGAATACTTACATCCCTGGGGCCCCAAGGGGCTCACTAA	-0.00643175	0.4442	0.4528	0.4442	0.4528	0.0168269	0	0.00185125	-0.395457	0
AARSD1_+_41132209.23-P2	AARSD1	chr17	41132202	41132241	+	CCCAGAGTATCTCCAGAGTGCAGATCCCTTGGCTGCCAGG	-0.00913578	0.4758	0.4796	0.4758	0.4796	0	0	0.00185125	-0.561715	0
AARSD1_+_41132260.23-P2	AARSD1	chr17	41132253	41132292	+	TCTATGCATTTCTGAAGACCCCACGGTGAAGGGCTGCAAG	-0.00131698	0.4656	0.4694	0.4656	0.4694	0	0	0.00185125	-0.0809748	0
AARSD1_+_41132306.23-P2	AARSD1	chr17	41132299	41132338	+	GGGCAGCCTTTGCCCTGGTTCCAGCAGATGGGTTGTCTCT	-0.00431545	0.4564	0.4602	0.4564	0.4602	0	0	0.00185125	-0.265336	0
AARSD1_+_41132335.23-P2	AARSD1	chr17	41132328	41132367	+	GAAAAGTCATTCCCTGTGTGTAGCGTCTAGGGCAGCCTTT	-0.00349286	0.4506	0.4544	0.4506	0.4544	0	0	0.00185125	-0.214759	0
AARSD1_+_41132366.23-P2	AARSD1	chr17	41132359	41132398	+	AGCGTCGGAGAAACAGGTGAATGATACCGGGGAAAAGTCA	0.00606165	0.4444	0.4482	0.4444	0.4482	0	0	0.00185125	0.372702	0
AARSD1_+_41132447.23-P2	AARSD1	chr17	41132440	41132479	+	AGGGCGCGCCTTCCCCGGGAATTTAATTCAGGACAATAAT	-0.0142119	0.4282	0.432	0.4282	0.432	0	0	0.00185125	-0.87382	0
AASDH_-_57253705.23-P1P2	AASDH	chr4	57253675	57253714	-	ACGTGACGTCAGTGCGAGCGACCCCGGGCCGGCTGCGTGG	-0.0294958	0.4764	0.493	0.4764	0.493	0.165865	0	0.00023749	-1.39078	1
AASDH_-_57253762.23-P1P2	AASDH	chr4	57253732	57253771	-	CTGAAGCCGAGGCGCTAACTTGAGTGAAGAGGTCTATAGG	-0.000223938	0.465	0.4816	0.465	0.4816	0.165865	0	0.00023749	-0.0105591	0
AASDH_-_57253832.23-P1P2	AASDH	chr4	57253802	57253841	-	CTCCTTGGGGTCGCGCATGGTCTCGGACAGGGTTTGCAAG	0.00515163	0.451	0.4676	0.451	0.4676	0.165865	0	0.00023749	0.242909	0
AASDH_-_57253967.23-P1P2	AASDH	chr4	57253937	57253976	-	TCATAAGGTGAGAATAAAAACATCACCTAGGGTTGATGTG	-0.00336928	0.424	0.4406	0.424	0.4406	0.165865	0	0.00023749	-0.158868	0
AASDH_+_57253649.23-P1P2	AASDH	chr4	57253642	57253681	+	GTCACGTAGCGACGCGGAAGATTTACGTATGGTGCCTCGC	-0.0160918	0.4876	0.5042	0.4876	0.5042	0.165865	0	0.00023749	-0.758759	0
AASDH_+_57253696.23-P1P2	AASDH	chr4	57253689	57253728	+	AGGCAGCGCCAGCTCCACGCAGCCGGCCCGGGGTCGCTCG	0.00173754	0.4782	0.4948	0.4782	0.4948	0.165865	0	0.00023749	0.0819279	0
AASDH_+_57253725.23-P1P2	AASDH	chr4	57253718	57253757	+	CACTCAAGTTAGCGCCTCGGCTTCAGGAGAGGCAGCGCCA	-0.010764	0.4724	0.489	0.4724	0.489	0.165865	0	0.00023749	-0.507543	0
AASDH_+_57253803.23-P1P2	AASDH	chr4	57253796	57253835	+	AACCCTGTCCGAGACCATGCGCGACCCCAAGGAGCGCCTG	0.0157507	0.4568	0.4734	0.4568	0.4734	0.165865	0	0.00023749	0.742672	0
AASDH_+_57253866.23-P1P2	AASDH	chr4	57253859	57253898	+	AGAGTTTTTTGGCAAGTACGAAAGGGTTATGGCTCCAAAC	0.0180367	0.4442	0.4608	0.4442	0.4608	0.165865	0	0.00023749	0.850464	0
AASDHPPT_-_105948093.23-P1P2	AASDHPPT	chr11	105948063	105948102	-	CCACCCCAGTCTCCCTGCCTCCAGAGGACTGGTTGCGATT	0.00330772	0.4454	0.4354	0.4346	0.431	0.265865	0	0.00224505	0.229896	0
AASDHPPT_-_105948158.23-P1P2	AASDHPPT	chr11	105948128	105948167	-	CTTCCGCAAGTGTGAGTGGCGTAACTGTCGGGCTCTTGGC	-0.0129902	0.4584	0.4484	0.4476	0.444	0.265865	0	0.00224505	-0.902854	1
AASDHPPT_-_105948295.23-P1P2	AASDHPPT	chr11	105948265	105948304	-	CTTTCTCCGAGAGGAGGTGGCTGAGTCGGGGGCGGGCTGG	-0.0143553	0.4858	0.4758	0.475	0.4714	0.265865	0	0.00224505	-0.997731	1
AASDHPPT_-_105948308.23-P1P2	AASDHPPT	chr11	105948278	105948317	-	GAGGTGGCTGAGTCGGGGGCGGGCTGGGAGGGCTGTCGGT	-0.0124629	0.4884	0.4784	0.4776	0.474	0.265865	0	0.00224505	-0.866208	1
AASDHPPT_+_105948166.23-P1P2	AASDHPPT	chr11	105948159	105948198	+	GCTTCGGAGGCGAGCGAAGGGCGGGACCAAGGCCAAGAGC	-4.48e-05	0.46	0.45	0.4492	0.4456	0.265865	0	0.00224505	-0.00311372	0
AASDHPPT_+_105948178.23-P1P2	AASDHPPT	chr11	105948171	105948210	+	CAAGTAGGCGAGGCTTCGGAGGCGAGCGAAGGGCGGGACC	0.0127115	0.4624	0.4524	0.4516	0.448	0.265865	0	0.00224505	0.883482	0
AASDHPPT_+_105948188.23-P1P2	AASDHPPT	chr11	105948181	105948220	+	TGTATGACGTCAAGTAGGCGAGGCTTCGGAGGCGAGCGAA	-0.00194881	0.4644	0.4544	0.4536	0.45	0.265865	0	0.00224505	-0.135448	0
AASDHPPT_+_105948191.23-P1P2	AASDHPPT	chr11	105948184	105948223	+	CATTGTATGACGTCAAGTAGGCGAGGCTTCGGAGGCGAGC	0.0104282	0.465	0.455	0.4542	0.4506	0.265865	0	0.00224505	0.724786	0
AASDHPPT_+_105948254.23-P1P2	AASDHPPT	chr11	105948247	105948286	+	AGCCACCTCCTCTCGGAGAAAGCAGCTGGGGGCGGAGACG	-0.000617288	0.4776	0.4676	0.4668	0.4632	0.265865	0	0.00224505	-0.0429032	0
AASDHPPT_+_105948344.23-P1P2	AASDHPPT	chr11	105948337	105948376	+	ACCCCCTTCTTCCCGGCGTCCGTGCGCAGGGGACGGGCCG	0.0158183	0.4956	0.4856	0.4848	0.4812	0.265865	0	0.00224505	1.09941	0
AASS_-_121784395.23-P1P2	AASS	chr7	121784365	121784404	-	CTCCCGTAGCCAATCAGCAGCCGCCCTGAGGGAACAACCT	-0.00592905	0.478	0.491	0.474	0.4762	0.440865	0	9.55e-07	-0.268156	0
AASS_-_121784515.23-P1P2	AASS	chr7	121784485	121784524	-	ATCTCTGATCTCTGACCTGCGTTCTTAGCTGGGACGTCGA	-0.00548436	0.454	0.467	0.45	0.4522	0.440865	0	9.55e-07	-0.248044	0
AASS_-_121784534.23-P1P2	AASS	chr7	121784504	121784543	-	CGTTCTTAGCTGGGACGTCGAGTTCTCCCAGGATAATTAT	-0.0434339	0.4502	0.4632	0.4462	0.4484	0.440865	0	9.55e-07	-1.96441	1
AASS_+_121784363.23-P1P2	AASS	chr7	121784356	121784395	+	CCTCAGGGCGGCTGCTGATTGGCTACGGGAGGCAGAGGCG	0.00509886	0.4844	0.4974	0.4804	0.4826	0.440865	0	9.55e-07	0.230609	0
AASS_+_121784384.23-P1P2	AASS	chr7	121784377	121784416	+	TGGCAGATGAGAAGGTTGTTCCCTCAGGGCGGCTGCTGAT	9.65e-05	0.4802	0.4932	0.4762	0.4784	0.440865	0	9.55e-07	0.00436445	0
AASS_+_121784388.23-P1P2	AASS	chr7	121784381	121784420	+	CGATTGGCAGATGAGAAGGTTGTTCCCTCAGGGCGGCTGC	0.00159241	0.4794	0.4924	0.4754	0.4776	0.440865	0	9.55e-07	0.0720206	0
AASS_+_121784413.23-P1P2	AASS	chr7	121784406	121784445	+	ATGACGTAGCAACTGGCAGCGCCGCCGATTGGCAGATGAG	0.00108912	0.4744	0.4874	0.4704	0.4726	0.440865	0	9.55e-07	0.0492583	0
AASS_+_121784429.23-P1P2	AASS	chr7	121784422	121784461	+	GGAGCAGGGGCCGGGCATGACGTAGCAACTGGCAGCGCCG	0.00169301	0.4712	0.4842	0.4672	0.4694	0.440865	0	9.55e-07	0.0765705	0
AASS_+_121784462.23-P1P2	AASS	chr7	121784455	121784494	+	GATCAGAGATCAGAGACAGAAGGATCTTGGGGAGGAGCAG	0.00704691	0.4646	0.4776	0.4606	0.4628	0.440865	0	9.55e-07	0.318714	0
AASS_+_121784499.23-P1P2	AASS	chr7	121784492	121784531	+	GGAGAACTCGACGTCCCAGCTAAGAACGCAGGTCAGAGAT	0.0158505	0.4572	0.4702	0.4532	0.4554	0.440865	0	9.55e-07	0.716878	0
AATF_-_35306169.23-P1P2	AATF	chr17	35306139	35306178	-	TCGCACGCGCACGCGCACACGCGCCCATACGGCTCCAATC	-0.00550801	0.4872	0.4688	0.458	0.4566	0.0865385	0	0.00392987	-0.329583	0
AATF_-_35306236.23-P1P2	AATF	chr17	35306206	35306245	-	TCATGCTAGCAACGCCCGCAGTGACGCGCAGGCCCCGCCC	0.0179293	0.5006	0.4822	0.4714	0.47	0.0865385	0	0.00392987	1.07284	0
AATF_-_35306333.23-P1P2	AATF	chr17	35306303	35306342	-	GTCTCTGGCGGAGTCGGGGAATCGGATCAAGGCGAGAGGA	-0.0043821	0.52	0.5016	0.4908	0.4894	0.0865385	0	0.00392987	-0.262212	0
AATF_-_35306346.23-P1P2	AATF	chr17	35306316	35306355	-	TCGGGGAATCGGATCAAGGCGAGAGGATCCGGCAGGGAAG	-0.0195398	0.5226	0.5042	0.4934	0.492	0.0865385	0	0.00392987	-1.1692	1
AATF_+_35306123.23-P1P2	AATF	chr17	35306116	35306155	+	TGCGCGTGCGCGTGCGAGTGCGCGGGAAGGGGCGGTGCGG	0.00616424	0.478	0.4596	0.4488	0.4474	0.0865385	0	0.00392987	0.36885	0
AATF_+_35306129.23-P1P2	AATF	chr17	35306122	35306161	+	CGCGTGTGCGCGTGCGCGTGCGAGTGCGCGGGAAGGGGCG	0.00291658	0.4792	0.4608	0.45	0.4486	0.0865385	0	0.00392987	0.17452	0
AATF_+_35306161.23-P1P2	AATF	chr17	35306154	35306193	+	GCAGAAGGTTGAAGGGATTGGAGCCGTATGGGCGCGTGTG	-0.00168751	0.4856	0.4672	0.4564	0.455	0.0865385	0	0.00392987	-0.100976	0
AATF_+_35306178.23-P1P2	AATF	chr17	35306171	35306210	+	CATGAAGGCGGAAGCGCGCAGAAGGTTGAAGGGATTGGAG	-0.0105001	0.489	0.4706	0.4598	0.4584	0.0865385	0	0.00392987	-0.628293	0
AATF_+_35306199.23-P1P2	AATF	chr17	35306192	35306231	+	CGTCACTGCGGGCGTTGCTAGCATGAAGGCGGAAGCGCGC	0.00306063	0.4932	0.4748	0.464	0.4626	0.0865385	0	0.00392987	0.183139	0
AATF_+_35306202.23-P1P2	AATF	chr17	35306195	35306234	+	GCGCGTCACTGCGGGCGTTGCTAGCATGAAGGCGGAAGCG	-0.012667	0.4938	0.4754	0.4646	0.4632	0.0865385	0	0.00392987	-0.757957	0
AATK_-_79140109.23-ENST00000326724.4	AATK	chr17	79140079	79140118	-	GCCGGGGTGGCATGGGGGGAGCACGGAGAGGGGGACACGG	-0.000477276	0.4704	0.4882	0.401	0.406	0	0	7.25e-07	-0.0237149	0
AATK_-_79140120.23-ENST00000326724.4	AATK	chr17	79140090	79140129	-	ATGGGGGGAGCACGGAGAGGGGGACACGGAGGGGGAGACA	0.00919353	0.4682	0.486	0.3988	0.4038	0	0	7.25e-07	0.456808	0
AATK_-_79140160.23-ENST00000326724.4	AATK	chr17	79140130	79140169	-	GAGGGGAGCACGGAGTGGGGGACACAGAAGGGGGCTTGGA	-0.00845711	0.4602	0.478	0.3908	0.3958	0	0	7.25e-07	-0.420217	0
AATK_-_79140171.23-ENST00000326724.4	AATK	chr17	79140141	79140180	-	GGAGTGGGGGACACAGAAGGGGGCTTGGAGGGGGGACACG	0.00187148	0.458	0.4758	0.3886	0.3936	0	0	7.25e-07	0.0929899	0
AATK_-_79140196.23-ENST00000326724.4	AATK	chr17	79140166	79140205	-	TGGAGGGGGGACACGGAGGGGAGGCATGGAGGAGGGGGGA	0.0122572	0.453	0.4708	0.3836	0.3886	0	0	7.25e-07	0.609037	0
AATK_-_79140243.23-ENST00000326724.4	AATK	chr17	79140213	79140252	-	CCGTGCACGGAGCGGGGATGGCACGGAGTGGGGGGATGGT	-0.0131405	0.4436	0.4614	0.3742	0.3792	0	0	7.25e-07	-0.652927	0
AATK_-_79140288.23-ENST00000326724.4	AATK	chr17	79140258	79140297	-	GCGGGAAGCACGGCGGCCTGGGGCTGAGGGGGGCACGGAG	0.0177654	0.4346	0.4524	0.3652	0.3702	0	0	7.25e-07	0.882725	0
AATK_-_79140332.23-ENST00000326724.4	AATK	chr17	79140302	79140341	-	GCGGGGGGGGGGGAAACGGAAGTCGTGAATGGTAAGTCGT	-0.0035574	0.4258	0.4436	0.3564	0.3614	0	0	7.25e-07	-0.17676	0
AATK_-_79140437.23-ENST00000326724.4	AATK	chr17	79140407	79140446	-	ACAGGTGGGGGAACCCGGGAGCACACCCAGGGCGGGTCTT	-0.00660295	0.4048	0.4226	0.3354	0.3404	0	0	7.25e-07	-0.328087	0
AATK_+_79139934.23-ENST00000326724.4	AATK	chr17	79139927	79139966	+	CGCCGCCGCCCCCACCGGTGCGGGCTCTGCGGCTGCGGCG	-0.0294709	0.5054	0.5232	0.436	0.441	0	0	7.25e-07	-1.46435	1
ABAT_-_8768210.23-P1	ABAT	chr16	8768180	8768219	-	AGAGGGTCAGGGTCCCCACAACTTGACGGGGGTCCTCAGC	-0.00589735	0.4496	0.4452	0.4496	0.4452	0.0793269	0	5e-06	-0.112007	0
ABAT_-_8768269.23-P1	ABAT	chr16	8768239	8768278	-	GGACTCCCTCCCAGCCCTCGCGGTCCCTCTGGTGGGTCCC	-0.0235618	0.4614	0.457	0.4614	0.457	0.0793269	0	5e-06	-0.447504	0
ABAT_-_8768381.23-P1	ABAT	chr16	8768351	8768390	-	GGGCGGTGGCCCGTGGCGGGCGCACCCATTGGCTGTGGCG	0.0105069	0.4838	0.4794	0.4838	0.4794	0.0793269	0	5e-06	0.199556	0
ABAT_-_8768453.23-P1	ABAT	chr16	8768423	8768462	-	GCCGGGACGCTCGGCGGAGCCAGGGAGTCCGGCGAGTCGC	0.000963454	0.4982	0.4938	0.4982	0.4938	0.0793269	0	5e-06	0.0182987	0
ABAT_-_8806953.23-P2	ABAT	chr16	8806923	8806962	-	GGTTCCTCCCCAACCCCCGAGGCGGGGTCAGGTGGAGCGT	-0.0165622	0.4068	0.3966	0.4068	0.3966	0	0	5e-06	-0.314562	0
ABAT_-_8806964.23-P2	ABAT	chr16	8806934	8806973	-	AACCCCCGAGGCGGGGTCAGGTGGAGCGTGGGCGCCAGAG	0.00807433	0.409	0.3988	0.409	0.3988	0	0	5e-06	0.153354	0
ABAT_-_8807038.23-P2	ABAT	chr16	8807008	8807047	-	TGGCGCCCCCCGGAGCCCCGTCATGGCTGTGGCTGCGTCC	-0.0214836	0.4238	0.4136	0.4238	0.4136	0	0	5e-06	-0.408034	0
ABAT_-_8807209.23-P2	ABAT	chr16	8807179	8807218	-	AAAAGGGGAGGGAGATAGCCTATTTTACAAGGTCTGAAAT	-0.0116099	0.458	0.4478	0.458	0.4478	0	0	5e-06	-0.220505	0
ABAT_+_8768177.23-P1	ABAT	chr16	8768170	8768209	+	CCCGTCAAGTTGTGGGGACCCTGACCCTCTGGGGGGCAGC	0.00814896	0.443	0.4386	0.443	0.4386	0.0793269	0	5e-06	0.154771	0
ABAT_+_8768193.23-P1	ABAT	chr16	8768186	8768225	+	GAGACGGCTGAGGACCCCCGTCAAGTTGTGGGGACCCTGA	0.016204	0.4462	0.4418	0.4462	0.4418	0.0793269	0	5e-06	0.30776	0
ABAT_+_8768212.23-P1	ABAT	chr16	8768205	8768244	+	GAGTCCTGGGACTGGGGAGGAGACGGCTGAGGACCCCCGT	0.00273826	0.45	0.4456	0.45	0.4456	0.0793269	0	5e-06	0.0520071	0
ABAT_+_8768252.23-P1	ABAT	chr16	8768245	8768284	+	TGGGGCGGGACCCACCAGAGGGACCGCGAGGGCTGGGAGG	-0.00182164	0.458	0.4536	0.458	0.4536	0.0793269	0	5e-06	-0.0345981	0
ABAT_+_8768301.23-P1	ABAT	chr16	8768294	8768333	+	GGCGGGGCGGGGGCAGAGTCCAGCCTCCGGGGGCGGGGGA	-0.0146444	0.4678	0.4634	0.4678	0.4634	0.0793269	0	5e-06	-0.278139	0
ABAT_+_8768341.23-P1	ABAT	chr16	8768334	8768373	+	GCGCCCGCCACGGGCCACCGCCCCCAGGAGGGAGGTGGCA	-0.112909	0.4758	0.4714	0.4758	0.4714	0.0793269	0	5e-06	-2.14446	1
ABAT_+_8806916.23-P2	ABAT	chr16	8806909	8806948	+	CCCGCCTCGGGGGTTGGGGAGGAACCTACCGGGAGCGATT	-0.0174741	0.3994	0.3892	0.3994	0.3892	0	0	5e-06	-0.331881	0
ABAT_+_8806936.23-P2	ABAT	chr16	8806929	8806968	+	GCGCCCACGCTCCACCTGACCCCGCCTCGGGGGTTGGGGA	-0.00527997	0.4034	0.3932	0.4034	0.3932	0	0	5e-06	-0.100281	0
ABAT_+_8807078.23-P2	ABAT	chr16	8807071	8807110	+	GCAGAAATCCCGGGCTTCAGATTCCTAAATGGCTTCCCCA	-0.0152657	0.4318	0.4216	0.4318	0.4216	0	0	5e-06	-0.289938	0
ABAT_+_8807096.23-P2	ABAT	chr16	8807089	8807128	+	AACCCCTGAAGGGACAAAGCAGAAATCCCGGGCTTCAGAT	-0.0129697	0.4354	0.4252	0.4354	0.4252	0	0	5e-06	-0.246331	0
ABAT_+_8807115.23-P2	ABAT	chr16	8807108	8807147	+	TTTTTTTAACAGGCTCAGGAACCCCTGAAGGGACAAAGCA	-0.011725	0.4392	0.429	0.4392	0.429	0	0	5e-06	-0.222691	0
ABAT_+_8807230.23-P2	ABAT	chr16	8807223	8807262	+	GTTTTAAGCCCAGCTTGGTTTAAGCCAGAAGGATAAGACA	-0.00389277	0.4622	0.452	0.4622	0.452	0	0	5e-06	-0.0739346	0
ABCA1_-_107690591.23-P1P2	ABCA1	chr9	107690561	107690600	-	AGTCACTCAGCAGAAAGCACGTGGAGCCGGGGCCCGCCCC	-0.0156831	0.4674	0.4702	0.4582	0.4604	0	0	1.76e-07	-0.973038	1
ABCA1_-_107690608.23-P1P2	ABCA1	chr9	107690578	107690617	-	CACGTGGAGCCGGGGCCCGCCCCTTAAACGGGCGACGTTC	-0.0023839	0.464	0.4668	0.4548	0.457	0	0	1.76e-07	-0.147906	0
ABCA1_-_107690639.23-P1P2	ABCA1	chr9	107690609	107690648	-	GCGACGTTCAGCCGCCCACGACACATCTAGGGAGTTGGGG	-0.0135826	0.4578	0.4606	0.4486	0.4508	0	0	1.76e-07	-0.842715	1
ABCA1_-_107690648.23-P1P2	ABCA1	chr9	107690618	107690657	-	AGCCGCCCACGACACATCTAGGGAGTTGGGGGGAGGTGGG	-0.00610608	0.456	0.4588	0.4468	0.449	0	0	1.76e-07	-0.378843	0
ABCA1_-_107690693.23-P1P2	ABCA1	chr9	107690663	107690702	-	TGGGGGTGGAGGGTACAGCAGGTGTCTTAGGGTCCGCGGT	-0.0175002	0.447	0.4498	0.4378	0.44	0	0	1.76e-07	-1.08577	1
ABCA1_+_107690530.23-P1P2	ABCA1	chr9	107690523	107690562	+	CTGAACTACATAAACAGAGGCCGGGAACGGGGCGGGGAGG	-0.00204438	0.4796	0.4824	0.4704	0.4726	0	0	1.76e-07	-0.126841	0
ABCA1_+_107690542.23-P1P2	ABCA1	chr9	107690535	107690574	+	TCTGCTGAGTGACTGAACTACATAAACAGAGGCCGGGAAC	0.000358527	0.4772	0.48	0.468	0.4702	0	0	1.76e-07	0.0222443	0
ABCA1_+_107690598.23-P1P2	ABCA1	chr9	107690591	107690630	+	GTCGTGGGCGGCTGAACGTCGCCCGTTTAAGGGGCGGGCC	-0.00174869	0.466	0.4688	0.4568	0.459	0	0	1.76e-07	-0.108495	0
ABCA1_+_107690619.23-P1P2	ABCA1	chr9	107690612	107690651	+	TCCCCCCAACTCCCTAGATGTGTCGTGGGCGGCTGAACGT	0.0151698	0.4618	0.4646	0.4526	0.4548	0	0	1.76e-07	0.941188	0
ABCA1_+_107690622.23-P1P2	ABCA1	chr9	107690615	107690654	+	ACCTCCCCCCAACTCCCTAGATGTGTCGTGGGCGGCTGAA	-0.00119085	0.4612	0.464	0.452	0.4542	0	0	1.76e-07	-0.0738845	0
ABCA10_-_67224969.23-P1P2	ABCA10	chr17	67224939	67224978	-	GTTACTCTTCAGAGAGTGTAATGAATTGTTGGCTGAGCGC	-0.00917699	0.4814	0.4886	0.4962	0.5002	0	0	5.56e-07	-0.405451	0
ABCA10_-_67225070.23-P1P2	ABCA10	chr17	67225040	67225079	-	AAAGAAAAACCCACATATTTACAATTGCATGGATAACTAC	-0.0372097	0.4612	0.4684	0.476	0.48	0	0	5.56e-07	-1.64397	1
ABCA10_-_67225301.23-P1P2	ABCA10	chr17	67225271	67225310	-	TAATTCCTATGTACTAGAAAGTGTTCTAAGGGTTTAAATG	0.0100343	0.415	0.4222	0.4298	0.4338	0	0	5.56e-07	0.443326	0
ABCA10_-_67225390.23-P1P2	ABCA10	chr17	67225360	67225399	-	TCACATCCATTAAACAAATTTGAAAGGTGGGGCTAACAGG	0.00740213	0.3972	0.4044	0.412	0.416	0	0	5.56e-07	0.327035	0
ABCA10_-_67225462.23-P1P2	ABCA10	chr17	67225432	67225471	-	AAGCCAACAGATGAGTCCAGAATAGTATCTGGACTCCAAG	0.0157751	0.3828	0.39	0.3976	0.4016	0	0	5.56e-07	0.696964	0
ABCA10_-_67225503.23-P1P2	ABCA10	chr17	67225473	67225512	-	TCCCTCACTCTTAACTACCACTATGAAAATGGTGCTAATC	0.0002768	0.3746	0.3818	0.3894	0.3934	0	0	5.56e-07	0.0122294	0
ABCA10_+_67224929.23-P1P2	ABCA10	chr17	67224922	67224961	+	CATTACACTCTCTGAAGAGTAACTGGACAAGGAGAAAAAC	0.0076408	0.4894	0.4966	0.5042	0.5082	0	0	5.56e-07	0.33758	0
ABCA10_+_67225208.23-P1P2	ABCA10	chr17	67225201	67225240	+	CAGTTAACTTTCAGATGAAACTTTCTCATTGGAATGATTC	-0.0149172	0.4336	0.4408	0.4484	0.4524	0	0	5.56e-07	-0.659063	0
ABCA10_+_67225258.23-P1P2	ABCA10	chr17	67225251	67225290	+	TTTCTAGTACATAGGAATTAGTGAATACAAGGAACCATTT	-0.0125896	0.4236	0.4308	0.4384	0.4424	0	0	5.56e-07	-0.556224	0
ABCA10_+_67225447.23-P1P2	ABCA10	chr17	67225440	67225479	+	TGAGGGATCTTGGAGTCCAGATACTATTCTGGACTCATCT	-0.0110799	0.3858	0.393	0.4006	0.4046	0	0	5.56e-07	-0.489523	0
ABCA12_-_216003376.23-P1P2	ABCA12	chr2	216003346	216003385	-	CCACACCTTAGAGAACATGTCACCTGCACTGGATGCGTCA	-0.00327807	0.4898	0.4966	0.4898	0.4966	0	0	5.69e-08	-0.133238	0
ABCA12_-_216003389.23-P1P2	ABCA12	chr2	216003359	216003398	-	AACATGTCACCTGCACTGGATGCGTCACAGGGACTAGGGG	0.000833403	0.4872	0.494	0.4872	0.494	0	0	5.69e-08	0.033874	0
ABCA12_-_216003397.23-P1P2	ABCA12	chr2	216003367	216003406	-	ACCTGCACTGGATGCGTCACAGGGACTAGGGGGTGGGACC	-0.00801266	0.4856	0.4924	0.4856	0.4924	0	0	5.69e-08	-0.325678	0
ABCA12_-_216003401.23-P1P2	ABCA12	chr2	216003371	216003410	-	GCACTGGATGCGTCACAGGGACTAGGGGGTGGGACCTTTG	-0.00904702	0.4848	0.4916	0.4848	0.4916	0	0	5.69e-08	-0.36772	0
ABCA12_-_216003484.23-P1P2	ABCA12	chr2	216003454	216003493	-	TGCACACAGTGTCTGCTCTAGCAGAGGCAGGGCACAGAGA	0.0224213	0.4682	0.475	0.4682	0.475	0	0	5.69e-08	0.911321	0
ABCA12_-_216003511.23-P1P2	ABCA12	chr2	216003481	216003520	-	CAGGGCACAGAGAGCATTTCACAGACACTGGGCCCAGTGA	0.013799	0.4628	0.4696	0.4628	0.4696	0	0	5.69e-08	0.560867	0
ABCA12_-_216003618.23-P1P2	ABCA12	chr2	216003588	216003627	-	TGAGCCTCAGCCCATCATTAGATATACTAGGGAAAGTGTC	-0.0109379	0.4414	0.4482	0.4414	0.4482	0	0	5.69e-08	-0.444575	0
ABCA12_-_216003679.23-P1P2	ABCA12	chr2	216003649	216003688	-	TGTTTCGATTTTGGGGGAAGAAACTATGTTGGCCAGGTCC	0.0117738	0.4292	0.436	0.4292	0.436	0	0	5.69e-08	0.478551	0
ABCA12_-_216003855.23-P1P2	ABCA12	chr2	216003825	216003864	-	TTTCAGGCTCTTATAGTGAAAGGGGACACAGGCTGATCCA	-0.020954	0.394	0.4008	0.394	0.4008	0	0	5.69e-08	-0.851686	0
ABCA12_+_216003680.23-P1P2	ABCA12	chr2	216003673	216003712	+	CCTAGTACATTGTGATGAAAGGTGGGACCTGGCCAACATA	-0.0304337	0.429	0.4358	0.429	0.4358	0	0	5.69e-08	-1.23699	1
ABCA13_-_48210530.23-P1P2	ABCA13	chr7	48210500	48210539	-	GAAATGGGTGAAGGAGAAGTATGAAGTGCAGGTGCAGTAG	0.0121791	0.3964	0.3934	0.3964	0.3934	0	0	0	0.560596	0
ABCA13_-_48210778.23-P1P2	ABCA13	chr7	48210748	48210787	-	ATTACTTCTTGTCGCACAGATCAGTTCTGTGGGTTCTCGG	0.0147301	0.446	0.443	0.446	0.443	0	0	0	0.678018	0
ABCA13_-_48210792.23-P1P2	ABCA13	chr7	48210762	48210801	-	CACAGATCAGTTCTGTGGGTTCTCGGAAAGGGAGGGCACC	-0.0237968	0.4488	0.4458	0.4488	0.4458	0	0	0	-1.09535	1
ABCA13_-_48210795.23-P1P2	ABCA13	chr7	48210765	48210804	-	AGATCAGTTCTGTGGGTTCTCGGAAAGGGAGGGCACCCTC	0.00572794	0.4494	0.4464	0.4494	0.4464	0	0	0	0.263653	0
ABCA13_-_48210841.23-P1P2	ABCA13	chr7	48210811	48210850	-	TATGTGTGTATGCCCGAGAAAGTCCCTGAAGGCAGCTTTC	-0.000664991	0.4586	0.4556	0.4586	0.4556	0	0	0	-0.0306091	0
ABCA13_-_48210919.23-P1P2	ABCA13	chr7	48210889	48210928	-	AAAGATTTCTCAGCAGATGCCGAACAAGAGGGGACATCTG	0.00723822	0.4742	0.4712	0.4742	0.4712	0	0	0	0.33317	0
ABCA13_+_48210559.23-P1P2	ABCA13	chr7	48210552	48210591	+	AGTGTTGGTGTCTGGGGGAGTTTGGGGAATGGGTGACTCA	-0.026649	0.4022	0.3992	0.4022	0.3992	0	0	0	-1.22663	1
ABCA13_+_48210574.23-P1P2	ABCA13	chr7	48210567	48210606	+	GAAGGAGATGGAAGCAGTGTTGGTGTCTGGGGGAGTTTGG	-0.000123867	0.4052	0.4022	0.4052	0.4022	0	0	0	-0.00570151	0
ABCA13_+_48210861.23-P1P2	ABCA13	chr7	48210854	48210893	+	TCTTTTCACTAGCTGTTCAGTGTTTCAGGAGGGTTGAATT	0.00706512	0.4626	0.4596	0.4626	0.4596	0	0	0	0.325203	0
ABCA13_+_48210948.23-P1P2	ABCA13	chr7	48210941	48210980	+	ACAAAAGTGAGTGATGCAAGAGAGATTACTGGTGACTGAA	-0.00133339	0.48	0.477	0.48	0.477	0	0	0	-0.0613748	0
ABCA2_-_139922730.23-P1P2	ABCA2	chr9	139922700	139922739	-	CGCTCGGGCGTCCGGGACCCGATCCGCGCTGGCTCCGCCC	-0.00435294	0.4882	0.4934	0.4802	0.4856	0	0	1.87e-05	-0.239121	0
ABCA2_-_139922859.23-P1P2	ABCA2	chr9	139922829	139922868	-	CGCCGCCCGCGCCGCGCCCGGGACCGACCCGGGCCCGAGA	0.00534956	0.4624	0.4676	0.4544	0.4598	0	0	1.87e-05	0.293869	0
ABCA2_-_139923118.23-P1P2	ABCA2	chr9	139923088	139923127	-	GCTGGCGAGGGGCCAGCTCACCCCCGTAAGGGTCTCCTGT	-0.00490533	0.4106	0.4158	0.4026	0.408	0.130769	0	1.87e-05	-0.269465	0
ABCA2_+_139922745.23-P1P2	ABCA2	chr9	139922738	139922777	+	GCGGGGCGCGGGCAGAGTCGCTGTCGCCGCGGCCGCCGGG	-0.00610498	0.4852	0.4904	0.4772	0.4826	0	0	1.87e-05	-0.335366	0
ABCA2_+_139922782.23-P1P2	ABCA2	chr9	139922775	139922814	+	GGCGCGGACGGAGCGCGGCGCCTTTAAGCGGGGGCGGGCG	0.019119	0.4778	0.483	0.4698	0.4752	0	0	1.87e-05	1.05027	0
ABCA2_+_139922844.23-P1P2	ABCA2	chr9	139922837	139922876	+	GCGCAGGGTCTCGGGCCCGGGTCGGTCCCGGGCGCGGCGC	0.0012586	0.4654	0.4706	0.4574	0.4628	0	0	1.87e-05	0.0691387	0
ABCA2_+_139922862.23-P1P2	ABCA2	chr9	139922855	139922894	+	GCTTCCCGGCGGCGGCGCGCGCAGGGTCTCGGGCCCGGGT	0.0184739	0.4618	0.467	0.4538	0.4592	0.130769	0	1.87e-05	1.01483	0
ABCA2_+_139922931.23-P1P2	ABCA2	chr9	139922924	139922963	+	AAGGCTAAGCCGGGGTCTCGGATTCGATGTGGGCGCGTCG	-0.0170189	0.448	0.4532	0.44	0.4454	0.130769	0	1.87e-05	-0.934903	1
ABCA2_+_139922959.23-P1P2	ABCA2	chr9	139922952	139922991	+	GCAGCGCCCGAGGGTCCCCCGGCCTACGAAGGCTAAGCCG	-0.00266994	0.4424	0.4476	0.4344	0.4398	0.130769	0	1.87e-05	-0.146668	0
ABCA2_+_139922999.23-P1P2	ABCA2	chr9	139922992	139923031	+	CAGCGCGGTGGGCGCAGCCGGATGCCTCTGGGAGAAGAGC	0.0152157	0.4344	0.4396	0.4264	0.4318	0.130769	0	1.87e-05	0.835848	0
ABCA3_-_2390899.23-P1P2	ABCA3	chr16	2390869	2390908	-	CCCCCTGCATGTCGCCCATGCCCGGCAGAGGGCGCTCTGA	0.00551632	0.461	0.4726	0.474	0.478	0	0	7.59e-05	0.256781	0
ABCA3_-_2390945.23-P1P2	ABCA3	chr16	2390915	2390954	-	CGTGCGCAGTCAGCCACCCTGCGAGTACGCGGTTCGCACC	0.00592534	0.4518	0.4634	0.4648	0.4688	0	0	7.59e-05	0.275821	0
ABCA3_-_2390956.23-P1P2	ABCA3	chr16	2390926	2390965	-	AGCCACCCTGCGAGTACGCGGTTCGCACCCGGCCGCGCGG	-0.0245222	0.4496	0.4612	0.4626	0.4666	0	0	7.59e-05	-1.14149	1
ABCA3_-_2391042.23-P1P2	ABCA3	chr16	2391012	2391051	-	GGGGGCGCGCAGCGGCGGTAGCCGAGCGAGGGCGCGGTGG	0.0113186	0.4324	0.444	0.4454	0.4494	0	0	7.59e-05	0.526874	0
ABCA3_+_2390845.23-P1P2	ABCA3	chr16	2390838	2390877	+	TGCAGGGGGCACCGCGCAGGCGCGGGGTTGGGCTGGCCGG	-0.0286069	0.4718	0.4834	0.4848	0.4888	0	0	7.59e-05	-1.33163	1
ABCA3_+_2390869.23-P1P2	ABCA3	chr16	2390862	2390901	+	GCCCTCTGCCGGGCATGGGCGACATGCAGGGGGCACCGCG	-0.00238539	0.467	0.4786	0.48	0.484	0	0	7.59e-05	-0.111038	0
ABCA3_+_2390930.23-P1P2	ABCA3	chr16	2390923	2390962	+	CGCGGCCGGGTGCGAACCGCGTACTCGCAGGGTGGCTGAC	0.00994859	0.4548	0.4664	0.4678	0.4718	0	0	7.59e-05	0.463101	0
ABCA3_+_2390968.23-P1P2	ABCA3	chr16	2390961	2391000	+	GGCGCGGGCACAGAGCAGTGCGCAAGCACGGGCTGCCGCG	0.00285989	0.4472	0.4588	0.4602	0.4642	0	0	7.59e-05	0.133126	0
ABCA3_+_2390998.23-P1P2	ABCA3	chr16	2390991	2391030	+	ACCGCCGCTGCGCGCCCCCTGCTGGACATAGGCGCGGGCA	0.00806168	0.4412	0.4528	0.4542	0.4582	0	0	7.59e-05	0.375266	0
ABCA3_+_2391032.23-P1P2	ABCA3	chr16	2391025	2391064	+	TTCCTGTCAGAGGCCACCGCGCCCTCGCTCGGCTACCGCC	0.0103456	0.4344	0.446	0.4474	0.4514	0	0	7.59e-05	0.481581	0
ABCA4_-_94586780.23-P1P2	ABCA4	chr1	94586750	94586789	-	CCTTTTAATTACACATAAGCCCTTAGTTGGGGAGAGGAGG	-0.0222777	0.4742	0.4906	0.4742	0.4906	0	0	6.43e-06	-1.35847	1
ABCA4_-_94586785.23-P1P2	ABCA4	chr1	94586755	94586794	-	TAATTACACATAAGCCCTTAGTTGGGGAGAGGAGGCCGAC	0.0116175	0.4732	0.4896	0.4732	0.4896	0	0	6.43e-06	0.708421	0
ABCA4_-_94586803.23-P1P2	ABCA4	chr1	94586773	94586812	-	TAGTTGGGGAGAGGAGGCCGACACTGTGTTGGCTCCCTTT	-0.00196287	0.4696	0.486	0.4696	0.486	0	0	6.43e-06	-0.119693	0
ABCA4_-_94586874.23-P1P2	ABCA4	chr1	94586844	94586883	-	GTGGCTGGGCACCAGGGAAATTGAGGTGGGGGATGCAATG	-0.000423248	0.4554	0.4718	0.4554	0.4718	0	0	6.43e-06	-0.0258091	0
ABCA4_-_94586884.23-P1P2	ABCA4	chr1	94586854	94586893	-	ACCAGGGAAATTGAGGTGGGGGATGCAATGGGAAACCAAG	0.0094279	0.4534	0.4698	0.4534	0.4698	0	0	6.43e-06	0.5749	0
ABCA4_-_94586933.23-P1P2	ABCA4	chr1	94586903	94586942	-	CACTCTCCTCCATGAGAGGGGTTCCTGAGGGGGATGTCTT	0.00993374	0.4436	0.46	0.4436	0.46	0	0	6.43e-06	0.605746	0
ABCA4_+_94586768.23-P1P2	ABCA4	chr1	94586761	94586800	+	CACAGTGTCGGCCTCCTCTCCCCAACTAAGGGCTTATGTG	-0.00897721	0.4766	0.493	0.4766	0.493	0	0	6.43e-06	-0.547418	0
ABCA4_+_94586789.23-P1P2	ABCA4	chr1	94586782	94586821	+	CTCTCCATAAAAGGGAGCCAACACAGTGTCGGCCTCCTCT	0.00480319	0.4724	0.4888	0.4724	0.4888	0	0	6.43e-06	0.292892	0
ABCA4_+_94586925.23-P1P2	ABCA4	chr1	94586918	94586957	+	GGTCAAAGATACCTAAAGACATCCCCCTCAGGAACCCCTC	0.01322	0.4452	0.4616	0.4452	0.4616	0	0	6.43e-06	0.806139	0
ABCA4_+_94587051.23-P1P2	ABCA4	chr1	94587044	94587083	+	ATCTGCCGAGTGAGTCGATTGGACTTAAAGGGCCAGTCAA	-0.0136998	0.42	0.4364	0.42	0.4364	0	0	6.43e-06	-0.835395	0
ABCA5_-_67323280.23-P1P2	ABCA5	chr17	67323250	67323289	-	TGCGGGTGACCCAGCTGGGATCTGTGCGAGGGCGCGGCCG	-0.00590864	0.4904	0.5038	0.505	0.5102	0.273077	0	1.95e-06	-0.452708	0
ABCA5_-_67323368.23-P1P2	ABCA5	chr17	67323338	67323377	-	CGCGCCCCGCCTCCTGCAGAGCGCACCTGAGGGCGGGGCT	-0.00608434	0.4728	0.4862	0.4874	0.4926	0.273077	0	1.95e-06	-0.46617	0
ABCA5_-_67323373.23-P1P2	ABCA5	chr17	67323343	67323382	-	CCCGCCTCCTGCAGAGCGCACCTGAGGGCGGGGCTCCTAG	0.00194588	0.4718	0.4852	0.4864	0.4916	0.273077	0	1.95e-06	0.14909	0
ABCA5_-_67323403.23-P1P2	ABCA5	chr17	67323373	67323412	-	GGGCTCCTAGAAAGCGCCGCTCCGCGTACGGGCGCGCTTC	-0.000922907	0.4658	0.4792	0.4804	0.4856	0.273077	0	1.95e-06	-0.0707113	0
ABCA5_-_67323481.23-P1P2	ABCA5	chr17	67323451	67323490	-	GCAGCGCGCCCGGAAGAGGAGAGCGGCTGAGGGTGGGGCG	-0.0038871	0.4502	0.4636	0.4648	0.47	0.273077	0	1.95e-06	-0.297822	0
ABCA5_-_67323536.23-P1P2	ABCA5	chr17	67323506	67323545	-	CTGCCCAGGGCCCCTGAGCCACTAGAGTCGGGCCTCGTGG	-0.0161299	0.4392	0.4526	0.4538	0.459	0.273077	0	1.95e-06	-1.23584	1
ABCA5_+_67323330.23-P1P2	ABCA5	chr17	67323323	67323362	+	TGCGCTCTGCAGGAGGCGGGGCGCGACTTCGGCGCCGCCA	0.0105551	0.4804	0.4938	0.495	0.5002	0.273077	0	1.95e-06	0.808711	0
ABCA5_+_67323377.23-P1P2	ABCA5	chr17	67323370	67323409	+	GCGCGCCCGTACGCGGAGCGGCGCTTTCTAGGAGCCCCGC	-0.00114833	0.471	0.4844	0.4856	0.4908	0.273077	0	1.95e-06	-0.087983	0
ABCA5_+_67323393.23-P1P2	ABCA5	chr17	67323386	67323425	+	GGGCCGAGCGTCTGAAGCGCGCCCGTACGCGGAGCGGCGC	-0.0104875	0.4678	0.4812	0.4824	0.4876	0.273077	0	1.95e-06	-0.803528	0
ABCA5_+_67323517.23-P1P2	ABCA5	chr17	67323510	67323549	+	AGAGCCACGAGGCCCGACTCTAGTGGCTCAGGGGCCCTGG	-0.0124703	0.443	0.4564	0.4576	0.4628	0.273077	0	1.95e-06	-0.955453	1
ABCA6_-_67138141.23-P1P2	ABCA6	chr17	67138111	67138150	-	AATTATTCTGCAAGGAAATGACTGTTCCGTGGTTGGTTGG	-0.00470824	0.4758	0.4842	0.485	0.4882	0	0	1.98e-06	-0.287594	0
ABCA6_-_67138145.23-P1P2	ABCA6	chr17	67138115	67138154	-	ATTCTGCAAGGAAATGACTGTTCCGTGGTTGGTTGGGAAT	-0.00350525	0.475	0.4834	0.4842	0.4874	0	0	1.98e-06	-0.214111	0
ABCA6_-_67138150.23-P1P2	ABCA6	chr17	67138120	67138159	-	GCAAGGAAATGACTGTTCCGTGGTTGGTTGGGAATAAAAT	0.000421954	0.474	0.4824	0.4832	0.4864	0	0	1.98e-06	0.0257742	0
ABCA6_-_67138196.23-P1P2	ABCA6	chr17	67138166	67138205	-	TGTGTTTGTTCACTTAGCCTTTCAACTACAGGGATAAGGG	0.00279882	0.4648	0.4732	0.474	0.4772	0	0	1.98e-06	0.17096	0
ABCA6_-_67138203.23-P1P2	ABCA6	chr17	67138173	67138212	-	GTTCACTTAGCCTTTCAACTACAGGGATAAGGGGGAAAAC	-0.00713846	0.4634	0.4718	0.4726	0.4758	0	0	1.98e-06	-0.436039	0
ABCA6_-_67138206.23-P1P2	ABCA6	chr17	67138176	67138215	-	CACTTAGCCTTTCAACTACAGGGATAAGGGGGAAAACGGT	-0.0146941	0.4628	0.4712	0.472	0.4752	0	0	1.98e-06	-0.897563	1
ABCA6_-_67138222.23-P1P2	ABCA6	chr17	67138192	67138231	-	TACAGGGATAAGGGGGAAAACGGTAAACAAGGAAAATGGA	0.00160114	0.4596	0.468	0.4688	0.472	0	0	1.98e-06	0.0978023	0
ABCA6_+_67138050.23-P1P2	ABCA6	chr17	67138043	67138082	+	AAAACAAGTTCATCATGTACAGCTTGGTCTGGCTACACCC	0.0206215	0.494	0.5024	0.5032	0.5064	0	0	1.98e-06	1.25962	0
ABCA6_+_67138102.23-P1P2	ABCA6	chr17	67138095	67138134	+	CAGTCATTTCCTTGCAGAATAATTGGCTTAGGGAGAAAGA	0.00559672	0.4836	0.492	0.4928	0.496	0	0	1.98e-06	0.341865	0
ABCA6_+_67138578.23-P1P2	ABCA6	chr17	67138571	67138610	+	TATATGTTTTGTAGACCTGGGCAAACCACTGGCTTATTTT	0.0137979	0.3884	0.3968	0.3976	0.4008	0	0	1.98e-06	0.842815	0
ABCA7_-_1039882.23-P1	ABCA7	chr19	1039852	1039891	-	CCCAAAGACAGCGCAGCCTCGTTCCCGGAGGGCGGCCTGC	0.00480716	0.4572	0.4442	0.4572	0.4442	0	0	8.5e-05	0.132901	0
ABCA7_-_1040041.23-P1	ABCA7	chr19	1040011	1040050	-	AGCTCCGACGGAGCAGGCCAGTGAGTGACGGGCAGGTCGC	-0.00446875	0.489	0.476	0.489	0.476	0	0	8.5e-05	-0.123545	0
ABCA7_-_1041042.23-P2	ABCA7	chr19	1041012	1041051	-	CCTGGTGACGAAAGCGTTAAGCCCAAACTCGGTCCCTGGA	0.0241758	0.466	0.4616	0.466	0.4616	0.103846	0	8.5e-05	0.668375	0
ABCA7_-_1041049.23-P2	ABCA7	chr19	1041019	1041058	-	ACGAAAGCGTTAAGCCCAAACTCGGTCCCTGGAGGATTAG	-0.0150018	0.4674	0.463	0.4674	0.463	0.103846	0	8.5e-05	-0.414747	0
ABCA7_-_1041052.23-P2	ABCA7	chr19	1041022	1041061	-	AAAGCGTTAAGCCCAAACTCGGTCCCTGGAGGATTAGAGG	0.043325	0.468	0.4636	0.468	0.4636	0.103846	0	8.5e-05	1.19778	0
ABCA7_-_1041060.23-P2	ABCA7	chr19	1041030	1041069	-	AAGCCCAAACTCGGTCCCTGGAGGATTAGAGGATGATCTT	0.00594262	0.4696	0.4652	0.4696	0.4652	0.103846	0	8.5e-05	0.164293	0
ABCA7_-_1041140.23-P2	ABCA7	chr19	1041110	1041149	-	GGCAGCCAATCAGATGCGAGGACGGCTGCGGGTTGCGCTC	0.00218334	0.4856	0.4812	0.4856	0.4812	0.103846	0	8.5e-05	0.0603617	0
ABCA7_+_1039867.23-P1	ABCA7	chr19	1039860	1039899	+	GGTCCCAGGCAGGCCGCCCTCCGGGAACGAGGCTGCGCTG	-0.030152	0.4542	0.4412	0.4542	0.4412	0	0	8.5e-05	-0.833595	1
ABCA7_+_1039897.23-P1	ABCA7	chr19	1039890	1039929	+	CATCACCGTAGGGTGGCGGAGTGCCCGGCAGGTCCCAGGC	-0.0142985	0.4602	0.4472	0.4602	0.4472	0	0	8.5e-05	-0.395304	0
ABCA7_+_1039947.23-P1	ABCA7	chr19	1039940	1039979	+	AAGGGCCTCGCCTAGCCGGGTTTCTTAAAGGGACCGCGCG	-0.0350359	0.4702	0.4572	0.4702	0.4572	0	0	8.5e-05	-0.96862	1
ABCA7_+_1039975.23-P1	ABCA7	chr19	1039968	1040007	+	CGGGCCAAGGGAGGAGACGGGATCACAGAAGGGCCTCGCC	-0.0141312	0.4758	0.4628	0.4758	0.4628	0	0	8.5e-05	-0.390677	0
ABCA7_+_1039996.23-P1	ABCA7	chr19	1039989	1040028	+	GCCTGCTCCGTCGGAGCTGCGCGGGCCAAGGGAGGAGACG	-0.00705288	0.48	0.467	0.48	0.467	0	0	8.5e-05	-0.194987	0
ABCA7_+_1040003.23-P1	ABCA7	chr19	1039996	1040035	+	CTCACTGGCCTGCTCCGTCGGAGCTGCGCGGGCCAAGGGA	-0.00366163	0.4814	0.4684	0.4814	0.4684	0	0	8.5e-05	-0.101231	0
ABCA7_+_1040027.23-P1	ABCA7	chr19	1040020	1040059	+	TGCTATTGGGCGACCTGCCCGTCACTCACTGGCCTGCTCC	0.00749236	0.4862	0.4732	0.4862	0.4732	0	0	8.5e-05	0.207137	0
ABCA7_+_1040049.23-P1	ABCA7	chr19	1040042	1040081	+	GCACGCCCCTGCCTCTGCACGCTGCTATTGGGCGACCTGC	-0.00068646	0.4906	0.4776	0.4906	0.4776	0	0	8.5e-05	-0.0189782	0
ABCA7_+_1041032.23-P2	ABCA7	chr19	1041025	1041064	+	CATCCTCTAATCCTCCAGGGACCGAGTTTGGGCTTAACGC	-0.0074652	0.464	0.4596	0.464	0.4596	0.103846	0	8.5e-05	-0.206386	0
ABCA7_+_1041087.23-P2	ABCA7	chr19	1041080	1041119	+	ATTGGCTGCCAGGACTGTCGCTCTGAGCAGGGCTGACAGC	-0.00594504	0.475	0.4706	0.475	0.4706	0.103846	0	8.5e-05	-0.164359	0
ABCA7_+_1041114.23-P2	ABCA7	chr19	1041107	1041146	+	CGCAACCCGCAGCCGTCCTCGCATCTGATTGGCTGCCAGG	-0.00567356	0.4804	0.476	0.4804	0.476	0.103846	0	8.5e-05	-0.156854	0
ABCA7_+_1041148.23-P2	ABCA7	chr19	1041141	1041180	+	CCGCTACCCCAGGGGTGGAGTAAACCAATGGGAGCGCAAC	0.0108891	0.4872	0.4828	0.4872	0.4828	0.103846	0	8.5e-05	0.301045	0
ABCA7_+_1041166.23-P2	ABCA7	chr19	1041159	1041198	+	TCACTCGATAAAGAGGCTCCGCTACCCCAGGGGTGGAGTA	0.00688626	0.4908	0.4864	0.4908	0.4864	0.103846	0	8.5e-05	0.190381	0
ABCA8_-_66951525.23-P1P2	ABCA8	chr17	66951495	66951534	-	AAAAGTTTCTGTGAAGACTGCTTTCAGAGTGGAGGTTATG	0.0287209	0.4898	0.505	0.478	0.4808	0	0	0.000161846	0.865759	0
ABCA8_-_66951528.23-P1P2	ABCA8	chr17	66951498	66951537	-	AGTTTCTGTGAAGACTGCTTTCAGAGTGGAGGTTATGATC	0.0355767	0.4892	0.5044	0.4774	0.4802	0	0	0.000161846	1.07242	0
ABCA8_-_66951585.23-P1P2	ABCA8	chr17	66951555	66951594	-	GCCAAACATCACATTCACGTCATCATGCTTGGACTGTTTG	0.0102118	0.4778	0.493	0.466	0.4688	0	0	0.000161846	0.307825	0
ABCA8_-_66951646.23-P1P2	ABCA8	chr17	66951616	66951655	-	AGTTCCTGCAGAGCAGTGGCATTTATACTGGGTTGCCTGG	0.00968134	0.4656	0.4808	0.4538	0.4566	0	0	0.000161846	0.291833	0
ABCA8_-_66951654.23-P1P2	ABCA8	chr17	66951624	66951663	-	CAGAGCAGTGGCATTTATACTGGGTTGCCTGGCTATATCA	-0.0149892	0.464	0.4792	0.4522	0.455	0	0	0.000161846	-0.451832	0
ABCA8_-_66951671.23-P1P2	ABCA8	chr17	66951641	66951680	-	TACTGGGTTGCCTGGCTATATCATATTATAGGGAGCAATT	0.0104691	0.4606	0.4758	0.4488	0.4516	0	0	0.000161846	0.315581	0
ABCA8_-_66951706.23-P1P2	ABCA8	chr17	66951676	66951715	-	CAATTTCTCTTTTACGTCCAAGATTATTGTGGCTAATACC	0.018544	0.4536	0.4688	0.4418	0.4446	0	0	0.000161846	0.558988	0
ABCA8_+_66951555.23-P1P2	ABCA8	chr17	66951548	66951587	+	TCCAAGCATGATGACGTGAATGTGATGTTTGGCAGGGCCA	0.00510396	0.4838	0.499	0.472	0.4748	0	0	0.000161846	0.153853	0
ABCA8_+_66951692.23-P1P2	ABCA8	chr17	66951685	66951724	+	TTAAATTTTGGTATTAGCCACAATAATCTTGGACGTAAAA	-0.0352251	0.4564	0.4716	0.4446	0.4474	0	0	0.000161846	-1.06182	1
ABCA8_+_66951786.23-P1P2	ABCA8	chr17	66951779	66951818	+	AAAGCTGTCAATTAAGCAGACTAGAGCTCTGGGTAGAGAG	-0.00651495	0.4376	0.4528	0.4258	0.4286	0	0	0.000161846	-0.196386	0
ABCA9_-_67057286.23-P1P2	ABCA9	chr17	67057256	67057295	-	TTACTCAGCAGGGAGTTTGTAGTTGCAGATGGTTGGCTGG	-0.013324	0.455	0.4616	0.4656	0.468	0	0	3.65e-06	-0.947978	1
ABCA9_-_67057606.23-P1P2	ABCA9	chr17	67057576	67057615	-	TACGGCAATAAAGCAATGTAATTTTCTTCAGGGTAACAAA	0.0172773	0.391	0.3976	0.4016	0.404	0	0	3.65e-06	1.22924	0
ABCA9_+_67057158.23-P1P2	ABCA9	chr17	67057151	67057190	+	AGGCTAGCTGAACTGAGACCAGATTCTCCTGGGAAATTTG	0.00570841	0.4806	0.4872	0.4912	0.4936	0	0	3.65e-06	0.406143	0
ABCA9_+_67057187.23-P1P2	ABCA9	chr17	67057180	67057219	+	ATCACCACGTGAGCAGAAGATATTTTGGCAGGCTAGCTGA	-0.0115643	0.4748	0.4814	0.4854	0.4878	0	0	3.65e-06	-0.822777	1
ABCA9_+_67057247.23-P1P2	ABCA9	chr17	67057240	67057279	+	AACTACAAACTCCCTGCTGAGTAACTAGCAGGAAACAAAG	-0.00295691	0.4628	0.4694	0.4734	0.4758	0	0	3.65e-06	-0.210378	0
ABCA9_+_67057323.23-P1P2	ABCA9	chr17	67057316	67057355	+	AGACCGATTGAGAAAGGCTAGATTCTCCTTGGTTTGATAG	-0.0101843	0.4476	0.4542	0.4582	0.4606	0	0.0113636	3.65e-06	-0.724591	1
ABCA9_+_67057338.23-P1P2	ABCA9	chr17	67057331	67057370	+	GGGCCTTGTATGAAAAGACCGATTGAGAAAGGCTAGATTC	-0.00996982	0.4446	0.4512	0.4552	0.4576	0	0.0113636	3.65e-06	-0.709334	0
ABCA9_+_67057367.23-P1P2	ABCA9	chr17	67057360	67057399	+	TCATTGTGTTGGGGTCAACTCTCCCATTAGGGCCTTGTAT	-0.00220146	0.4388	0.4454	0.4494	0.4518	0	0	3.65e-06	-0.15663	0
ABCA9_+_67057422.23-P1P2	ABCA9	chr17	67057415	67057454	+	ACTTTGTTCTGCTCTACTCTTCTCTGGATTGGCTTCTTAC	0.00142567	0.4278	0.4344	0.4384	0.4408	0	0	3.65e-06	0.101434	0
ABCA9_+_67057427.23-P1P2	ABCA9	chr17	67057420	67057459	+	TTTTCACTTTGTTCTGCTCTACTCTTCTCTGGATTGGCTT	-0.0104383	0.4268	0.4334	0.4374	0.4398	0	0	3.65e-06	-0.742664	1
ABCB1_-_87342674.23-ENST00000265724.3	ABCB1	chr7	87342644	87342683	-	CAGTACCAGAGGAGGAGCTACATGAACTAAGGCAGGCAGG	-0.00234604	0.5048	0.5062	0.4856	0.4886	0	0	1.04e-05	-0.143519	0
ABCB1_-_87342678.23-ENST00000265724.3	ABCB1	chr7	87342648	87342687	-	ACCAGAGGAGGAGCTACATGAACTAAGGCAGGCAGGCTTG	0.00399318	0.504	0.5054	0.4848	0.4878	0	0	1.04e-05	0.244282	0
ABCB1_-_87342682.23-ENST00000265724.3	ABCB1	chr7	87342652	87342691	-	GAGGAGGAGCTACATGAACTAAGGCAGGCAGGCTTGAAAG	0.0014493	0.5032	0.5046	0.484	0.487	0	0	1.04e-05	0.0886609	0
ABCB1_-_87342724.23-ENST00000265724.3	ABCB1	chr7	87342694	87342733	-	CTAATCAGTGAAAACCCAAGGATAAGTTTGGGTGGAGGAA	0.00361628	0.4948	0.4962	0.4756	0.4786	0	0	1.04e-05	0.221225	0
ABCB1_-_87342877.23-ENST00000265724.3	ABCB1	chr7	87342847	87342886	-	AAAACAAACAAAAACCTCGAAGAGTTACATGGCTTAGGGA	-0.0225356	0.4642	0.4656	0.445	0.448	0	0	1.04e-05	-1.37861	1
ABCB1_-_87342884.23-ENST00000265724.3	ABCB1	chr7	87342854	87342893	-	ACAAAAACCTCGAAGAGTTACATGGCTTAGGGATTGGGGT	0.00660189	0.4628	0.4642	0.4436	0.4466	0	0	1.04e-05	0.403869	0
ABCB1_-_87342889.23-ENST00000265724.3	ABCB1	chr7	87342859	87342898	-	AACCTCGAAGAGTTACATGGCTTAGGGATTGGGGTATAAT	-0.0120321	0.4618	0.4632	0.4426	0.4456	0	0	1.04e-05	-0.736061	0
ABCB1_+_87342641.23-ENST00000265724.3	ABCB1	chr7	87342634	87342673	+	TTAGTTCATGTAGCTCCTCCTCTGGTACTGGGATAAACAC	0.0096126	0.5114	0.5128	0.4922	0.4952	0	0	1.04e-05	0.588049	0
ABCB1_+_87342707.23-ENST00000265724.3	ABCB1	chr7	87342700	87342739	+	CCACCCTTCCTCCACCCAAACTTATCCTTGGGTTTTCACT	0.0113254	0.4982	0.4996	0.479	0.482	0	0	1.04e-05	0.692832	0
ABCB1_+_87342908.23-ENST00000265724.3	ABCB1	chr7	87342901	87342940	+	CTGCCTATTCTGGCTAAACTTCTCAACTCTGGCTATTTTT	-0.0144721	0.458	0.4594	0.4388	0.4418	0	0	1.04e-05	-0.885328	0
ABCB10_-_229694486.23-P1P2	ABCB10	chr1	229694456	229694495	-	AGGACCCTCCCGGCCCGGCCCCGAGCAAAGGGCGTGGACG	-0.00760259	0.484	0.4982	0.4988	0.5026	0.172115	0	0.000243727	-0.311755	0
ABCB10_-_229694500.23-P1P2	ABCB10	chr1	229694470	229694509	-	CCGGCCCCGAGCAAAGGGCGTGGACGCGGTGGCGCCCGCC	-0.003512	0.4812	0.4954	0.496	0.4998	0.172115	0	0.000243727	-0.144014	0
ABCB10_-_229694617.23-P1P2	ABCB10	chr1	229694587	229694626	-	GCGGTGCCGCGCCTCTCCGCCCCACTCCGGGGACTGCAGC	-0.017617	0.4578	0.472	0.4726	0.4764	0.172115	0	0.000243727	-0.722408	1
ABCB10_+_229694528.23-P1P2	ABCB10	chr1	229694521	229694560	+	CGCAGCCCGAGGGTGCAGGCACGATAAGGCGGGTGACAGC	0.00633342	0.4756	0.4898	0.4904	0.4942	0.172115	0	0.000243727	0.25971	0
ABCB10_+_229694531.23-P1P2	ABCB10	chr1	229694524	229694563	+	GGGCGCAGCCCGAGGGTGCAGGCACGATAAGGCGGGTGAC	-0.015742	0.475	0.4892	0.4898	0.4936	0.172115	0	0.000243727	-0.645524	1
ABCB10_+_229694567.23-P1P2	ABCB10	chr1	229694560	229694599	+	GGCGCGGCACCGCGCGGACGAGGATGGGGCGGGGGCGGGC	0.0380469	0.4678	0.482	0.4826	0.4864	0.172115	0	0.000243727	1.56017	0
ABCB10_+_229694571.23-P1P2	ABCB10	chr1	229694564	229694603	+	GAGAGGCGCGGCACCGCGCGGACGAGGATGGGGCGGGGGC	0.00121907	0.467	0.4812	0.4818	0.4856	0.172115	0	0.000243727	0.0499895	0
ABCB10_+_229694605.23-P1P2	ABCB10	chr1	229694598	229694637	+	AGGTCCGGGTAGCTGCAGTCCCCGGAGTGGGGCGGAGAGG	0.0102111	0.4602	0.4744	0.475	0.4788	0.172115	0	0.000243727	0.41872	0
ABCB10_+_229694646.23-P1P2	ABCB10	chr1	229694639	229694678	+	GCACCCGAGCGGGTTGGGGGCGCTCGGAAGGGTGGCTTGC	-0.0174955	0.452	0.4662	0.4668	0.4706	0.172115	0	0.000243727	-0.717426	1
ABCB10_+_229694666.23-P1P2	ABCB10	chr1	229694659	229694698	+	TTGGGGGCGCTGCAGGGAGGGCACCCGAGCGGGTTGGGGG	0.0036803	0.448	0.4622	0.4628	0.4666	0.172115	0	0.000243727	0.150916	0
ABCB11_-_169887978.23-P1P2	ABCB11	chr2	169887948	169887987	-	AGCAATAACCCCAAACACAGAGTGTGCTTGGGAAACCCTC	0.00715831	0.4698	0.4722	0.4698	0.4722	0	0	1.06e-07	0.555406	0
ABCB11_-_169887992.23-P1P2	ABCB11	chr2	169887962	169888001	-	ACACAGAGTGTGCTTGGGAAACCCTCTGAGGGTGTCAACA	-0.0140567	0.467	0.4694	0.467	0.4694	0	0	1.06e-07	-1.09064	1
ABCB11_-_169888002.23-P1P2	ABCB11	chr2	169887972	169888011	-	TGCTTGGGAAACCCTCTGAGGGTGTCAACAGGCCTTGGAA	0.000708386	0.465	0.4674	0.465	0.4674	0	0	1.06e-07	0.054963	0
ABCB11_-_169888008.23-P1P2	ABCB11	chr2	169887978	169888017	-	GGAAACCCTCTGAGGGTGTCAACAGGCCTTGGAAATTGCT	-0.00106076	0.4638	0.4662	0.4638	0.4662	0	0	1.06e-07	-0.0823035	0
ABCB11_+_169887896.23-P1P2	ABCB11	chr2	169887889	169887928	+	GTCACTGAACTGTGCTTGGGCTGCCCTTAGGGACATTGAT	-0.00249904	0.4862	0.4886	0.4862	0.4886	0	0	1.06e-07	-0.193898	0
ABCB11_+_169888003.23-P1P2	ABCB11	chr2	169887996	169888035	+	CTCGTTCCAAGGTGAATCAGCAATTTCCAAGGCCTGTTGA	0.00436385	0.4648	0.4672	0.4648	0.4672	0	0	1.06e-07	0.338587	0
ABCB11_+_169888067.23-P1P2	ABCB11	chr2	169888060	169888099	+	AAATAAGGGTTGGGATAGCCTGAATTCCAGGGCTCTTGCT	0.0143704	0.452	0.4544	0.452	0.4544	0	0	1.06e-07	1.11499	0
ABCB11_+_169888086.23-P1P2	ABCB11	chr2	169888079	169888118	+	ACAACTACAGGCCTGTAAAAAATAAGGGTTGGGATAGCCT	-0.00812793	0.4482	0.4506	0.4482	0.4506	0	0	1.06e-07	-0.630638	0
ABCB11_+_169888091.23-P1P2	ABCB11	chr2	169888084	169888123	+	TTTTCACAACTACAGGCCTGTAAAAAATAAGGGTTGGGAT	-0.00537006	0.4472	0.4496	0.4472	0.4496	0	0	1.06e-07	-0.416657	0
ABCB11_+_169888205.23-P1P2	ABCB11	chr2	169888198	169888237	+	GGGCCAGGAGCATCTGGATCCTGCAACCAGGGATTTTCCA	0.0102382	0.4244	0.4268	0.4244	0.4268	0	0	1.06e-07	0.794371	0
ABCB4_-_87105098.23-P1P2	ABCB4	chr7	87105068	87105107	-	CGGCCCGGGAAACGCCTACCGTTGCAGCCAGGGCGAGGGC	0.0120998	0.473	0.488	0.511	0.5174	0	0	2.01e-06	0.50256	0
ABCB4_-_87105105.23-P1P2	ABCB4	chr7	87105075	87105114	-	GGAAACGCCTACCGTTGCAGCCAGGGCGAGGGCCGCGGCC	7.44e-05	0.4716	0.4866	0.5096	0.516	0	0	2.01e-06	0.00309019	0
ABCB4_-_87105166.23-P1P2	ABCB4	chr7	87105136	87105175	-	CCGCCCAGCTCTCTCCCCAGGCTAGGCGCGGGCCAGGGGC	-0.0146071	0.4594	0.4744	0.4974	0.5038	0	0	2.01e-06	-0.606703	0
ABCB4_-_87105258.23-P1P2	ABCB4	chr7	87105228	87105267	-	TGGCGACCCGCCAGAACCAGCCCGGTCGCAGGATAAGACC	-0.0039274	0.441	0.456	0.479	0.4854	0	0	2.01e-06	-0.163123	0
ABCB4_-_87105352.23-P1P2	ABCB4	chr7	87105322	87105361	-	AGCCCCTGCAGATGACTGTCACACCCCATGGGCGCTCAGT	0.0298739	0.4222	0.4372	0.4602	0.4666	0	0	2.01e-06	1.2408	0
ABCB4_+_87105085.23-P1P2	ABCB4	chr7	87105078	87105117	+	GCGGGCCGCGGCCCTCGCCCTGGCTGCAACGGTAGGCGTT	-0.0277477	0.4756	0.4906	0.5136	0.52	0	0	2.01e-06	-1.15249	1
ABCB4_+_87105112.23-P1P2	ABCB4	chr7	87105105	87105144	+	GCTGGGCGGGCGGCGGGAGCTGCTCTCGCGGGCCGCGGCC	0.0122757	0.4702	0.4852	0.5082	0.5146	0	0	2.01e-06	0.50987	0
ABCB4_+_87105150.23-P1P2	ABCB4	chr7	87105143	87105182	+	AGGCTGCGCCCCTGGCCCGCGCCTAGCCTGGGGAGAGAGC	-0.00432831	0.4626	0.4776	0.5006	0.507	0	0	2.01e-06	-0.179775	0
ABCB4_+_87105538.23-P1P2	ABCB4	chr7	87105531	87105570	+	GTTCCTCCTCCCCAAGGAGCATAATGTGATGGTTCCTGCC	-0.00324329	0.385	0.4	0.423	0.4294	0	0	2.01e-06	-0.134709	0
ABCB4_+_87105580.23-P1P2	ABCB4	chr7	87105573	87105612	+	TAAAACTCTGTGTCTCTTAAGTGCTAAGAGGGCACCAACA	0.00825368	0.3766	0.3916	0.4146	0.421	0	0	2.01e-06	0.342815	0
ABCB5_-_20686571.23-P1P2	ABCB5	chr7	20686541	20686580	-	GCTCCTCAATTTATGTGTGGCTGGGTATCTGGCTTACTAA	0.00657443	0.425	0.4226	0.4108	0.4082	0	0	0	0.387859	0
ABCB5_-_20686630.23-P1P2	ABCB5	chr7	20686600	20686639	-	TATGATAGGAGTAAGAGCTCCTAGCTTGAGGGATTCTTTT	-0.0149599	0.4368	0.4344	0.4226	0.42	0	0	0	-0.882562	1
ABCB5_-_20686798.23-P1P2	ABCB5	chr7	20686768	20686807	-	CTTTTTAAAGTTCAAGGGGTCACCCAACAAGGAGGGGAGT	-0.0129553	0.4704	0.468	0.4562	0.4536	0	0	0	-0.764296	1
ABCB5_-_20686802.23-P1P2	ABCB5	chr7	20686772	20686811	-	TTAAAGTTCAAGGGGTCACCCAACAAGGAGGGGAGTGCAA	0.00964866	0.4712	0.4688	0.457	0.4544	0	0	0	0.569223	0
ABCB5_-_20686822.23-P1P2	ABCB5	chr7	20686792	20686831	-	CAACAAGGAGGGGAGTGCAACTCACCATGGGGTTTATACA	0.0198645	0.4752	0.4728	0.461	0.4584	0	0	0	1.17191	0
ABCB5_-_20686833.23-P1P2	ABCB5	chr7	20686803	20686842	-	GGAGTGCAACTCACCATGGGGTTTATACATGGTCAGCACA	0.00304887	0.4774	0.475	0.4632	0.4606	0	0	0	0.179868	0
ABCB5_+_20686543.23-P1P2	ABCB5	chr7	20686536	20686575	+	AAGCCAGATACCCAGCCACACATAAATTGAGGAGCAAGGA	-0.00312155	0.4194	0.417	0.4052	0.4026	0	0	0	-0.184156	0
ABCB5_+_20686789.23-P1P2	ABCB5	chr7	20686782	20686821	+	CCATGGTGAGTTGCACTCCCCTCCTTGTTGGGTGACCCCT	-0.00126316	0.4686	0.4662	0.4544	0.4518	0	0	0	-0.07452	0
ABCB5_+_20686815.23-P1P2	ABCB5	chr7	20686808	20686847	+	TGAAGTGTGCTGACCATGTATAAACCCCATGGTGAGTTGC	-0.0160273	0.4738	0.4714	0.4596	0.457	0	0	0	-0.945529	1
ABCB5_+_20686873.23-P1P2	ABCB5	chr7	20686866	20686905	+	ATCTCATAGTCTTGTGGTTATCACATGCTGGGATGTGTGA	-0.0017353	0.4854	0.483	0.4712	0.4686	0	0	0	-0.102374	0
ABCB6_-_220083771.23-P1P2	ABCB6	chr2	220083741	220083780	-	CGGCTCCCATTGGCCAAATGTCTCCGAGGGGGGAGCGGGG	0.0067659	0.48	0.4828	0.4456	0.4664	0.171154	0	0.000132581	0.610977	0
ABCB6_-_220083823.23-P1P2	ABCB6	chr2	220083793	220083832	-	GCAACGAATGCAAATTAGAGAAGCAGAGCCGGCTTGGTCA	0.000595912	0.4696	0.4724	0.4352	0.456	0.171154	0	0.000132581	0.0538122	0
ABCB6_-_220083828.23-P1P2	ABCB6	chr2	220083798	220083837	-	GAATGCAAATTAGAGAAGCAGAGCCGGCTTGGTCACGTGC	-0.00269813	0.4686	0.4714	0.4342	0.455	0.171154	0	0.000132581	-0.243647	0
ABCB6_+_220083669.23-P1P2	ABCB6	chr2	220083662	220083701	+	GGTGCGAGTCCAACACCGAGCATTCCCGTGGGCCTGCAGT	-0.0125683	0.5004	0.5032	0.466	0.4868	0.171154	0	0.000132581	-1.13495	1
ABCB6_+_220083753.23-P1P2	ABCB6	chr2	220083746	220083785	+	ATTCCCCCCGCTCCCCCCTCGGAGACATTTGGCCAATGGG	0.00944068	0.4836	0.4864	0.4492	0.47	0.171154	0	0.000132581	0.852516	0
ABCB6_+_220083820.23-P1P2	ABCB6	chr2	220083813	220083852	+	GATTTCCCGCCCTGGGCACGTGACCAAGCCGGCTCTGCTT	0.0112127	0.4702	0.473	0.4358	0.4566	0.171154	0	0.000132581	1.01253	0
ABCB6_+_220083836.23-P1P2	ABCB6	chr2	220083829	220083868	+	CTCGGCCTGGTCGTCAGATTTCCCGCCCTGGGCACGTGAC	0.0059115	0.467	0.4698	0.4326	0.4534	0.171154	0	0.000132581	0.533822	0
ABCB6_+_220083875.23-P1P2	ABCB6	chr2	220083868	220083907	+	GTTTCCAGCCCCGAGCCACGATTCCGTGGAGGTTTCCAGC	0.00906377	0.4592	0.462	0.4248	0.4456	0.171154	0	0.000132581	0.81848	0
ABCB6_+_220083910.23-P1P2	ABCB6	chr2	220083903	220083942	+	TGTGTCCTGCCCCGAGCCAGGATTCCGTGAGGTCTGTTTC	0.00506728	0.4522	0.455	0.4178	0.4386	0	0	0.000132581	0.457587	0
ABCB6_+_220083944.23-P1P2	ABCB6	chr2	220083937	220083976	+	AGGGCAGCTTCCGACCCACAGTTCCGTGGAGGTCTGTGTC	0.00104705	0.4454	0.4482	0.411	0.4318	0	0	0.000132581	0.0945512	0
ABCB7_-_74376157.23-P1P2	ABCB7	chrX	74376127	74376166	-	ACCGAGAGAAGAGGATTATGGGACACTGGCGGACTGAATT	-0.0102181	0.4902	0.4944	0.4902	0.4944	0.416346	0	0.000549701	-0.531176	0
ABCB7_-_74376168.23-P1P2	ABCB7	chrX	74376138	74376177	-	AGGATTATGGGACACTGGCGGACTGAATTCGGCTACCTTA	-0.0137996	0.488	0.4922	0.488	0.4922	0.416346	0	0.000549701	-0.717355	0
ABCB7_-_74376206.23-P1P2	ABCB7	chrX	74376176	74376215	-	TAATTGTCTCTCCTCTTCTTGTTTTCCCAGGGCCCCAGAC	-0.00705725	0.4804	0.4846	0.4804	0.4846	0.416346	0	0.000549701	-0.366864	0
ABCB7_-_74376223.23-P1P2	ABCB7	chrX	74376193	74376232	-	CTTGTTTTCCCAGGGCCCCAGACCGGAAATGGATTCTGTT	-0.01448	0.477	0.4812	0.477	0.4812	0.416346	0	0.000549701	-0.75273	0
ABCB7_+_74376207.23-P1P2	ABCB7	chrX	74376200	74376239	+	ATCTTCAAACAGAATCCATTTCCGGTCTGGGGCCCTGGGA	-0.00076097	0.4802	0.4844	0.4802	0.4844	0.416346	0	0.000549701	-0.0395582	0
ABCB7_+_74376275.23-P1P2	ABCB7	chrX	74376268	74376307	+	GTAAGGAAAACAATCAAAGCTCGGCCCTAAGGAAAAACAA	-0.00128869	0.4666	0.4708	0.4666	0.4708	0.416346	0	0.000549701	-0.066991	0
ABCB7_+_74376311.23-P1P2	ABCB7	chrX	74376304	74376343	+	AGAAAAATACAGTGTTACTCCAATATTCCCGGTTGTGTAA	0.0171344	0.4594	0.4636	0.4594	0.4636	0.416346	0	0.000549701	0.890712	0
ABCB7_+_74376348.23-P1P2	ABCB7	chrX	74376341	74376380	+	AGGCATCCTGTATTTCATCTGGCAACTCCAGGAAAAGAGA	0.000949277	0.452	0.4562	0.452	0.4562	0.416346	0	0.000549701	0.0493472	0
ABCB7_+_74376377.23-P1P2	ABCB7	chrX	74376370	74376409	+	GTTTATGTAAAATTGAAACTTAACTAGGTAGGCATCCTGT	-0.0260957	0.4462	0.4504	0.4462	0.4504	0.416346	0	0.000549701	-1.35656	1
ABCB7_+_74376501.23-P1P2	ABCB7	chrX	74376494	74376533	+	AATGGAGAGAGGGGAGCGTGACATTGAGTTGGAGGAGGTA	-0.00389127	0.4214	0.4256	0.4214	0.4256	0.416346	0	0.000549701	-0.202284	0
ABCB8_-_150725245.23-P1P2	ABCB8	chr7	150725215	150725254	-	CCTGGAGCCTTGGGAAAATGGCCCGAGGTCGGCGGCTGAC	-0.0119692	0.4444	0.4384	0.4378	0.4338	0.120192	0	0.00010926	-0.889101	0
ABCB8_-_150725248.23-P1P2	ABCB8	chr7	150725218	150725257	-	GGAGCCTTGGGAAAATGGCCCGAGGTCGGCGGCTGACGCG	-0.00332723	0.445	0.439	0.4384	0.4344	0.120192	0	0.00010926	-0.247154	0
ABCB8_-_150725307.23-P1P2	ABCB8	chr7	150725277	150725316	-	GCTTGGAGGGCCAGTCGGGCCACACCCTTTGGACGTCACC	-0.00461821	0.4568	0.4508	0.4502	0.4462	0.120192	0	0.00010926	-0.343051	0
ABCB8_-_150725337.23-P1P2	ABCB8	chr7	150725307	150725346	-	GGACGTCACCCGGAGCCCACAGGAGCACCTGGCAAAAGCC	-0.00125215	0.4628	0.4568	0.4562	0.4522	0.120192	0	0.00010926	-0.0930125	0
ABCB8_-_150725382.23-P1P2	ABCB8	chr7	150725352	150725391	-	CACTTCCTGCTCGGCTCCGCCCAGAGCAGGGGGCGGGCGG	-0.0184172	0.4718	0.4658	0.4652	0.4612	0.120192	0	0.00010926	-1.36807	1
ABCB8_-_150725517.23-P1P2	ABCB8	chr7	150725487	150725526	-	AATCACCGCCAAGGCGCGAGGGGGTTGTCGGGATGGGGGC	0.0039776	0.4988	0.4928	0.4922	0.4882	0.120192	0	0.00010926	0.295465	0
ABCB8_+_150725049.23-P1P2	ABCB8	chr7	150725042	150725081	+	CAGAACTGCTGGGACATCTGTCACGTGAAGGGGTGGGTTG	0.00311234	0.4052	0.3992	0.3986	0.3946	0	0	0.00010926	0.231191	0
ABCB8_+_150725271.23-P1P2	ABCB8	chr7	150725264	150725303	+	GGGTGTGGCCCGACTGGCCCTCCAAGCTATGGAGTATCCA	-0.00887203	0.4496	0.4436	0.443	0.439	0.120192	0	0.00010926	-0.659033	0
ABCB8_+_150725295.23-P1P2	ABCB8	chr7	150725288	150725327	+	TGTGGGCTCCGGGTGACGTCCAAAGGGTGTGGCCCGACTG	0.0100001	0.4544	0.4484	0.4478	0.4438	0.120192	0	0.00010926	0.742827	0
ABCB8_+_150725301.23-P1P2	ABCB8	chr7	150725294	150725333	+	TGCTCCTGTGGGCTCCGGGTGACGTCCAAAGGGTGTGGCC	0.00992607	0.4556	0.4496	0.449	0.445	0.120192	0	0.00010926	0.737329	0
ABCB9_-_123451061.23-P1	ABCB9	chr12	123451031	123451070	-	GATGGACGGGGCGGGGCCTCAGTGACGGAGGGGGCGGGGA	0.000929103	0.485	0.4932	0.485	0.4932	0.201923	0	3.44e-05	0.0239558	0
ABCB9_-_123451127.23-P1	ABCB9	chr12	123451097	123451136	-	CCCGGGAGGGGCGGGGCCTCAGGAGGAGTGGGCGGGCTTT	0.00377797	0.4718	0.48	0.4718	0.48	0.201923	0	3.44e-05	0.0974102	0
ABCB9_-_123451165.23-P1	ABCB9	chr12	123451135	123451174	-	TTCCTGGACGGGGCGGGGCCCCCGAGGAGGGGGCTGGCGA	-0.0564827	0.4642	0.4724	0.4642	0.4724	0.201923	0	3.44e-05	-1.45634	1
ABCB9_-_123451187.23-P1	ABCB9	chr12	123451157	123451196	-	CGAGGAGGGGGCTGGCGAAGCCTCCGGGTGGGGACGGGCC	0.0105243	0.4598	0.468	0.4598	0.468	0.201923	0	3.44e-05	0.271355	0
ABCB9_-_123451193.23-P1	ABCB9	chr12	123451163	123451202	-	GGGGGCTGGCGAAGCCTCCGGGTGGGGACGGGCCTCCTGG	0.00054197	0.4586	0.4668	0.4586	0.4668	0.201923	0	3.44e-05	0.013974	0
ABCB9_-_123451202.23-P1	ABCB9	chr12	123451172	123451211	-	CGAAGCCTCCGGGTGGGGACGGGCCTCCTGGGGGCGGGGC	-0.0059415	0.4568	0.465	0.4568	0.465	0.201923	0	3.44e-05	-0.153194	0
ABCB9_-_123451330.23-P1	ABCB9	chr12	123451300	123451339	-	GCCACGGGCCCATCCTGAGGGGACGGAAATGGTTTCACCT	-0.0127094	0.4312	0.4394	0.4312	0.4394	0.201923	0.0227273	3.44e-05	-0.327696	0
ABCB9_-_123465865.23-P2	ABCB9	chr12	123465835	123465874	-	CTGGGGCGGAGGGTGAGGACCACAGGCATCGGGGAGAGGA	0.0299476	0.4798	0.4876	0.4798	0.4876	0	0	3.44e-05	0.772163	0
ABCB9_-_123465891.23-P2	ABCB9	chr12	123465861	123465900	-	CATCGGGGAGAGGAGGCGCAGTTACTACCCGGGGAAGTCG	0.00319352	0.4746	0.4824	0.4746	0.4824	0	0	3.44e-05	0.0823409	0
ABCB9_-_123465901.23-P2	ABCB9	chr12	123465871	123465910	-	AGGAGGCGCAGTTACTACCCGGGGAAGTCGGGCGAGCAGT	0.0245866	0.4726	0.4804	0.4726	0.4804	0	0	3.44e-05	0.633936	0
ABCB9_-_123465915.23-P2	ABCB9	chr12	123465885	123465924	-	CTACCCGGGGAAGTCGGGCGAGCAGTGGTCGGGGACGCTC	-0.00637577	0.4698	0.4776	0.4698	0.4776	0	0	3.44e-05	-0.164391	0
ABCB9_-_123465961.23-P2	ABCB9	chr12	123465931	123465970	-	GCCTCTGTGCAGCCGGGCCTGAGATGTGAGGGCCAGGCGC	-0.0103442	0.4606	0.4684	0.4606	0.4684	0	0	3.44e-05	-0.266713	0
ABCB9_-_123465997.23-P2	ABCB9	chr12	123465967	123466006	-	GCGCCGCAGGAGCCAGGAAGGGGCTCCTCTGGGAAGCTCC	-0.0269801	0.4534	0.4612	0.4534	0.4612	0	0	3.44e-05	-0.695649	0
ABCB9_-_123466052.23-P2	ABCB9	chr12	123466022	123466061	-	AGCCCCTCAGGAAGCGCTCACCCTGTAGCCGGTCTGTGCC	0.00963826	0.4424	0.4502	0.4424	0.4502	0	0	3.44e-05	0.248511	0
ABCB9_+_123451084.23-P1	ABCB9	chr12	123451077	123451116	+	GAGGCCCCGCCCCTCCCGGGAGGCTCCGCCGGTCCCTGCC	0.029922	0.4804	0.4886	0.4804	0.4886	0.201923	0	3.44e-05	0.771502	0
ABCB9_+_123451176.23-P1	ABCB9	chr12	123451169	123451208	+	CCGCCCCCAGGAGGCCCGTCCCCACCCGGAGGCTTCGCCA	0.0232769	0.462	0.4702	0.462	0.4702	0.201923	0	3.44e-05	0.600167	0
ABCB9_+_123451271.23-P1	ABCB9	chr12	123451264	123451303	+	TGGCTCCAGGTGGAGGCCAGCACGCAGTGTGGAGGGCCTG	0.0237497	0.443	0.4512	0.443	0.4512	0.201923	0	3.44e-05	0.612356	0
ABCB9_+_123465888.23-P2	ABCB9	chr12	123465881	123465920	+	GTCCCCGACCACTGCTCGCCCGACTTCCCCGGGTAGTAAC	-0.01773	0.4752	0.483	0.4752	0.483	0	0	3.44e-05	-0.457146	0
ABCB9_+_123465931.23-P2	ABCB9	chr12	123465924	123465963	+	GCCCTCACATCTCAGGCCCGGCTGCACAGAGGCATGACTG	0.00922669	0.4666	0.4744	0.4666	0.4744	0	0	3.44e-05	0.237899	0
ABCB9_+_123465947.23-P2	ABCB9	chr12	123465940	123465979	+	GCTCCTGCGGCGCCTGGCCCTCACATCTCAGGCCCGGCTG	0.0253933	0.4634	0.4712	0.4634	0.4712	0	0	3.44e-05	0.654736	0
ABCC1_-_16043113.23-P1P2	ABCC1	chr16	16043083	16043122	-	GGGCACAGTTAAGGCGCCCGGTACACTCCAGGCAGGTAGG	-0.0127582	0.4318	0.4222	0.4414	0.438	0	0	0.000124519	-0.866081	1
ABCC1_-_16043124.23-P1P2	ABCC1	chr16	16043094	16043133	-	AGGCGCCCGGTACACTCCAGGCAGGTAGGGGGCTCCGTTC	0.00294514	0.434	0.4244	0.4436	0.4402	0	0	0.000124519	0.199929	0
ABCC1_-_16043284.23-P1P2	ABCC1	chr16	16043254	16043293	-	GTCCGCGAGCGGGTGGGCCTAAGCCTTGGAGGATCTGGGG	0.0074932	0.466	0.4564	0.4756	0.4722	0	0	0.000124519	0.508672	0
ABCC1_-_16043343.23-P1P2	ABCC1	chr16	16043313	16043352	-	AGGCCCGGGGCGCCGAGAGGTGGCTGGTCCGGCTGCCCAC	0.0121115	0.4778	0.4682	0.4874	0.484	0	0	0.000124519	0.822184	0
ABCC1_-_16043374.23-P1P2	ABCC1	chr16	16043344	16043383	-	GCTGCCCACGCCGAGACGCGCGAGGTGAGCGGGCGCCGGG	0.00841109	0.484	0.4744	0.4936	0.4902	0	0	0.000124519	0.570982	0
ABCC1_+_16043127.23-P1P2	ABCC1	chr16	16043120	16043159	+	TATCCGTCACCAGGGGAAAATAACGTGAACGGAGCCCCCT	-0.00516069	0.4346	0.425	0.4442	0.4408	0	0	0.000124519	-0.350331	0
ABCC1_+_16043204.23-P1P2	ABCC1	chr16	16043197	16043236	+	GCTCGCCTTCCGGAAGCGCCTGGGATCTTTGGGGCCACAC	-0.015686	0.45	0.4404	0.4596	0.4562	0	0	0.000124519	-1.06483	1
ABCC1_+_16043270.23-P1P2	ABCC1	chr16	16043263	16043302	+	CCACCCCCACCCCAGATCCTCCAAGGCTTAGGCCCACCCG	0.00610895	0.4632	0.4536	0.4728	0.4694	0	0	0.000124519	0.414703	0
ABCC1_+_16043347.23-P1P2	ABCC1	chr16	16043340	16043379	+	GCGCCCGCTCACCTCGCGCGTCTCGGCGTGGGCAGCCGGA	0.0157486	0.4786	0.469	0.4882	0.4848	0	0	0.000124519	1.06909	0
ABCC1_+_16043414.23-P1P2	ABCC1	chr16	16043407	16043446	+	CAACGCCGCCTGGTTGGCCCGCGCGTCACGGGGATGCGGC	0.00666914	0.492	0.4824	0.5016	0.4982	0	0	0.000124519	0.452731	0
ABCC10_-_43395154.23-P1P2	ABCC10	chr6	43395124	43395163	-	AGAGGTTATAAATGACGTTGCACTAAGGGAGGGATGGATC	-0.0134892	0.4764	0.4662	0.4154	0.4028	0	0	6.22e-05	-0.484657	0
ABCC10_-_43395237.23-P1P2	ABCC10	chr6	43395207	43395246	-	TGCGTCTGCACCAGCGCGCCTGCGTGCAAAGGCCAGCCGA	0.0085048	0.493	0.4828	0.432	0.4194	0.0846154	0	6.22e-05	0.305571	0
ABCC10_-_43395287.23-P1P2	ABCC10	chr6	43395257	43395296	-	AGTGCACATGCGTGCAGCTACCAGCATATGGGCGTGGCGA	0.00485729	0.503	0.4928	0.442	0.4294	0.0846154	0	6.22e-05	0.174518	0
ABCC10_-_43395305.23-P1P2	ABCC10	chr6	43395275	43395314	-	TACCAGCATATGGGCGTGGCGAATAGCGCCGGCTAGGTCT	0.0389183	0.5066	0.4964	0.4456	0.433	0.0846154	0	6.22e-05	1.3983	0
ABCC10_-_43395329.23-P1P2	ABCC10	chr6	43395299	43395338	-	AGCGCCGGCTAGGTCTTCCAACCTCTAGGTGGGGTGCCAG	0.0110459	0.5114	0.5012	0.4504	0.4378	0.0846154	0	6.22e-05	0.39687	0
ABCC10_-_43395583.23-P1P2	ABCC10	chr6	43395553	43395592	-	GTACCGCGAGAATGGGCGGGGTCTGGCTTCGGGGCGGAAG	0.00542432	0.5622	0.552	0.5012	0.4886	0.0846154	0	6.22e-05	0.194891	0
ABCC10_+_43394969.23-P1P2	ABCC10	chr6	43394962	43395001	+	GTAGTCTCTGCGCGCCGGTAGATCCCAGGAGGATGGCCTG	0.0104723	0.4394	0.4292	0.3784	0.3658	0	0.0340909	6.22e-05	0.376262	0
ABCC10_+_43395192.23-P1P2	ABCC10	chr6	43395185	43395224	+	CGCGCTGGTGCAGACGCACAGTTGCGTTTTGGTACGCTTT	0.00428054	0.484	0.4738	0.423	0.4104	0.0846154	0	6.22e-05	0.153796	0
ABCC10_+_43395242.23-P1P2	ABCC10	chr6	43395235	43395274	+	GCTGCACGCATGTGCACTGCTCTCTGCTTCGGCTGGCCTT	-0.0070998	0.494	0.4838	0.433	0.4204	0.0846154	0	6.22e-05	-0.25509	0
ABCC10_+_43395315.23-P1P2	ABCC10	chr6	43395308	43395347	+	CCGCCCCGGCTGGCACCCCACCTAGAGGTTGGAAGACCTA	-0.0310901	0.5086	0.4984	0.4476	0.435	0.0846154	0	6.22e-05	-1.11704	1
ABCC11_-_48278224.23-P1	ABCC11	chr16	48278194	48278233	-	AGCGGAGGCGTGGAGGCGGGTCTGAGGTTTGGTGACTGCG	-0.00125979	0.4874	0.4902	0.4874	0.4902	0.154808	0	0	-0.0516392	0
ABCC11_-_48278290.23-P1	ABCC11	chr16	48278260	48278299	-	TGGCTCTTTTTGACAGCCCCCAGTGCGAAAGGCTGCCAGC	-0.0214706	0.4742	0.477	0.4742	0.477	0.154808	0	0	-0.880088	1
ABCC11_-_48278360.23-P1	ABCC11	chr16	48278330	48278369	-	AGTCGCCTCCCGCTGCTGCTCACCCACGAGGGCGTCCTGC	-0.0147677	0.4602	0.463	0.4602	0.463	0.154808	0	0	-0.605335	0
ABCC11_-_48281536.23-P2	ABCC11	chr16	48281506	48281545	-	GTATAGAACTTGGCTGGCATGCTGACCCAGGGCACCCTGC	0.000140796	0.4816	0.483	0.4816	0.483	0	0	0	0.00577127	0
ABCC11_-_48281613.23-P2	ABCC11	chr16	48281583	48281622	-	CTGAGTGACCCATTGTTTTCTTAGTGAAAAGGGGTCATAA	-0.0215619	0.4662	0.4676	0.4662	0.4676	0	0	0	-0.883831	1
ABCC11_-_48281708.23-P2	ABCC11	chr16	48281678	48281717	-	TCTTCCAAATTTACACTTTTCAGGGTACATGGCTTCATTT	0.00773459	0.4472	0.4486	0.4472	0.4486	0	0	0	0.317043	0
ABCC11_+_48278275.23-P1	ABCC11	chr16	48278268	48278307	+	GATGACATGCTGGCAGCCTTTCGCACTGGGGGCTGTCAAA	0.0208777	0.4772	0.48	0.4772	0.48	0.154808	0	0	0.855785	0
ABCC11_+_48278294.23-P1	ABCC11	chr16	48278287	48278326	+	GATCTGGATGGGGCTCACTGATGACATGCTGGCAGCCTTT	-0.00609871	0.4734	0.4762	0.4734	0.4762	0.154808	0	0	-0.249988	0
ABCC11_+_48278319.23-P1	ABCC11	chr16	48278312	48278351	+	TGAGCAGCAGCGGGAGGCGACTGGGGATCTGGATGGGGCT	0.0211201	0.4684	0.4712	0.4684	0.4712	0.154808	0	0	0.86572	0
ABCC11_+_48278325.23-P1	ABCC11	chr16	48278318	48278357	+	CGTGGGTGAGCAGCAGCGGGAGGCGACTGGGGATCTGGAT	0.00360865	0.4672	0.47	0.4672	0.47	0.154808	0	0	0.14792	0
ABCC11_+_48278351.23-P1	ABCC11	chr16	48278344	48278383	+	GGTGGAGCCGGGCAGCAGGACGCCCTCGTGGGTGAGCAGC	0.010449	0.462	0.4648	0.462	0.4648	0.154808	0	0	0.428307	0
ABCC11_+_48278372.23-P1	ABCC11	chr16	48278365	48278404	+	CGAGTCCACGCTGGTGCGCATGGTGGAGCCGGGCAGCAGG	0.025119	0.4578	0.4606	0.4578	0.4606	0.154808	0	0	1.02964	0
ABCC11_+_48278479.23-P1	ABCC11	chr16	48278472	48278511	+	TGCGCGTCGCTGGCGGGGTCAGGCGTGTTGGGGATGACGC	-0.00446593	0.4364	0.4392	0.4364	0.4392	0.154808	0	0	-0.18306	0
ABCC11_+_48281499.23-P2	ABCC11	chr16	48281492	48281531	+	GTCAGCATGCCAGCCAAGTTCTATACTGCAGGACAAGTCC	0.0146118	0.489	0.4904	0.489	0.4904	0	0	0	0.598942	0
ABCC11_+_48281540.23-P2	ABCC11	chr16	48281533	48281572	+	AAATGCAGTTCTACTAAGCAGAAAAATGCAGGGTGCCCTG	-0.0122949	0.4808	0.4822	0.4808	0.4822	0	0	0	-0.503971	0
ABCC11_+_48281632.23-P2	ABCC11	chr16	48281625	48281664	+	ATCTTGAAATGCTTGAAAGGATATTGTACAGGTAGTACTA	-0.026507	0.4624	0.4638	0.4624	0.4638	0	0	0	-1.08653	1
ABCC11_+_48281644.23-P2	ABCC11	chr16	48281637	48281676	+	AGCTGGATGACCATCTTGAAATGCTTGAAAGGATATTGTA	0.00138791	0.46	0.4614	0.46	0.4614	0	0	0	0.0568908	0
ABCC11_+_48281670.23-P2	ABCC11	chr16	48281663	48281702	+	CCCTGAAAAGTGTAAATTTGGAAGAAAGCTGGATGACCAT	-0.0187303	0.4548	0.4562	0.4548	0.4562	0	0	0	-0.767761	0
ABCC11_+_48281681.23-P2	ABCC11	chr16	48281674	48281713	+	GAAGCCATGTACCCTGAAAAGTGTAAATTTGGAAGAAAGC	-0.00620139	0.4526	0.454	0.4526	0.454	0	0	0	-0.254197	0
ABCC11_+_48281717.23-P2	ABCC11	chr16	48281710	48281749	+	GTGAGGGAGACTGAGAAGTCGGCACTATGAGGAAATGAAG	0.000997892	0.4454	0.4468	0.4454	0.4468	0	0	0	0.0409039	0
ABCC12_-_48181019.23-ENST00000311303.3	ABCC12	chr16	48180989	48181028	-	CAACACCACCCCTCAGGACCAGCCACATCTGGACAGGCCC	0.0099395	0.4322	0.4322	0.4322	0.4322	0	0	0	0.626956	0
ABCC12_-_48181024.23-ENST00000311303.3	ABCC12	chr16	48180994	48181033	-	CCACCCCTCAGGACCAGCCACATCTGGACAGGCCCACATT	-0.00229617	0.4312	0.4312	0.4312	0.4312	0	0	0	-0.144836	0
ABCC12_+_48180850.23-ENST00000311303.3	ABCC12	chr16	48180843	48180882	+	CGTGGGTGTGTGTGGGTGTATGCGCATGGCGGTGTGTGTG	0.0190448	0.466	0.466	0.466	0.466	0	0	0	1.20129	0
ABCC12_+_48180853.23-ENST00000311303.3	ABCC12	chr16	48180846	48180885	+	GTGCGTGGGTGTGTGTGGGTGTATGCGCATGGCGGTGTGT	-0.00400921	0.4654	0.4654	0.4654	0.4654	0	0	0	-0.25289	0
ABCC12_+_48180926.23-ENST00000311303.3	ABCC12	chr16	48180919	48180958	+	TGGAGGGGATGTGGATGCAAAAACTCCTGGGGATCTGAGA	-0.00831478	0.4508	0.4508	0.4508	0.4508	0	0	0	-0.524473	1
ABCC12_+_48180952.23-ENST00000311303.3	ABCC12	chr16	48180945	48180984	+	AGTTCTCTGACCAGTGGGTATCAGGATGGAGGGGATGTGG	0.0185765	0.4456	0.4456	0.4456	0.4456	0	0	0	1.17175	0
ABCC12_+_48180955.23-ENST00000311303.3	ABCC12	chr16	48180948	48180987	+	TGAAGTTCTCTGACCAGTGGGTATCAGGATGGAGGGGATG	-0.00860718	0.445	0.445	0.445	0.445	0	0	0	-0.542917	1
ABCC12_+_48180959.23-ENST00000311303.3	ABCC12	chr16	48180952	48180991	+	TTGTTGAAGTTCTCTGACCAGTGGGTATCAGGATGGAGGG	-0.00942225	0.4442	0.4442	0.4442	0.4442	0	0	0	-0.59433	1
ABCC12_+_48181025.23-ENST00000311303.3	ABCC12	chr16	48181018	48181057	+	GGCAGCAGTCACAGAAGTGTGGGGAATGTGGGCCTGTCCA	-0.00529939	0.431	0.431	0.431	0.431	0	0	0	-0.334271	0
ABCC12_+_48181033.23-ENST00000311303.3	ABCC12	chr16	48181026	48181065	+	TCATTTGGGGCAGCAGTCACAGAAGTGTGGGGAATGTGGG	0.00564719	0.4294	0.4294	0.4294	0.4294	0	0	0	0.356209	0
ABCC2_-_101541974.23-P1P2	ABCC2	chr10	101541944	101541983	-	CAATGCCTGGCAAAGGCTTCATTCCCATTTGGCATACTAC	0.00863339	0.4024	0.3878	0.418	0.4136	0	0	0	0.560609	0
ABCC2_-_101542206.23-P1P2	ABCC2	chr10	101542176	101542215	-	CTTGCAGCAGAAGCGAAACTGCACATTTAGGGGTGCCTGC	0.0107346	0.4488	0.4342	0.4644	0.46	0	0	0	0.697049	0
ABCC2_-_101542241.23-P1P2	ABCC2	chr10	101542211	101542250	-	CCTGCCCCTCTACTGATGCTGCCCTTTGTGGGTCATATGT	-0.00315729	0.4558	0.4412	0.4714	0.467	0	0	0	-0.205019	0
ABCC2_-_101542346.23-P1P2	ABCC2	chr10	101542316	101542355	-	GTTCCTTTTATGTATGGCCACTCCTACAGAGGCCTCTTGT	0.00643253	0.4768	0.4622	0.4924	0.488	0	0	0	0.417696	0
ABCC2_-_101542361.23-P1P2	ABCC2	chr10	101542331	101542370	-	GGCCACTCCTACAGAGGCCTCTTGTACTTTGGGAACTGGT	0.00666875	0.4798	0.4652	0.4954	0.491	0	0	0	0.433035	0
ABCC2_-_101542458.23-P1P2	ABCC2	chr10	101542428	101542467	-	CATGCATCTAGGCAAGGTTAACGATTAAATGGTTGGGATG	0.00949113	0.4992	0.4846	0.5148	0.5104	0	0	0	0.616306	0
ABCC2_+_101542318.23-P1P2	ABCC2	chr10	101542311	101542350	+	AGGCCTCTGTAGGAGTGGCCATACATAAAAGGAACCACTG	-0.00144711	0.4712	0.4566	0.4868	0.4824	0	0	0	-0.0939682	0
ABCC2_+_101542332.23-P1P2	ABCC2	chr10	101542325	101542364	+	TCCCAAAGTACAAGAGGCCTCTGTAGGAGTGGCCATACAT	-0.0154618	0.474	0.4594	0.4896	0.4852	0	0	0	-1.00401	1
ABCC2_+_101542377.23-P1P2	ABCC2	chr10	101542370	101542409	+	TGGACATGTGACTAAAAAGCCCTAGGGACAGGGAGACTCA	-0.0200037	0.483	0.4684	0.4986	0.4942	0	0	0	-1.29894	1
ABCC3_-_48711944.23-P1P2	ABCC3	chr17	48711914	48711953	-	AATGACTCATCGGCCCCACGGACTTGTTCGGGAGTGGGAG	-0.000447267	0.4476	0.4318	0.4602	0.4558	0	0.0113636	4.41e-07	-0.0178704	0
ABCC3_-_48712061.23-P1P2	ABCC3	chr17	48712031	48712070	-	CCCTGGCTTGGCCCAGGGGCCGCTCGCAGGGGCTGTCGCC	-0.0372002	0.471	0.4552	0.4836	0.4792	0	0	4.41e-07	-1.48633	1
ABCC3_-_48712135.23-P1P2	ABCC3	chr17	48712105	48712144	-	CCTCCCAGGGAGGCGCTGTCGCAACCCGCGGGACGGGGGC	0.00743662	0.4858	0.47	0.4984	0.494	0	0	4.41e-07	0.297129	0
ABCC3_-_48712142.23-P1P2	ABCC3	chr17	48712112	48712151	-	GGGAGGCGCTGTCGCAACCCGCGGGACGGGGGCAGGGAGA	-0.00517548	0.4872	0.4714	0.4998	0.4954	0	0	4.41e-07	-0.206785	0
ABCC3_-_48712176.23-P1P2	ABCC3	chr17	48712146	48712185	-	GGGAGACCGGACCCAGAGGCACTGGGGTAGGGCTCGGCAG	0.0101763	0.494	0.4782	0.5066	0.5022	0	0	4.41e-07	0.406591	0
ABCC3_+_48711832.23-P1P2	ABCC3	chr17	48711825	48711864	+	GGAATCTTTGAGAAGGTCACGTTCCTCTCCGGAGGTCAGT	0.00824273	0.4252	0.4094	0.4378	0.4334	0	0	4.41e-07	0.329337	0
ABCC3_+_48711927.23-P1P2	ABCC3	chr17	48711920	48711959	+	CAGGCGCTCCCACTCCCGAACAAGTCCGTGGGGCCGATGA	0.00682202	0.4442	0.4284	0.4568	0.4524	0	0.0113636	4.41e-07	0.272572	0
ABCC3_+_48712094.23-P1P2	ABCC3	chr17	48712087	48712126	+	GCGACAGCGCCTCCCTGGGAGGGACTTTGGGGCAGAGGTG	-0.020607	0.4776	0.4618	0.4902	0.4858	0	0	4.41e-07	-0.82335	0
ABCC3_+_48712104.23-P1P2	ABCC3	chr17	48712097	48712136	+	CCCGCGGGTTGCGACAGCGCCTCCCTGGGAGGGACTTTGG	0.00913994	0.4796	0.4638	0.4922	0.4878	0	0	4.41e-07	0.365184	0
ABCC3_+_48712108.23-P1P2	ABCC3	chr17	48712101	48712140	+	CCGTCCCGCGGGTTGCGACAGCGCCTCCCTGGGAGGGACT	0.0172776	0.4804	0.4646	0.493	0.4886	0	0	4.41e-07	0.690323	0
ABCC4_-_95953856.23-P1P2	ABCC4	chr13	95953826	95953865	-	GCGCGGCCGGGACCGACGGGTGACGCGGCGGGAGGAGACG	0.00401756	0.4616	0.4768	0.4616	0.4768	0	0	0.00025309	0.247677	0
ABCC4_-_95953899.23-P1P2	ABCC4	chr13	95953869	95953908	-	CGGGAGGAGGCGAAGCTGGCGACGCCAAAGGGAGCCCAGA	-0.00660644	0.453	0.4682	0.453	0.4682	0.0903846	0	0.00025309	-0.407278	0
ABCC4_-_95953919.23-P1P2	ABCC4	chr13	95953889	95953928	-	GACGCCAAAGGGAGCCCAGAGCTACGCCCAGGGGTGAGGC	-0.0217118	0.449	0.4642	0.449	0.4642	0.0903846	0	0.00025309	-1.3385	1
ABCC4_-_95953932.23-P1P2	ABCC4	chr13	95953902	95953941	-	GCCCAGAGCTACGCCCAGGGGTGAGGCGAGGGCCGCCTGC	0.00439979	0.4464	0.4616	0.4464	0.4616	0.0903846	0	0.00025309	0.271241	0
ABCC4_-_95954068.23-P1P2	ABCC4	chr13	95954038	95954077	-	TATCCGAGTCTAGGCGCCGACACAGAAGGTGGAGCAGGGA	-0.0135827	0.4192	0.4344	0.4192	0.4344	0.0903846	0	0.00025309	-0.837357	0
ABCC4_+_95953762.23-P1P2	ABCC4	chr13	95953755	95953794	+	GCGGCGGCGCGTAGCGGGCGCCCCCGAGGCGGCGGGCCTG	0.0122629	0.4804	0.4956	0.4804	0.4956	0	0	0.00025309	0.755989	0
ABCC4_+_95953815.23-P1P2	ABCC4	chr13	95953808	95953847	+	CACCCGTCGGTCCCGGCCGCGCTCGCACGCGGTGCGCAGC	-0.00633949	0.4698	0.485	0.4698	0.485	0	0	0.00025309	-0.390821	0
ABCC4_+_95953837.23-P1P2	ABCC4	chr13	95953830	95953869	+	GCCGCGTCTCCTCCCGCCGCGTCACCCGTCGGTCCCGGCC	-0.00268844	0.4654	0.4806	0.4654	0.4806	0	0	0.00025309	-0.165739	0
ABCC4_+_95953892.23-P1P2	ABCC4	chr13	95953885	95953924	+	CACCCCTGGGCGTAGCTCTGGGCTCCCTTTGGCGTCGCCA	0.0133684	0.4544	0.4696	0.4544	0.4696	0.0903846	0	0.00025309	0.824143	0
ABCC4_+_95953902.23-P1P2	ABCC4	chr13	95953895	95953934	+	GCCCTCGCCTCACCCCTGGGCGTAGCTCTGGGCTCCCTTT	0.00154249	0.4524	0.4676	0.4524	0.4676	0.0903846	0	0.00025309	0.0950926	0
ABCC5_-_183735789.23-P1P2	ABCC5	chr3	183735759	183735798	-	GGAACTGTAGTCCTCCTTCCGAGTGCCCAGGGCTGCGGAC	0.0142093	0.4742	0.4876	0.4884	0.4914	0.303365	0	0.000304674	0.538865	0
ABCC5_-_183735801.23-P1P2	ABCC5	chr3	183735771	183735810	-	CTCCTTCCGAGTGCCCAGGGCTGCGGACGCGGCGAAGGAC	-0.000356967	0.4718	0.4852	0.486	0.489	0.303365	0	0.000304674	-0.0135375	0
ABCC5_-_183735843.23-P1P2	ABCC5	chr3	183735813	183735852	-	CATTTCCCAGAAGCGCCGGTGACATCCCGGGGGCGGTGCG	-0.00180424	0.4634	0.4768	0.4776	0.4806	0.303365	0	0.000304674	-0.0684231	0
ABCC5_+_183735769.23-P1P2	ABCC5	chr3	183735762	183735801	+	CGCGTCCGCAGCCCTGGGCACTCGGAAGGAGGACTACAGT	-0.0520716	0.4782	0.4916	0.4924	0.4954	0.303365	0	0.000304674	-1.97474	1
ABCC5_+_183735772.23-P1P2	ABCC5	chr3	183735765	183735804	+	CGCCGCGTCCGCAGCCCTGGGCACTCGGAAGGAGGACTAC	0.00756638	0.4776	0.491	0.4918	0.4948	0.303365	0	0.000304674	0.286944	0
ABCC5_+_183735827.23-P1P2	ABCC5	chr3	183735820	183735859	+	GGCAGCCCGCACCGCCCCCGGGATGTCACCGGCGCTTCTG	-0.00108772	0.4666	0.48	0.4808	0.4838	0.303365	0	0.000304674	-0.0412502	0
ABCC5_+_183735858.23-P1P2	ABCC5	chr3	183735851	183735890	+	GGAACAGAGCCGGGAGCTCGGTGGGAAGAGGGGCAGCCCG	-0.000987267	0.4604	0.4738	0.4746	0.4776	0.303365	0	0.000304674	-0.0374407	0
ABCC5_+_183735865.23-P1P2	ABCC5	chr3	183735858	183735897	+	GAAGGATGGAACAGAGCCGGGAGCTCGGTGGGAAGAGGGG	-0.0128256	0.459	0.4724	0.4732	0.4762	0.303365	0	0.000304674	-0.486394	0
ABCC5_+_183735877.23-P1P2	ABCC5	chr3	183735870	183735909	+	CAGAGGCACGGGGAAGGATGGAACAGAGCCGGGAGCTCGG	-0.0125237	0.4566	0.47	0.4708	0.4738	0.303365	0	0.000304674	-0.474941	0
ABCC5_+_183735892.23-P1P2	ABCC5	chr3	183735885	183735924	+	TTCCAGACAGTCTCGCAGAGGCACGGGGAAGGATGGAACA	-0.00757554	0.4536	0.467	0.4678	0.4708	0.303365	0	0.000304674	-0.287291	0
ABCC6_-_16317430.23-ENST00000205557.7	ABCC6	chr16	16317400	16317439	-	CTGGGCTGGTCCGGCTGGGATTCGAGCTCCGGGATCGGGA	0.00183255	0.478	0.478	0.478	0.478	0	0.0113636	3.84e-05	0.185413	0
ABCC6_-_16317468.23-ENST00000205557.7	ABCC6	chr16	16317438	16317477	-	GAGGCCCCGGGCAAGGTCCAGCTGCGCGGCGGGAGTGAGG	-0.00798079	0.4704	0.4704	0.4704	0.4704	0	0.0113636	3.84e-05	-0.807476	1
ABCC6_-_16317483.23-ENST00000205557.7	ABCC6	chr16	16317453	16317492	-	GTCCAGCTGCGCGGCGGGAGTGAGGCCACGGGAGGTGAAA	-0.000488295	0.4674	0.4674	0.4674	0.4674	0	0.0113636	3.84e-05	-0.0494044	0
ABCC6_-_16317505.23-ENST00000205557.7	ABCC6	chr16	16317475	16317514	-	AGGCCACGGGAGGTGAAAACAGGCGAGGTGGGGGATGGGG	-0.00717712	0.463	0.463	0.463	0.463	0	0	3.84e-05	-0.726163	1
ABCC6_-_16317512.23-ENST00000205557.7	ABCC6	chr16	16317482	16317521	-	GGGAGGTGAAAACAGGCGAGGTGGGGGATGGGGGAAGAGA	-0.000790486	0.4616	0.4616	0.4616	0.4616	0	0	3.84e-05	-0.0799793	0
ABCC6_-_16317557.23-ENST00000205557.7	ABCC6	chr16	16317527	16317566	-	TCGGGGAGCTGGGACGGGCACCGGGTTGGGGGGTCCCGGA	0.00883957	0.4526	0.4526	0.4526	0.4526	0	0	3.84e-05	0.894365	0
ABCC6_-_16317846.23-ENST00000205557.7	ABCC6	chr16	16317816	16317855	-	TGGTGGGGAGAACTTAGAAGATTATGCAATGGGCTGGCAG	-0.00165615	0.3948	0.3948	0.3948	0.3948	0	0	3.84e-05	-0.167565	0
ABCC6_-_16317851.23-ENST00000205557.7	ABCC6	chr16	16317821	16317860	-	GGGAGAACTTAGAAGATTATGCAATGGGCTGGCAGGGCTA	-7.5e-05	0.3938	0.3938	0.3938	0.3938	0	0	3.84e-05	-0.00758831	0
ABCC6_-_16317856.23-ENST00000205557.7	ABCC6	chr16	16317826	16317865	-	AACTTAGAAGATTATGCAATGGGCTGGCAGGGCTATACCC	0.0128305	0.3928	0.3928	0.3928	0.3928	0	0	3.84e-05	1.29816	0
ABCC6_+_16317626.23-ENST00000205557.7	ABCC6	chr16	16317619	16317658	+	ATTGCTGGGTCCAAAGTGTTTAGGAAGTCTGGAGTGATTC	-0.00758633	0.4388	0.4388	0.4388	0.4388	0	0	3.84e-05	-0.767565	1
ABCC8_-_17498531.23-P1P2	ABCC8	chr11	17498501	17498540	-	CGGGGCCGGGGGGCGGCGAGGAACCCGACCGGCCCTGCTA	-0.0210041	0.4634	0.48	0.4556	0.4608	0	0	4.15e-06	-1.15641	1
ABCC8_-_17498596.23-P1P2	ABCC8	chr11	17498566	17498605	-	GAGGCGCGTGCTCCCAGATGTTGCCGGGGTGGCTTCGTGA	0.0202525	0.4504	0.467	0.4426	0.4478	0	0	4.15e-06	1.11502	0
ABCC8_-_17498659.23-P1P2	ABCC8	chr11	17498629	17498668	-	GGGGGAGAGGGGAAAGGCAGGCTAAGATGGGGAGTGGGGT	-0.00612223	0.4378	0.4544	0.43	0.4352	0	0	4.15e-06	-0.337067	0
ABCC8_-_17498665.23-P1P2	ABCC8	chr11	17498635	17498674	-	GAGGGGAAAGGCAGGCTAAGATGGGGAGTGGGGTGTGGGC	0.0132332	0.4366	0.4532	0.4288	0.434	0	0	4.15e-06	0.728569	0
ABCC8_-_17498687.23-P1P2	ABCC8	chr11	17498657	17498696	-	GGGGAGTGGGGTGTGGGCACACTGGAGTCTGGGTGGGAAA	0.00108833	0.4322	0.4488	0.4244	0.4296	0	0	4.15e-06	0.0599194	0
ABCC8_-_17498719.23-P1P2	ABCC8	chr11	17498689	17498728	-	GTGGGAAAGGAGGGTGGGGCGTGCAGAAGAGGAGAGAAGG	-0.00690064	0.4258	0.4424	0.418	0.4232	0	0	4.15e-06	-0.379923	0
ABCC8_+_17498394.23-P1P2	ABCC8	chr11	17498387	17498426	+	GACGGCCGGGCCGGGCGGCGGAGCTGCAAGGGACAGAGGC	-0.0104814	0.4908	0.5074	0.483	0.4882	0	0	4.15e-06	-0.577064	0
ABCC8_+_17498524.23-P1P2	ABCC8	chr11	17498517	17498556	+	AAGGTGGGCGCAAGCGTAGCAGGGCCGGTCGGGTTCCTCG	-0.0090544	0.4648	0.4814	0.457	0.4622	0	0	4.15e-06	-0.4985	0
ABCC8_+_17498528.23-P1P2	ABCC8	chr11	17498521	17498560	+	CTGGAAGGTGGGCGCAAGCGTAGCAGGGCCGGTCGGGTTC	0.003614	0.464	0.4806	0.4562	0.4614	0	0	4.15e-06	0.198973	0
ABCC8_+_17498608.23-P1P2	ABCC8	chr11	17498601	17498640	+	CCCCTCTCCCCCAGCGCACGCGTGCATCAGGGCACTCACG	0.0107538	0.448	0.4646	0.4402	0.4454	0	0	4.15e-06	0.592065	0
ABCC9_-_22094285.23-P1P2	ABCC9	chr12	22094255	22094294	-	GGCCGGGGCAGACACCGCGGCTGAGAAGCAGGAAACTGGG	0.00578158	0.513	0.5164	0.4748	0.4814	0	0	0.000154433	0.293529	0
ABCC9_-_22094564.23-P1P2	ABCC9	chr12	22094534	22094573	-	AGCACCCCTTTATTAGCCACGTAAGGAAGCGGATTTGGGG	0.0206369	0.4572	0.4606	0.419	0.4256	0	0	0.000154433	1.04773	0
ABCC9_-_22094630.23-P1P2	ABCC9	chr12	22094600	22094639	-	CCGGGAAATGAAGGGCTCATTCTAGGTAGAGGCACCCACT	0.014533	0.444	0.4474	0.4058	0.4124	0	0	0.000154433	0.737837	0
ABCC9_-_22094763.23-P1P2	ABCC9	chr12	22094733	22094772	-	TCTGGTGGACCAGCCGCCGCGCTATCGAAGGGCGACCCTT	-0.00513028	0.4174	0.4208	0.3792	0.3858	0	0	0.000154433	-0.260463	0
ABCC9_+_22094256.23-P1P2	ABCC9	chr12	22094249	22094288	+	TTCCTGCTTCTCAGCCGCGGTGTCTGCCCCGGCCCAGAGC	-0.013211	0.5188	0.5222	0.4806	0.4872	0	0	0.000154433	-0.670718	1
ABCC9_+_22094392.23-P1P2	ABCC9	chr12	22094385	22094424	+	AATGAAGTTTAAGGGGACGCCTATTACTTGGGTTTGTAAA	0.0114529	0.4916	0.495	0.4534	0.46	0	0	0.000154433	0.581461	0
ABCC9_+_22094538.23-P1P2	ABCC9	chr12	22094531	22094570	+	CAAATCCGCTTCCTTACGTGGCTAATAAAGGGGTGCTTAC	0.00198765	0.4624	0.4658	0.4242	0.4308	0	0	0.000154433	0.100912	0
ABCC9_+_22094549.23-P1P2	ABCC9	chr12	22094542	22094581	+	AGCGAAATCCCCAAATCCGCTTCCTTACGTGGCTAATAAA	-0.00587071	0.4602	0.4636	0.422	0.4286	0	0	0.000154433	-0.298054	0
ABCC9_+_22094697.23-P1P2	ABCC9	chr12	22094690	22094729	+	ACCAAGTTTTCTAGGTCGCCGGGGAAAAGCGGAAAATTAG	0.00384296	0.4306	0.434	0.3924	0.399	0	0	0.000154433	0.195106	0
ABCC9_+_22094745.23-P1P2	ABCC9	chr12	22094738	22094777	+	TGGGCAAGGGTCGCCCTTCGATAGCGCGGCGGCTGGTCCA	0.0239205	0.421	0.4244	0.3828	0.3894	0	0	0.000154433	1.21443	0
ABCD1_-_152990071.23-P1P2	ABCD1	chrX	152990041	152990080	-	CACGCGGGCGGGGCGGGGCGGGGCTTTGTCGGGCCGGCGA	-0.00335667	0.4538	0.4504	0.4538	0.4504	0.447115	0	3.25e-05	-0.0678629	0
ABCD1_-_152990127.23-P1P2	ABCD1	chrX	152990097	152990136	-	CCGCGCGGCCGTCCCACGTCTCTGTGGTGCGGGAGGGGCC	0.0120392	0.465	0.4616	0.465	0.4616	0.447115	0	3.25e-05	0.2434	0
ABCD1_-_152990159.23-P1P2	ABCD1	chrX	152990129	152990168	-	GAGGGGCCCCGCCGAGGGGCGAGAACGGGAGGTGGGGGTG	0.0155538	0.4714	0.468	0.4714	0.468	0.447115	0	3.25e-05	0.314457	0
ABCD1_-_152990165.23-P1P2	ABCD1	chrX	152990135	152990174	-	CCCCGCCGAGGGGCGAGAACGGGAGGTGGGGGTGTGGGCG	-0.0601748	0.4726	0.4692	0.4726	0.4692	0.447115	0	3.25e-05	-1.21658	1
ABCD1_-_152990199.23-P1P2	ABCD1	chrX	152990169	152990208	-	TGGGCGGGCCCCGCCGAGGGGCGAGAACAGGGTGGGGCTC	-0.0144721	0.4794	0.476	0.4794	0.476	0.447115	0	3.25e-05	-0.292588	0
ABCD1_-_152990294.23-P1P2	ABCD1	chrX	152990264	152990303	-	CGCCCCTGGGGAAGAGTGGGTGGGGATTCTGGGCCGGTGG	0.00174013	0.4984	0.495	0.4984	0.495	0.447115	0	3.25e-05	0.0351809	0
ABCD1_+_152989958.23-P1P2	ABCD1	chrX	152989951	152989990	+	CCCGCTCGGAGCGCCGGCCCTCCGCTCCGGGGCGGGGTGG	-0.0615899	0.4312	0.4278	0.4312	0.4278	0.447115	0	3.25e-05	-1.24518	1
ABCD1_+_152990083.23-P1P2	ABCD1	chrX	152990076	152990115	+	ACGTGGGACGGCCGCGCGGACTAGAGAAGCGGCCCTCGCC	-0.0266227	0.4562	0.4528	0.4562	0.4528	0.447115	0	3.25e-05	-0.53824	0
ABCD1_+_152990108.23-P1P2	ABCD1	chrX	152990101	152990140	+	GCGGGGCCCCTCCCGCACCACAGAGACGTGGGACGGCCGC	-0.00173727	0.4612	0.4578	0.4612	0.4578	0.447115	0	3.25e-05	-0.035123	0
ABCD1_+_152990254.23-P1P2	ABCD1	chrX	152990247	152990286	+	CCACCCACTCTTCCCCAGGGGCGAGTCGGGGGAAGGGGAG	-0.0203295	0.4904	0.487	0.4904	0.487	0.447115	0	3.25e-05	-0.411009	0
ABCD2_-_40013677.23-P1P2	ABCD2	chr12	40013647	40013686	-	CCTCCCTCCCAGGCCCCTCATTGGCTGTGAGGGCGGTGGG	0.00668018	0.481	0.4916	0.5188	0.523	0.283654	0	3.96e-06	0.294519	0
ABCD2_-_40013800.23-P1P2	ABCD2	chr12	40013770	40013809	-	TCAGAGAGTTAAAATGTCTATTTTTGGAGAGGTCGAATCA	0.0027048	0.4564	0.467	0.4942	0.4984	0.283654	0	3.96e-06	0.119251	0
ABCD2_-_40013821.23-P1P2	ABCD2	chr12	40013791	40013830	-	TTTTGGAGAGGTCGAATCAGGCCATCTGCTGGCGAACAAA	0.00364176	0.4522	0.4628	0.49	0.4942	0.283654	0	3.96e-06	0.16056	0
ABCD2_-_40013834.23-P1P2	ABCD2	chr12	40013804	40013843	-	GAATCAGGCCATCTGCTGGCGAACAAAACCGGCTCTAGCT	0.00261882	0.4496	0.4602	0.4874	0.4916	0.283654	0	3.96e-06	0.11546	0
ABCD2_-_40014125.23-P1P2	ABCD2	chr12	40014095	40014134	-	CAAGAGTTTTAATGAGACGAGGAGGGAGAAGGAACCACGA	-0.0375436	0.3914	0.402	0.4292	0.4334	0	0	3.96e-06	-1.65524	1
ABCD2_-_40014145.23-P1P2	ABCD2	chr12	40014115	40014154	-	GGAGGGAGAAGGAACCACGAAAATGAGGGAGGAGGGACAA	-0.013677	0.3874	0.398	0.4252	0.4294	0	0	3.96e-06	-0.602998	0
ABCD2_-_40014230.23-P1P2	ABCD2	chr12	40014200	40014239	-	GAAACGGATCAGAAAAGAAAGTGACAAGTGGGAGGGACAC	0.00189542	0.3704	0.381	0.4082	0.4124	0	0	3.96e-06	0.0835662	0
ABCD2_+_40013661.23-P1P2	ABCD2	chr12	40013654	40013693	+	CCAAGGTCCCACCGCCCTCACAGCCAATGAGGGGCCTGGG	0.0168244	0.4842	0.4948	0.522	0.5262	0.283654	0	3.96e-06	0.741762	0
ABCD2_+_40013687.23-P1P2	ABCD2	chr12	40013680	40013719	+	AGGTTCAAAGGGAAGCTGCGAGGATTCCAAGGTCCCACCG	-0.00849705	0.479	0.4896	0.5168	0.521	0.283654	0	3.96e-06	-0.374623	0
ABCD2_+_40013708.23-P1P2	ABCD2	chr12	40013701	40013740	+	TTTGCTCTCTCCTCATTTTCAAGGTTCAAAGGGAAGCTGC	-0.00251603	0.4748	0.4854	0.5126	0.5168	0.283654	0	3.96e-06	-0.110928	0
ABCD3_-_94883633.23-P1P2	ABCD3	chr1	94883603	94883642	-	AGAGGCAGGGCCCACTAGGTCGTCGCTGCAGGCCAGGCCC	0.0129137	0.4404	0.4306	0.4284	0.425	0.263462	0	0.000356811	0.529786	0
ABCD3_-_94883687.23-P1P2	ABCD3	chr1	94883657	94883696	-	TGTGAAAGCCGGGGTGTGCGCGCGAAGAGTGGGAGGGTAG	-0.00209037	0.4512	0.4414	0.4392	0.4358	0.263462	0	0.000356811	-0.0857577	0
ABCD3_-_94883692.23-P1P2	ABCD3	chr1	94883662	94883701	-	AAGCCGGGGTGTGCGCGCGAAGAGTGGGAGGGTAGGGGTG	-0.00667547	0.4522	0.4424	0.4402	0.4368	0.263462	0	0.000356811	-0.273862	0
ABCD3_-_94883730.23-P1P2	ABCD3	chr1	94883700	94883739	-	TGAGGCAGGGGCAGCACTGACGCCTCGCAGGGCTGAGTAG	0.0172479	0.4598	0.45	0.4478	0.4444	0.263462	0	0.000356811	0.707597	0
ABCD3_-_94883808.23-P1P2	ABCD3	chr1	94883778	94883817	-	GGAGTCCGCGCGTGCGCAGAGCGCGTCCCGGGAACTGTTC	-0.0261079	0.4754	0.4656	0.4634	0.46	0.263462	0	0.000356811	-1.07108	1
ABCD3_+_94883750.23-P1P2	ABCD3	chr1	94883743	94883782	+	ACTCCTTCAGGGTCTCCGGAAACGCGGCGCGGAGGAGCTG	-0.0244319	0.4638	0.454	0.4518	0.4484	0.263462	0	0.000356811	-1.00232	1
ABCD3_+_94883763.23-P1P2	ABCD3	chr1	94883756	94883795	+	TGCGCACGCGCGGACTCCTTCAGGGTCTCCGGAAACGCGG	-0.0151554	0.4664	0.4566	0.4544	0.451	0.263462	0	0.000356811	-0.621752	0
ABCD3_+_94883803.23-P1P2	ABCD3	chr1	94883796	94883835	+	CGGCAGCCTCCGTGGGCGGAACAGTTCCCGGGACGCGCTC	-0.0225862	0.4744	0.4646	0.4624	0.459	0.263462	0	0.000356811	-0.926599	1
ABCD3_+_94883819.23-P1P2	ABCD3	chr1	94883812	94883851	+	CCGGCGGGAGCGCGCTCGGCAGCCTCCGTGGGCGGAACAG	-0.00643373	0.4776	0.4678	0.4656	0.4622	0.263462	0	0.000356811	-0.263944	0
ABCD3_+_94883852.23-P1P2	ABCD3	chr1	94883845	94883884	+	GCCCGCGCTCTGGAGCCCACTTTGTACTTTGGCCCGGCGG	-0.00378961	0.4842	0.4744	0.4722	0.4688	0.263462	0	0.000356811	-0.155469	0
ABCD4_-_74769682.23-P1P2	ABCD4	chr14	74769652	74769691	-	CCTAGTTCAGTACTGGGTAGAGTCCGAGGAGGGGCGGGGC	-0.0608598	0.4942	0.5046	0.4894	0.4932	0.130288	0	0.000226259	-1.48948	1
ABCD4_-_74769689.23-P1P2	ABCD4	chr14	74769659	74769698	-	CAGTACTGGGTAGAGTCCGAGGAGGGGCGGGGCCCCGGCT	-0.041825	0.4928	0.5032	0.488	0.4918	0.130288	0	0.000226259	-1.02362	0
ABCD4_-_74769710.23-P1P2	ABCD4	chr14	74769680	74769719	-	GAGGGGCGGGGCCCCGGCTACCACAGAGACGGCGTTTGAT	-0.0159116	0.4886	0.499	0.4838	0.4876	0.130288	0	0.000226259	-0.38942	0
ABCD4_-_74769794.23-P1P2	ABCD4	chr14	74769764	74769803	-	ACGTCTCTAAAAGTACCAGAGAGTGGACTCGGCTGACCCG	-0.00587834	0.4718	0.4822	0.467	0.4708	0.130288	0	0.000226259	-0.143866	0
ABCD4_-_74769803.23-P1P2	ABCD4	chr14	74769773	74769812	-	AAAGTACCAGAGAGTGGACTCGGCTGACCCGGCGGCTACA	0.00341752	0.47	0.4804	0.4652	0.469	0.130288	0	0.000226259	0.0836401	0
ABCD4_-_74769806.23-P1P2	ABCD4	chr14	74769776	74769815	-	GTACCAGAGAGTGGACTCGGCTGACCCGGCGGCTACAGCG	0.000492697	0.4694	0.4798	0.4646	0.4684	0.130288	0	0.000226259	0.0120582	0
ABCD4_-_74769830.23-P1P2	ABCD4	chr14	74769800	74769839	-	CCCGGCGGCTACAGCGCCCCCATATTTTCTGGGAGACTTC	-0.0126693	0.4646	0.475	0.4598	0.4636	0	0	0.000226259	-0.310068	0
ABCD4_-_74769879.23-P1P2	ABCD4	chr14	74769849	74769888	-	AATAGGTATCCGAGAGTGTAACTACTTTATGGCAAGTATT	-0.0111912	0.4548	0.4652	0.45	0.4538	0	0	0.000226259	-0.273892	0
ABCD4_+_74769817.23-P1P2	ABCD4	chr14	74769810	74769849	+	TGTCAAAAGGGAAGTCTCCCAGAAAATATGGGGGCGCTGT	-0.0198946	0.4672	0.4776	0.4624	0.4662	0	0	0.000226259	-0.4869	0
ABCD4_+_74769838.23-P1P2	ABCD4	chr14	74769831	74769870	+	GTTACACTCTCGGATACCTATTGTCAAAAGGGAAGTCTCC	-0.013019	0.463	0.4734	0.4582	0.462	0	0	0.000226259	-0.318625	0
ABCE1_-_146019250.23-P1P2	ABCE1	chr4	146019220	146019259	-	TCTGTTTACGCTAGGACCACGCTCGACGTCGGAGAAAAGC	-0.00547078	0.4658	0.451	0.4658	0.451	0.240865	0	0.00207169	-0.415045	0
ABCE1_-_146019352.23-P1P2	ABCE1	chr4	146019322	146019361	-	CAGCTGGCTTCGCCAACGGCGTTGAACAAGGGTCGCAGCT	0.00589199	0.4862	0.4714	0.4862	0.4714	0.240865	0	0.00207169	0.447	0
ABCE1_+_146019153.23-P1P2	ABCE1	chr4	146019146	146019185	+	GTTTGCGCTTTCCTCAAGGCCGGTGGGTCAGGAGTGGAGC	-0.0138716	0.4464	0.4316	0.4464	0.4316	0.240865	0	0.00207169	-1.05238	1
ABCE1_+_146019314.23-P1P2	ABCE1	chr4	146019307	146019346	+	TCAACGCCGTTGGCGAAGCCAGCTGCTGGAGGTGCCGAGA	0.00693343	0.4786	0.4638	0.4786	0.4638	0.240865	0	0.00207169	0.52601	0
ABCE1_+_146019333.23-P1P2	ABCE1	chr4	146019326	146019365	+	ATTGAGCTGCGACCCTTGTTCAACGCCGTTGGCGAAGCCA	0.00101251	0.4824	0.4676	0.4824	0.4676	0.240865	0	0.00207169	0.0768151	0
ABCE1_+_146019378.23-P1P2	ABCE1	chr4	146019371	146019410	+	GAGCGTGAGGCGGAACCCTGGAGGTAGGTAGGGAGATATG	0.00255282	0.4914	0.4766	0.4914	0.4766	0.240865	0	0.00207169	0.193672	0
ABCE1_+_146019382.23-P1P2	ABCE1	chr4	146019375	146019414	+	CATAGAGCGTGAGGCGGAACCCTGGAGGTAGGTAGGGAGA	-0.00480528	0.4922	0.4774	0.4922	0.4774	0.240865	0	0.00207169	-0.364556	0
ABCE1_+_146019386.23-P1P2	ABCE1	chr4	146019379	146019418	+	GCGACATAGAGCGTGAGGCGGAACCCTGGAGGTAGGTAGG	0.0180308	0.493	0.4782	0.493	0.4782	0.240865	0	0.00207169	1.36792	0
ABCE1_+_146019389.23-P1P2	ABCE1	chr4	146019382	146019421	+	CGCGCGACATAGAGCGTGAGGCGGAACCCTGGAGGTAGGT	-0.00705774	0.4936	0.4788	0.4936	0.4788	0.240865	0	0.00207169	-0.535441	0
ABCE1_+_146019397.23-P1P2	ABCE1	chr4	146019390	146019429	+	AGTGCGCGCGCGCGACATAGAGCGTGAGGCGGAACCCTGG	0.00764114	0.4952	0.4804	0.4952	0.4804	0.240865	0	0.00207169	0.579701	0
ABCF1_-_30539087.23-P1	ABCF1	chr6	30539057	30539096	-	AGCGGACGCCGGCCCCGCTCCGTCATTGCAGGCCACGCCT	-0.00392802	0.4766	0.4664	0.4766	0.4664	0.259615	0	0.00230736	-0.173523	0
ABCF1_-_30539108.23-P1	ABCF1	chr6	30539078	30539117	-	GTCATTGCAGGCCACGCCTCCACTGAACCAGGGCCACGCC	0.00495622	0.4808	0.4706	0.4808	0.4706	0.259615	0	0.00230736	0.218945	0
ABCF1_-_30539129.23-P1	ABCF1	chr6	30539099	30539138	-	ACTGAACCAGGGCCACGCCCCCGAGATGACGGCGAAGCTC	0.00351129	0.485	0.4748	0.485	0.4748	0.259615	0	0.00230736	0.155114	0
ABCF1_-_30539199.23-P1	ABCF1	chr6	30539169	30539208	-	CGCGCCAGCTTGGAGAGCCAGCCCCATCGGGGTTCCCCGC	-0.00390159	0.499	0.4888	0.499	0.4888	0.259615	0	0.00230736	-0.172356	0
ABCF1_-_30546145.23-P2	ABCF1	chr6	30546115	30546154	-	GTCATTTCAGTACCCGCCCCAAAACCCCGCGGAGGGAAGA	0.0150661	0.47	0.4652	0.47	0.4652	0	0.0795455	0.00230736	0.665554	0
ABCF1_-_30546149.23-P2	ABCF1	chr6	30546119	30546158	-	TTTCAGTACCCGCCCCAAAACCCCGCGGAGGGAAGAAAAC	0.0105574	0.4708	0.466	0.4708	0.466	0	0.0795455	0.00230736	0.466382	0
ABCF1_+_30539070.23-P1	ABCF1	chr6	30539063	30539102	+	CAGTGGAGGCGTGGCCTGCAATGACGGAGCGGGGCCGGCG	0.0058394	0.4732	0.463	0.4732	0.463	0.259615	0	0.00230736	0.25796	0
ABCF1_+_30539075.23-P1	ABCF1	chr6	30539068	30539107	+	TGGTTCAGTGGAGGCGTGGCCTGCAATGACGGAGCGGGGC	0.00916043	0.4742	0.464	0.4742	0.464	0.259615	0	0.00230736	0.404668	0
ABCF1_+_30539088.23-P1	ABCF1	chr6	30539081	30539120	+	GGGGGCGTGGCCCTGGTTCAGTGGAGGCGTGGCCTGCAAT	-0.0103956	0.4768	0.4666	0.4768	0.4666	0.259615	0	0.00230736	-0.459232	0
ABCF1_+_30539093.23-P1	ABCF1	chr6	30539086	30539125	+	ATCTCGGGGGCGTGGCCCTGGTTCAGTGGAGGCGTGGCCT	-0.00297229	0.4778	0.4676	0.4778	0.4676	0.259615	0	0.00230736	-0.131303	0
ABCF1_+_30539115.23-P1	ABCF1	chr6	30539108	30539147	+	CGCACGTGCGAGCTTCGCCGTCATCTCGGGGGCGTGGCCC	-0.00844385	0.4822	0.472	0.4822	0.472	0.259615	0	0.00230736	-0.373013	0
ABCF1_+_30539191.23-P1	ABCF1	chr6	30539184	30539223	+	TTTCCGCTTCCGGCGGCGGGGAACCCCGATGGGGCTGGCT	-0.0226235	0.4974	0.4872	0.4974	0.4872	0.259615	0	0.00230736	-0.999409	0
ABCF1_+_30545753.23-P2	ABCF1	chr6	30545746	30545785	+	GGTTCCCCATCAGCTGAATGGAGCAACATGGGCTGGAAAG	-0.00609598	0.3916	0.3868	0.3916	0.3868	0	0	0.00230736	-0.269294	0
ABCF1_+_30546042.23-P2	ABCF1	chr6	30546035	30546074	+	CCCCCCAATTGAATCCAACTTGAAGATCAGGGTATGAGGT	0.00861695	0.4494	0.4446	0.4494	0.4446	0	0	0.00230736	0.38066	0
ABCF1_+_30546093.23-P2	ABCF1	chr6	30546086	30546125	+	ACTGAAATGACAGGGGGAGAACATGAGATAGGAAAGAATT	-0.0302211	0.4596	0.4548	0.4596	0.4548	0	0	0.00230736	-1.33504	1
ABCF1_+_30546108.23-P2	ABCF1	chr6	30546101	30546140	+	GGTTTTGGGGCGGGTACTGAAATGACAGGGGGAGAACATG	0.00227156	0.4626	0.4578	0.4626	0.4578	0	0.0340909	0.00230736	0.100348	0
ABCF1_+_30546111.23-P2	ABCF1	chr6	30546104	30546143	+	CGGGGTTTTGGGGCGGGTACTGAAATGACAGGGGGAGAAC	-0.0138231	0.4632	0.4584	0.4632	0.4584	0	0.0454545	0.00230736	-0.610643	0
ABCF1_+_30546130.23-P2	ABCF1	chr6	30546123	30546162	+	CTTGGTTTTCTTCCCTCCGCGGGGTTTTGGGGCGGGTACT	-0.00832855	0.467	0.4622	0.467	0.4622	0	0.0795455	0.00230736	-0.36792	0
ABCF1_+_30546203.23-P2	ABCF1	chr6	30546196	30546235	+	AAGGGCCACAGAAGTCAGTAGGATGGTCAAGGTTGCATCC	0.0120014	0.4816	0.4768	0.4816	0.4768	0	0	0.00230736	0.530172	0
ABCF1_+_30546209.23-P2	ABCF1	chr6	30546202	30546241	+	GAATGAAAGGGCCACAGAAGTCAGTAGGATGGTCAAGGTT	0.00442074	0.4828	0.478	0.4828	0.478	0	0	0.00230736	0.195289	0
ABCF2_-_150924336.23-P1P2	ABCF2	chr7	150924306	150924345	-	GCGGCCGGCTCACCAGCCAATCACGGCCTCGGGTGGTTCT	0.0101264	0.487	0.4992	0.511	0.5142	0.155288	0	0.00263119	0.608311	0
ABCF2_-_150924447.23-P1P2	ABCF2	chr7	150924417	150924456	-	GGACTACTATGTATCCCACAGACCTCGCGGGGCCGCGTGA	-0.0023025	0.4648	0.477	0.4888	0.492	0.155288	0	0.00263119	-0.138316	0
ABCF2_-_150924465.23-P1P2	ABCF2	chr7	150924435	150924474	-	CAGACCTCGCGGGGCCGCGTGACGCCATCAGGATGCGCGA	0.00977503	0.4612	0.4734	0.4852	0.4884	0.155288	0	0.00263119	0.587205	0
ABCF2_-_150924475.23-P1P2	ABCF2	chr7	150924445	150924484	-	GGGGCCGCGTGACGCCATCAGGATGCGCGAGGCTCGGGGA	0.00147082	0.4592	0.4714	0.4832	0.4864	0.155288	0	0.00263119	0.0883552	0
ABCF2_+_150924321.23-P1P2	ABCF2	chr7	150924314	150924353	+	GCGCGCCGAGAACCACCCGAGGCCGTGATTGGCTGGTGAG	0.01604	0.49	0.5022	0.514	0.5172	0.155288	0	0.00263119	0.963554	0
ABCF2_+_150924331.23-P1P2	ABCF2	chr7	150924324	150924363	+	AGGCAGCGCGGCGCGCCGAGAACCACCCGAGGCCGTGATT	-0.0051247	0.488	0.5002	0.512	0.5152	0.155288	0	0.00263119	-0.30785	0
ABCF2_+_150924394.23-P1P2	ABCF2	chr7	150924387	150924426	+	ATAGTAGTCCTCAAGGCGGGTCTCACTCTTGGCCGCTGCA	-0.0157164	0.4754	0.4876	0.4994	0.5026	0.155288	0	0.00263119	-0.944114	1
ABCF2_+_150924431.23-P1P2	ABCF2	chr7	150924424	150924463	+	GATGGCGTCACGCGGCCCCGCGAGGTCTGTGGGATACATA	0.00601415	0.468	0.4802	0.492	0.4952	0.155288	0	0.00263119	0.361282	0
ABCF2_+_150924458.23-P1P2	ABCF2	chr7	150924451	150924490	+	GCCCCCTCCCCGAGCCTCGCGCATCCTGATGGCGTCACGC	0.00795088	0.4626	0.4748	0.4866	0.4898	0.155288	0	0.00263119	0.477625	0
ABCF2_+_150924501.23-P1P2	ABCF2	chr7	150924494	150924533	+	CCGAAGTGCGCCCGCTAGCAGAGAGCTCTTGGACTCTAAT	-0.0181837	0.454	0.4662	0.478	0.4812	0.155288	0	0.00263119	-1.09233	1
ABCF3_-_183903633.23-P1P2	ABCF3	chr3	183903603	183903642	-	AGTGCTTTATCAGCCGCCTGCCTCTTGGGAGGCTCCCACC	0.0240538	0.438	0.4274	0.438	0.4274	0.149519	0	0.00077757	1.06095	0
ABCF3_-_183903769.23-P1P2	ABCF3	chr3	183903739	183903778	-	GAGAACCGCACATGTGGCTAATCTTTCAGCGGAAAAGGTG	0.000786083	0.4652	0.4546	0.4652	0.4546	0.149519	0	0.00077757	0.0346719	0
ABCF3_-_183903800.23-P1P2	ABCF3	chr3	183903770	183903809	-	GAAAAGGTGTCGCGCACGCGCAGAGAGCGCGGCTCCGGCG	0.0218887	0.4714	0.4608	0.4714	0.4608	0.149519	0	0.00077757	0.965448	0
ABCF3_-_183903806.23-P1P2	ABCF3	chr3	183903776	183903815	-	GTGTCGCGCACGCGCAGAGAGCGCGGCTCCGGCGCAGACT	0.0154628	0.4726	0.462	0.4726	0.462	0.149519	0	0.00077757	0.68202	0
ABCF3_-_183903928.23-P1P2	ABCF3	chr3	183903898	183903937	-	GCGCCTTGCAAGGAAGGGCGAGATTTCGGGGGCAGGGCGG	-0.00186339	0.497	0.4864	0.497	0.4864	0.149519	0	0.00077757	-0.0821888	0
ABCF3_+_183903666.23-P1P2	ABCF3	chr3	183903659	183903698	+	GGCAAAGGCTGGGAGCTCAAGGTTTATCGGGGCCGCGAGG	-0.0128172	0.4446	0.434	0.4446	0.434	0.149519	0	0.00077757	-0.565329	1
ABCF3_+_183903820.23-P1P2	ABCF3	chr3	183903813	183903852	+	GTGGGCGGGGCGAGCGGGGCCTTGAGGAGAGGCGCCGAGT	0.00104435	0.4754	0.4648	0.4754	0.4648	0.149519	0	0.00077757	0.0460633	0
ABCF3_+_183903847.23-P1P2	ABCF3	chr3	183903840	183903879	+	GGAAAGGAGCGGAGTGCGCAGAGCCCGGTGGGCGGGGCGA	-0.0109053	0.4808	0.4702	0.4808	0.4702	0.149519	0	0.00077757	-0.481	1
ABCF3_+_183903872.23-P1P2	ABCF3	chr3	183903865	183903904	+	AAGGCGCATGTGTAGCGGTGACGCAGGAAAGGAGCGGAGT	0.00370003	0.4858	0.4752	0.4858	0.4752	0.149519	0	0.00077757	0.163198	0
ABCF3_+_183903886.23-P1P2	ABCF3	chr3	183903879	183903918	+	TCGCCCTTCCTTGCAAGGCGCATGTGTAGCGGTGACGCAG	0.0220737	0.4886	0.478	0.4886	0.478	0.149519	0	0.00077757	0.973607	0
ABCG1_-_43639082.23-P1P2	ABCG1	chr21	43639052	43639091	-	TTCCCATGCCGCCTGCGAGGCCTCGGCTCGGGCCGCTCCC	-0.0322446	0.4742	0.4606	0.4602	0.459	0	0.0113636	0	-1.52619	1
ABCG1_-_43639107.23-P1P2	ABCG1	chr21	43639077	43639116	-	GCTCGGGCCGCTCCCGGAACCTGCACTTCAGGGGTCCTGG	0.0107029	0.4792	0.4656	0.4652	0.464	0	0.0113636	0	0.506583	0
ABCG1_-_43639185.23-P1P2	ABCG1	chr21	43639155	43639194	-	ACCTGCCGGCCCGCCCGCCCCCTTGGTGCCGGCCAATCGC	-0.00944829	0.4948	0.4812	0.4808	0.4796	0	0.0454545	0	-0.447203	0
ABCG1_+_43638729.23-P1P2	ABCG1	chr21	43638722	43638761	+	CACTCCAACGCCCCCAACAGCACCGGTGTGGGGTGACCCC	0.0170285	0.4036	0.39	0.3896	0.3884	0	0	0	0.805988	0
ABCG1_+_43638896.23-P1P2	ABCG1	chr21	43638889	43638928	+	CTCAAGCGGCTGTGTGATGGGGTCGAAGAGGGGGCGTCCA	0.0110911	0.437	0.4234	0.423	0.4218	0	0	0	0.524958	0
ABCG1_+_43638952.23-P1P2	ABCG1	chr21	43638945	43638984	+	GGGGACACCGGACAGACGCCGGGGTTCCCAGGCTCGGAAA	0.00501541	0.4482	0.4346	0.4342	0.433	0	0.0227273	0	0.237387	0
ABCG1_+_43638960.23-P1P2	ABCG1	chr21	43638953	43638992	+	GAGGCTGCGGGGACACCGGACAGACGCCGGGGTTCCCAGG	0.000925636	0.4498	0.4362	0.4358	0.4346	0	0.0113636	0	0.0438118	0
ABCG1_+_43639008.23-P1P2	ABCG1	chr21	43639001	43639040	+	CCCGGAAACCCCGGGTCCCGAACTCGCGGGGGCTGGGCCA	-0.00642404	0.4594	0.4458	0.4454	0.4442	0	0.0113636	0	-0.30406	0
ABCG1_+_43639053.23-P1P2	ABCG1	chr21	43639046	43639085	+	GGCCCGAGCCGAGGCCTCGCAGGCGGCATGGGAACCCCCT	0.0141095	0.4684	0.4548	0.4544	0.4532	0	0	0	0.667825	0
ABCG1_+_43639186.23-P1P2	ABCG1	chr21	43639179	43639218	+	CGCGCCCGACCCCGCCCCGAGCGCGCGATTGGCCGGCACC	-0.00911618	0.495	0.4814	0.481	0.4798	0	0.0340909	0	-0.431483	0
ABCG2_-_89079989.23-P1P2	ABCG2	chr4	89079959	89079998	-	TGGCCGCCTGGGGAGACCCGGACATCCAGGGGACGAGCTC	0.0122381	0.5028	0.5172	0.4536	0.4626	0.36875	0	0	1.24427	0
ABCG2_-_89080000.23-P1P2	ABCG2	chr4	89079970	89080009	-	GGAGACCCGGACATCCAGGGGACGAGCTCAGGCAGCGCTG	0.00793348	0.5006	0.515	0.4514	0.4604	0.36875	0	0	0.806612	0
ABCG2_-_89080109.23-P1P2	ABCG2	chr4	89080079	89080118	-	GCCCCGGGTTTCCCCAGGTCGGGGTTCGCGGGCGGGGGTG	-0.00461431	0.4788	0.4932	0.4296	0.4386	0.36875	0	0	-0.469146	1
ABCG2_-_89080139.23-P1P2	ABCG2	chr4	89080109	89080148	-	GGCGGGGGTGAGGCGTGGCCCCGACTGCCGGGCCGCGATA	0.00789116	0.4728	0.4872	0.4236	0.4326	0.36875	0	0	0.802308	0
ABCG2_-_89080233.23-P1P2	ABCG2	chr4	89080203	89080242	-	AGCAGGACTGGTACCACCGCCCTCCCTCGGGGCTAGGGTC	0.00798845	0.454	0.4684	0.4048	0.4138	0.36875	0	0	0.812201	0
ABCG2_-_89080413.23-P1P2	ABCG2	chr4	89080383	89080422	-	GCCGTCACTGGCCGGAGCGCCGAAGCACCGGGGACGCTGA	0.00268183	0.418	0.4324	0.3688	0.3778	0.36875	0	0	0.272666	0
ABCG2_+_89080044.23-P1P2	ABCG2	chr4	89080037	89080076	+	TGGGGAGGGGCCACTGCGTTCAGCTCTGGCGGTCCACAGC	-0.00301359	0.4918	0.5062	0.4426	0.4516	0.36875	0	0	-0.306397	0
ABCG2_+_89080067.23-P1P2	ABCG2	chr4	89080060	89080099	+	CGACCTGGGGAAACCCGGGGCGCTGGGGAGGGGCCACTGC	-0.00259939	0.4872	0.5016	0.438	0.447	0.36875	0	0	-0.264284	0
ABCG2_+_89080126.23-P1P2	ABCG2	chr4	89080119	89080158	+	GCAGGGCGCTTATCGCGGCCCGGCAGTCGGGGCCACGCCT	-0.00319504	0.4754	0.4898	0.4262	0.4352	0.36875	0	0	-0.324845	0
ABCG2_+_89080197.23-P1P2	ABCG2	chr4	89080190	89080229	+	AGGGAGGGCGGTGGTACCAGTCCTGCTGGCGGCTCAGCGC	0.00928015	0.4612	0.4756	0.412	0.421	0.36875	0	0	0.943529	0
ABCG4_-_119019331.23-P1P2	ABCG4	chr11	119019301	119019340	-	TAACTCAGAGAAAGTGTGAATGGGGAGACAGGAGGATGTT	0.00333981	0.4186	0.4124	0.4106	0.4072	0	0	4.94e-07	0.201982	0
ABCG4_-_119019751.23-P1P2	ABCG4	chr11	119019721	119019760	-	TAAGAACGGCGGGACCGGCGAGCAGTAGCTGGTAGGAGAG	-0.0179027	0.5026	0.4964	0.4946	0.4912	0	0	4.94e-07	-1.0827	1
ABCG4_+_119019511.23-P1P2	ABCG4	chr11	119019504	119019543	+	TCCCTGGAAGACAGATTAGGCAAGGGTGTTGGGGGTGGGG	-0.00396272	0.4546	0.4484	0.4466	0.4432	0	0	4.94e-07	-0.239654	0
ABCG4_+_119019536.23-P1P2	ABCG4	chr11	119019529	119019568	+	GCTGGAGTCACTCCGTGGGGACAAGTCCCTGGAAGACAGA	-0.0191254	0.4596	0.4534	0.4516	0.4482	0	0	4.94e-07	-1.15665	1
ABCG4_+_119019549.23-P1P2	ABCG4	chr11	119019542	119019581	+	TGAGGAAAGGAGAGCTGGAGTCACTCCGTGGGGACAAGTC	0.0125774	0.4622	0.456	0.4542	0.4508	0	0	4.94e-07	0.760648	0
ABCG4_+_119019610.23-P1P2	ABCG4	chr11	119019603	119019642	+	AGGAGGTGCAGGGGTGAACTCAGGACTGGGGGTTGATGGC	0.00796432	0.4744	0.4682	0.4664	0.463	0	0	4.94e-07	0.481659	0
ABCG4_+_119019654.23-P1P2	ABCG4	chr11	119019647	119019686	+	GAGGACGGCAAAGGAGAGAGCAGCGCTTGCGGCGCGGGGG	-0.00951384	0.4832	0.477	0.4752	0.4718	0	0	4.94e-07	-0.57537	0
ABCG4_+_119019672.23-P1P2	ABCG4	chr11	119019665	119019704	+	CGGCAGCCCGCGGGGGGCGAGGACGGCAAAGGAGAGAGCA	-0.00432021	0.4868	0.4806	0.4788	0.4754	0	0	4.94e-07	-0.261274	0
ABCG4_+_119019678.23-P1P2	ABCG4	chr11	119019671	119019710	+	GCCGCCCGGCAGCCCGCGGGGGGCGAGGACGGCAAAGGAG	0.0108014	0.488	0.4818	0.48	0.4766	0	0	4.94e-07	0.653235	0
ABCG4_+_119019715.23-P1P2	ABCG4	chr11	119019708	119019747	+	TACTGCTCGCCGGTCCCGCCGTTCTTAAAGGGCCCGCGCC	-0.00296442	0.4954	0.4892	0.4874	0.484	0	0	4.94e-07	-0.17928	0
ABCG5_-_44066042.23-P1P2	ABCG5	chr2	44066012	44066051	-	CAGTGGGCAGAACACACACGTTTGTAGGTGGGCTTGCCAG	0.00525804	0.471	0.4732	0.4858	0.4882	0	0	0	0.244574	0
ABCG5_-_44066234.23-P1P2	ABCG5	chr2	44066204	44066243	-	GGCGGCAGAGGAGAGAGGGCTGCCGAAAGGGGCCACTCCC	-0.00729487	0.4326	0.4348	0.4474	0.4498	0	0.0340909	0	-0.339315	0
ABCG5_-_44066255.23-P1P2	ABCG5	chr2	44066225	44066264	-	GCCGAAAGGGGCCACTCCCCAGGATACCTCGGTGAGTGAG	-0.00039461	0.4284	0.4306	0.4432	0.4456	0	0.0227273	0	-0.018355	0
ABCG5_-_44066277.23-P1P2	ABCG5	chr2	44066247	44066286	-	GATACCTCGGTGAGTGAGCAATGGGAAGTCGGCCCAGGCC	0.000951088	0.424	0.4262	0.4388	0.4412	0	0.0227273	0	0.0442391	0
ABCG5_-_44066283.23-P1P2	ABCG5	chr2	44066253	44066292	-	TCGGTGAGTGAGCAATGGGAAGTCGGCCCAGGCCTGGTGG	0.0120694	0.4228	0.425	0.4376	0.44	0	0.0227273	0	0.561401	0
ABCG5_-_44066292.23-P1P2	ABCG5	chr2	44066262	44066301	-	GAGCAATGGGAAGTCGGCCCAGGCCTGGTGGGCGGGTAGG	-3.62e-05	0.421	0.4232	0.4358	0.4382	0	0.0340909	0	-0.00168381	0
ABCG5_-_44066429.23-P1P2	ABCG5	chr2	44066399	44066438	-	CATGTCAAAGGGCGGAGGGGAACAGATTCAGGGTCCCAGA	0.0109124	0.3936	0.3958	0.4084	0.4108	0	0	0	0.507583	0
ABCG5_+_44066166.23-P1P2	ABCG5	chr2	44066159	44066198	+	GGCCATGGGGCCCACAGGTCTGTGACCCTGGGCTGCAGCT	0.00616387	0.4462	0.4484	0.461	0.4634	0	0	0	0.286708	0
ABCG5_+_44066240.23-P1P2	ABCG5	chr2	44066233	44066272	+	TCCCATTGCTCACTCACCGAGGTATCCTGGGGAGTGGCCC	0.0325515	0.4314	0.4336	0.4462	0.4486	0	0.0113636	0	1.51411	0
ABCG5_+_44066323.23-P1P2	ABCG5	chr2	44066316	44066355	+	CGGGTGGTGCTAGGACAGAAGGCTCCTGAGGGAAGAGAGA	-0.0198754	0.4148	0.417	0.4296	0.432	0	0	0	-0.92449	1
ABCG8_-_44065795.23-P1P2	ABCG8	chr2	44065765	44065804	-	GTTTACTTGGAGACCCATGGACCCTCCGGGGGTCAAAGAT	0.0339145	0.4388	0.4342	0.4388	0.4342	0	0	0	1.85066	0
ABCG8_-_44065840.23-P1P2	ABCG8	chr2	44065810	44065849	-	GTCACCCATGGCCAACAGGCAGCAAAGCTGGGCAAATTTT	0.00685599	0.4478	0.4432	0.4478	0.4432	0	0	0	0.374121	0
ABCG8_-_44065939.23-P1P2	ABCG8	chr2	44065909	44065948	-	GCCTGCTCCACCTGACCCCGGAGTCCCTTGGGACAGCAGG	0.0049255	0.4676	0.463	0.4676	0.463	0	0.0113636	0	0.268777	0
ABCG8_-_44066042.23-P1P2	ABCG8	chr2	44066012	44066051	-	CAGTGGGCAGAACACACACGTTTGTAGGTGGGCTTGCCAG	0.00525804	0.4882	0.4836	0.4882	0.4836	0	0	0	0.286923	0
ABCG8_+_44065865.23-P1P2	ABCG8	chr2	44065858	44065897	+	CCACGGGCTCCCCAACTGAAGCCACTCTGGGGAGGGTCCG	0.0106189	0.4528	0.4482	0.4528	0.4482	0	0.0227273	0	0.579455	0
ABCG8_+_44065925.23-P1P2	ABCG8	chr2	44065918	44065957	+	AGTCCCAGTCCTGCTGTCCCAAGGGACTCCGGGGTCAGGT	-0.0103526	0.4648	0.4602	0.4648	0.4602	0	0.0113636	0	-0.564924	1
ABCG8_+_44065932.23-P1P2	ABCG8	chr2	44065925	44065964	+	GTGGCCAAGTCCCAGTCCTGCTGTCCCAAGGGACTCCGGG	0.00332312	0.4662	0.4616	0.4662	0.4616	0	0.0113636	0	0.181338	0
ABCG8_+_44065960.23-P1P2	ABCG8	chr2	44065953	44065992	+	GCTAAAGGTACATCAGATAATGGTCTCCGTGGCCAAGTCC	0.00120794	0.4718	0.4672	0.4718	0.4672	0	0	0	0.0659155	0
ABCG8_+_44065984.23-P1P2	ABCG8	chr2	44065977	44066016	+	CACTGTCAAGATAAGGACGCGCTGGCTAAAGGTACATCAG	0.0104434	0.4766	0.472	0.4766	0.472	0	0	0	0.569881	0
ABCG8_+_44065991.23-P1P2	ABCG8	chr2	44065984	44066023	+	TTCTGCCCACTGTCAAGATAAGGACGCGCTGGCTAAAGGT	0.00683178	0.478	0.4734	0.478	0.4734	0	0	0	0.3728	0
ABHD1_-_27346119.23-P1P2	ABHD1	chr2	27346089	27346128	-	TATTTCAATGAAGACACGGACAGTAACATGGGGGGTCTGT	0.000587784	0.3906	0.3794	0.3982	0.3922	0	0.0113636	7.46e-06	0.0306812	0
ABHD1_-_27346456.23-P1P2	ABHD1	chr2	27346426	27346465	-	ACTCGGGGCGTCGCCGGGGAAGAGTTTAAGGGAGCTGGAG	0.00418914	0.458	0.4468	0.4656	0.4596	0	0	7.46e-06	0.218665	0
ABHD1_-_27346483.23-P1P2	ABHD1	chr2	27346453	27346492	-	AAGGGAGCTGGAGATGCCCCGCACCAAGATGGCAGCTGGG	0.000932636	0.4634	0.4522	0.471	0.465	0	0	7.46e-06	0.0486818	0
ABHD1_-_27346510.23-P1P2	ABHD1	chr2	27346480	27346519	-	GATGGCAGCTGGGGGAGGCCGCTTGTCTCGGGCTGCACAG	-0.0102714	0.4688	0.4576	0.4764	0.4704	0	0	7.46e-06	-0.536146	0
ABHD1_-_27346531.23-P1P2	ABHD1	chr2	27346501	27346540	-	CTTGTCTCGGGCTGCACAGCCAAGAACCGCGGAGGGGAAG	0.00387064	0.473	0.4618	0.4806	0.4746	0	0.0113636	7.46e-06	0.20204	0
ABHD1_-_27346534.23-P1P2	ABHD1	chr2	27346504	27346543	-	GTCTCGGGCTGCACAGCCAAGAACCGCGGAGGGGAAGAAG	-0.00549198	0.4736	0.4624	0.4812	0.4752	0	0.0113636	7.46e-06	-0.286671	0
ABHD1_-_27346543.23-P1P2	ABHD1	chr2	27346513	27346552	-	TGCACAGCCAAGAACCGCGGAGGGGAAGAAGGCAGGGGAG	-0.0339383	0.4754	0.4642	0.483	0.477	0	0.0113636	7.46e-06	-1.77152	1
ABHD1_-_27346571.23-P1P2	ABHD1	chr2	27346541	27346580	-	AAGGCAGGGGAGGGCGGGAGGCCATTCGCAGGTCACTCGG	-0.00614865	0.481	0.4698	0.4886	0.4826	0	0	7.46e-06	-0.320948	0
ABHD1_+_27346561.23-P1P2	ABHD1	chr2	27346554	27346593	+	GCGCGGATCTAACCCGAGTGACCTGCGAATGGCCTCCCGC	-0.0127299	0.479	0.4678	0.4866	0.4806	0	0	7.46e-06	-0.664478	0
ABHD1_+_27346650.23-P1P2	ABHD1	chr2	27346643	27346682	+	GGCCCCGCCCACCGCCGGTGCCCCGGGATGGGCGGCGAGA	-0.0108051	0.4968	0.4856	0.5044	0.4984	0	0	7.46e-06	-0.564005	0
ABHD10_-_111697580.23-P1P2	ABHD10	chr3	111697550	111697589	-	GGTGATGCAGCAAGCCTGGTGTCCTCGACAGGAGACGTTT	0.00354129	0.4474	0.4344	0.451	0.4484	0.235096	0	0.00020815	0.230624	0
ABHD10_-_111697797.23-P1P2	ABHD10	chr3	111697767	111697806	-	TGCGCTCTTCGCAAGCTGAAAATCTTGCGGGGAGCTCTTT	-0.012764	0.4908	0.4778	0.4944	0.4918	0.235096	0	0.00020815	-0.831243	1
ABHD10_-_111697877.23-P1P2	ABHD10	chr3	111697847	111697886	-	CGGTTCCGTTGCGTAGCGTGTCCCTCAGTGGGACACTGCA	0.0144456	0.5068	0.4938	0.5104	0.5078	0.235096	0	0.00020815	0.940757	0
ABHD10_+_111697563.23-P1P2	ABHD10	chr3	111697556	111697595	+	GATGGGAAACGTCTCCTGTCGAGGACACCAGGCTTGCTGC	0.0047548	0.444	0.431	0.4476	0.445	0.235096	0	0.00020815	0.309652	0
ABHD10_+_111697589.23-P1P2	ABHD10	chr3	111697582	111697621	+	GAAAGGAACCCTATCCAACGGTCCTAGATGGGAAACGTCT	0.00914248	0.4492	0.4362	0.4528	0.4502	0.235096	0	0.00020815	0.595397	0
ABHD10_+_111697651.23-P1P2	ABHD10	chr3	111697644	111697683	+	TGAGTGGCGTCGGGAGGCTGCCCTATCAGCGGGCTGATAG	0.0188563	0.4616	0.4486	0.4652	0.4626	0.235096	0	0.00020815	1.228	0
ABHD10_+_111697698.23-P1P2	ABHD10	chr3	111697691	111697730	+	TTGGTTCTACTAGTAGCGGGGTTTGGCTTGGGGCCTTTAA	0.0051922	0.471	0.458	0.4746	0.472	0.235096	0.0113636	0.00020815	0.338138	0
ABHD10_+_111697747.23-P1P2	ABHD10	chr3	111697740	111697779	+	TGCGAAGAGCGCACATGCGCAGAGCGTCGTGGCTCTTTCG	0.00734613	0.4808	0.4678	0.4844	0.4818	0.235096	0	0.00020815	0.478411	0
ABHD10_+_111697814.23-P1P2	ABHD10	chr3	111697807	111697846	+	AGGCTGCGCATGCGCTTCAGGCTGGAAGGCGGAACTTGCT	-0.00292464	0.4942	0.4812	0.4978	0.4952	0.235096	0	0.00020815	-0.190465	0
ABHD10_+_111697851.23-P1P2	ABHD10	chr3	111697844	111697883	+	AGTGTCCCACTGAGGGACACGCTACGCAACGGAACCGAGG	0.00408899	0.5016	0.4886	0.5052	0.5026	0.235096	0	0.00020815	0.266292	0
ABHD11_+_73153206.23-P1P2	ABHD11	chr7	73153199	73153238	+	GGGGAGAGGGCGGGGCTCAAGTCGGAACTGGGCGGGGCGG	-0.0106806	0.4832	0.4884	0.491	0.4942	0.209135	0	0.000934816	-0.643963	0
ABHD11_+_73153213.23-P1P2	ABHD11	chr7	73153206	73153245	+	TGGGGGCGGGGAGAGGGCGGGGCTCAAGTCGGAACTGGGC	-0.00344662	0.4818	0.487	0.4896	0.4928	0.209135	0	0.000934816	-0.207806	0
ABHD11_+_73153239.23-P1P2	ABHD11	chr7	73153232	73153271	+	GGGACCAAGGGCGGAGAATCCCGCGATGGGGGCGGGGAGA	0.0247793	0.4766	0.4818	0.4844	0.4876	0.209135	0	0.000934816	1.49401	0
ABHD11_+_73153260.23-P1P2	ABHD11	chr7	73153253	73153292	+	CTCGGGGATACGTAAGGAAACGGGACCAAGGGCGGAGAAT	-0.0094914	0.4724	0.4776	0.4802	0.4834	0.209135	0	0.000934816	-0.572263	0
ABHD11_+_73153286.23-P1P2	ABHD11	chr7	73153279	73153318	+	GGGGATGGAGGCGGGGCCGGACTGTTCTCGGGGATACGTA	0.0103034	0.4672	0.4724	0.475	0.4782	0.209135	0	0.000934816	0.621219	0
ABHD11_+_73153315.23-P1P2	ABHD11	chr7	73153308	73153347	+	TGCGGGGATTACGTAATGGCGTAAGGGGCGGGGATGGAGG	-0.000118359	0.4614	0.4666	0.4692	0.4724	0.209135	0	0.000934816	-0.00713619	0
ABHD11_+_73153319.23-P1P2	ABHD11	chr7	73153312	73153351	+	AGCCTGCGGGGATTACGTAATGGCGTAAGGGGCGGGGATG	0.00148602	0.4606	0.4658	0.4684	0.4716	0.209135	0	0.000934816	0.0895964	0
ABHD11_+_73153328.23-P1P2	ABHD11	chr7	73153321	73153360	+	CCCGCGCAAAGCCTGCGGGGATTACGTAATGGCGTAAGGG	-0.00477404	0.4588	0.464	0.4666	0.4698	0.209135	0	0.000934816	-0.28784	0
ABHD11_+_73153340.23-P1P2	ABHD11	chr7	73153333	73153372	+	CGCTCAGGGCGACCCGCGCAAAGCCTGCGGGGATTACGTA	0.00798135	0.4564	0.4616	0.4642	0.4674	0.209135	0	0.000934816	0.481217	0
ABHD11_+_73153363.23-P1P2	ABHD11	chr7	73153356	73153395	+	GCCTAGGGCGAGGCCAGGTGCGGCGCTCAGGGCGACCCGC	-0.0142973	0.4518	0.457	0.4596	0.4628	0.209135	0	0.000934816	-0.862026	1
ABHD12_-_25371495.23-P1P2	ABHD12	chr20	25371465	25371504	-	CCGCTGCGCCGGCTACGAACCAGCGGCGGGGGCCCGCCAG	-0.00557597	0.4834	0.5024	0.4834	0.5024	0.0557692	0	0.00038272	-0.313535	0
ABHD12_-_25371526.23-P1P2	ABHD12	chr20	25371496	25371535	-	GCCCGCCAGCCAGGCCGGCCAATCAGCGCCGGGCTCCCGC	0.00793058	0.4772	0.4962	0.4772	0.4962	0.0557692	0	0.00038272	0.445934	0
ABHD12_-_25371649.23-P1P2	ABHD12	chr20	25371619	25371658	-	CGCCACCCGCAGCCATTTTGTGGGAGGGTGGGCGAAGCTG	-0.0107327	0.4526	0.4716	0.4526	0.4716	0.0557692	0	0.00038272	-0.603496	0
ABHD12_-_25371663.23-P1P2	ABHD12	chr20	25371633	25371672	-	ATTTTGTGGGAGGGTGGGCGAAGCTGCAGCGGCGCGTCAT	-0.0240606	0.4498	0.4688	0.4498	0.4688	0.0557692	0	0.00038272	-1.35292	1
ABHD12_-_25371679.23-P1P2	ABHD12	chr20	25371649	25371688	-	GGCGAAGCTGCAGCGGCGCGTCATCTGCAGGGCAGGGCTC	0.000442404	0.4466	0.4656	0.4466	0.4656	0.0557692	0	0.00038272	0.0248762	0
ABHD12_-_25371768.23-P1P2	ABHD12	chr20	25371738	25371777	-	AGGAGCACCCGCTCCCGGTCGTGCCCGAAAGGGGTGGCCC	0.00574176	0.4288	0.4478	0.4288	0.4478	0.0557692	0	0.00038272	0.322858	0
ABHD12_+_25371569.23-P1P2	ABHD12	chr20	25371562	25371601	+	GCGCTCCTTGGAACTAGAGAGGAGGTGGCCGGGGCGGGGC	-0.00488331	0.4686	0.4876	0.4686	0.4876	0.0557692	0	0.00038272	-0.274587	0
ABHD12_+_25371576.23-P1P2	ABHD12	chr20	25371569	25371608	+	TGGGCGCGCGCTCCTTGGAACTAGAGAGGAGGTGGCCGGG	0.0154052	0.4672	0.4862	0.4672	0.4862	0.0557692	0	0.00038272	0.866231	0
ABHD12_+_25371579.23-P1P2	ABHD12	chr20	25371572	25371611	+	TGCTGGGCGCGCGCTCCTTGGAACTAGAGAGGAGGTGGCC	0.0138867	0.4666	0.4856	0.4666	0.4856	0.0557692	0	0.00038272	0.780847	0
ABHD12_+_25371613.23-P1P2	ABHD12	chr20	25371606	25371645	+	CCTCCCACAAAATGGCTGCGGGTGGCGCCAGGGATGCTGG	0.00537316	0.4598	0.4788	0.4598	0.4788	0.0557692	0	0.00038272	0.302131	0
ABHD12B_-_51338731.23-P1P2	ABHD12B	chr14	51338701	51338740	-	TGTGTGTGTGGCCGCGAACAGCCTGACCCGGGCGGAGCGC	0.0238292	0.483	0.4748	0.486	0.4834	0	0.102273	1.6e-06	1.10066	0
ABHD12B_-_51338748.23-P1P2	ABHD12B	chr14	51338718	51338757	-	ACAGCCTGACCCGGGCGGAGCGCACCCTCGGGCCGCGTCT	-0.01026	0.4864	0.4782	0.4894	0.4868	0	0.0681818	1.6e-06	-0.473904	0
ABHD12B_-_51338791.23-P1P2	ABHD12B	chr14	51338761	51338800	-	CCGCCGTACCAGCCTGCCTGACCGCGCGGAGGAGGAGGGC	0.00601236	0.495	0.4868	0.498	0.4954	0	0.0227273	1.6e-06	0.277707	0
ABHD12B_+_51338711.23-P1P2	ABHD12B	chr14	51338704	51338743	+	GGTGCGCTCCGCCCGGGTCAGGCTGTTCGCGGCCACACAC	0.00380077	0.479	0.4708	0.482	0.4794	0	0.102273	1.6e-06	0.175555	0
ABHD12B_+_51338721.23-P1P2	ABHD12B	chr14	51338714	51338753	+	GCGGCCCGAGGGTGCGCTCCGCCCGGGTCAGGCTGTTCGC	-0.0116189	0.481	0.4728	0.484	0.4814	0	0.102273	1.6e-06	-0.536669	0
ABHD12B_+_51338741.23-P1P2	ABHD12B	chr14	51338734	51338773	+	GCTGGTACGGCGGGGGAGACGCGGCCCGAGGGTGCGCTCC	-0.00359588	0.485	0.4768	0.488	0.4854	0	0.0454545	1.6e-06	-0.166092	0
ABHD12B_+_51338757.23-P1P2	ABHD12B	chr14	51338750	51338789	+	CCGCGCGGTCAGGCAGGCTGGTACGGCGGGGGAGACGCGG	-0.0295019	0.4882	0.48	0.4912	0.4886	0	0.0340909	1.6e-06	-1.36267	1
ABHD12B_+_51338760.23-P1P2	ABHD12B	chr14	51338753	51338792	+	CCTCCGCGCGGTCAGGCAGGCTGGTACGGCGGGGGAGACG	-0.0100954	0.4888	0.4806	0.4918	0.4892	0	0.0227273	1.6e-06	-0.466299	0
ABHD12B_+_51338763.23-P1P2	ABHD12B	chr14	51338756	51338795	+	CCTCCTCCGCGCGGTCAGGCAGGCTGGTACGGCGGGGGAG	-0.00259433	0.4894	0.4812	0.4924	0.4898	0	0.0227273	1.6e-06	-0.119831	0
ABHD12B_+_51338772.23-P1P2	ABHD12B	chr14	51338765	51338804	+	GCCCGCCCTCCTCCTCCGCGCGGTCAGGCAGGCTGGTACG	0.00662883	0.4912	0.483	0.4942	0.4916	0	0.0340909	1.6e-06	0.306182	0
ABHD13_-_108870596.23-P1P2	ABHD13	chr13	108870566	108870605	-	ACCACGGAGGCCTCGGGTACGGAACTGGAGGGAGTCCTGG	4.9e-05	0.4536	0.4436	0.4764	0.4632	0.319712	0	7.25e-05	0.00226341	0
ABHD13_-_108870639.23-P1P2	ABHD13	chr13	108870609	108870648	-	TCGGAGGAGGGTGGAAGGCCAAGATCCCTAGGTCCTGGAG	0.0155946	0.4622	0.4522	0.485	0.4718	0.319712	0	7.25e-05	0.720348	0
ABHD13_-_108870652.23-P1P2	ABHD13	chr13	108870622	108870661	-	GAAGGCCAAGATCCCTAGGTCCTGGAGCAGGGAGCCGGGC	-0.00637051	0.4648	0.4548	0.4876	0.4744	0.319712	0	7.25e-05	-0.294267	0
ABHD13_-_108870764.23-P1P2	ABHD13	chr13	108870734	108870773	-	CTCGGAAGAGCGGGCAGGGTTCCCACTCCGGGAGCGGAGA	-0.00714084	0.4872	0.4772	0.51	0.4968	0.319712	0	7.25e-05	-0.32985	0
[truncated: 197,883 more rows]
