# Supplementary material for: EpiCas-DL: Predicting sgRNA activity for CRISPR-mediated epigenome editing by deep learning
Source: Comput Struct Biotechnol J. 2022 Nov 19;21:202–11. doi: 10.1016/j.csbj.2022.11.034 (PMC9763632; doi:10.1016/j.csbj.2022.11.034)
Supplement: Supplementary data 4 [file mmc4.xlsx]

## Sheet: CRISPRoff_shapshapvlaues
Table S4. All the features importance identified by Tree SHAP contributing to sgRNA activities in the CRISPRoff
Features	Mean(|SHIAP Value|) (average impact on model output magnitude)
GG_17	0.0272191
GG_19	0.0236642
CC_num	0.0200087
GG_num	0.0170791
G_20	0.0148116
TG_num	0.0147999
TTm_5mer_end	0.0140346
GG_16	0.0129648
Tm_global	0.012426
CA_num	0.0121965
Tm_5mer_start	0.0120975
AC_num	0.0115573
GT_num	0.0106941
CC_18	0.00971032
CA_19	0.0093268
Tm_8mer_middle	0.00913531
AG_17	0.0086637
GG_11	0.00832387
AA_num	0.00779518
Nucleosome positioning of primary TSS, 3'	0.00747675
G_18	0.00677574
GG_12	0.00669603
CG_num	0.00643016
C_16	0.00621776
T_num	0.00616493
GA_17	0.00609812
CA_18	0.0059828
Chromatin accessibility	0.00592738
GG_10	0.00592671
RNA_expression	0.00588078
Nucleosome positioning of secondary TSS, 3'	0.00527648
T_16	0.0051647
C_18	0.00505355
DNA methylation	0.00495011
AG_num	0.00490276
AG_19	0.00462515
GG_14	0.00457955
CG_15	0.00452188
CG_17	0.00442435
TT_num	0.00436816
G_4	0.00422145
GG_13	0.00422016
Nucleosome positioning of primary TSS, 5'	0.004191
AC_17	0.00404706
GA_16	0.00392159
T_10	0.00390373
C_num	0.00377008
CG_19	0.00376085
GC_num	0.00374479
T_20	0.00369248
AT_num	0.00368334
GA_19	0.00362731
G_2	0.00348609
AG_16	0.00345401
GG_9	0.00345044
G_19	0.00331932
A_21	0.00318034
GG_20	0.00305494
T_8	0.00301407
GC_17	0.00289838
CG_14	0.00284382
A_16	0.00283256
GA_12	0.00281025
AG_14	0.0028027
T_2	0.00273646
CC_1	0.00271103
CC_5	0.00270668
TA_num	0.00269151
GG_18	0.00268135
GC_14	0.00266162
CG_13	0.00262138
GT_16	0.00261347
TG_1	0.00261182
CC_7	0.00259069
G_16	0.00247321
GG_8	0.00234022
G_8	0.00229086
CC_16	0.00222739
A_20	0.00219428
GA_num	0.00216501
CT_2	0.00212152
G_num	0.00210703
CG_8	0.0020624
GC_5	0.00201337
G_17	0.00200378
TC_17	0.0019677
CC_14	0.00195328
A_2	0.00195073
T_21	0.00193418
CC_6	0.00183851
TT_17	0.00183415
CT_13	0.00183132
C_21	0.00182824
CC_19	0.00182224
AC_20	0.00180563
GT_20	0.0017835
C_20	0.00178037
A_15	0.0017692
AA_3	0.00176691
G_7	0.00172345
A_7	0.00168895
CC_11	0.00166855
CC_12	0.00163303
CC_8	0.00162884
CT_num	0.00162665
GA_4	0.00162062
A_19	0.0015633
C_6	0.00155877
TC_num	0.00155255
C_17	0.00154513
CG_9	0.00153682
CG_1	0.0015298
GT_19	0.00151337
AG_18	0.00151097
AC_9	0.00150992
AC_1	0.00149897
GC_count	0.00146267
TG_19	0.00145103
CC_10	0.0014397
GG_2	0.00143891
AC_19	0.00143505
G_3	0.00141547
CG_12	0.00140788
G_15	0.00139763
CC_15	0.00138392
CG_5	0.00138243
GG_1	0.00136913
AT_16	0.00135724
G_13	0.00133931
AA_18	0.00133599
TT_15	0.0013322
GA_15	0.00132601
GT_18	0.00131589
AG_11	0.00130042
AA_12	0.00129885
GT_15	0.00124666
GT_2	0.00123787
AG_12	0.00122691
A_num	0.00122414
GG_15	0.00119599
C_10	0.0011956
C_7	0.00119541
GC_13	0.00119347
CG_10	0.00118552
CG_11	0.0011848
TG_5	0.00118344
AC_10	0.00117462
C_2	0.00114001
T_15	0.00113644
AG_13	0.00113465
AT_17	0.00113388
TG_13	0.00111974
CC_17	0.00110872
GC_20	0.00109654
T_18	0.00109134
C_19	0.00108706
CC_2	0.00108592
GG_3	0.0010831
G_11	0.00107807
GT_17	0.00106653
CG_6	0.00105983
CG_3	0.00105084
CC_4	0.00104477
CT_6	0.00104158
GA_1	0.00103154
G_6	0.00103095
C_15	0.00102881
AA_17	0.00101578
TC_4	0.00100754
CC_3	0.000998526
TT_1	0.000994394
TG_2	0.000993096
CT_18	0.000990419
AT_15	0.000976948
CA_13	0.000964706
CC_9	0.000962712
TG_6	0.000956974
GG_7	0.000944108
C_3	0.000934961
G_5	0.000929189
C_12	0.000926371
GG_5	0.00090504
GT_14	0.000888798
TG_17	0.000855854
A_8	0.00085481
A_18	0.000830189
GC_2	0.000822826
T_3	0.000821019
C_9	0.000807344
CT_8	0.000806485
TC_19	0.000801307
Nucleosome positioning of secondary TSS, 3'	0.0007893
A_9	0.000789272
CA_15	0.000766725
CG_4	0.000764226
AG_4	0.000753412
A_4	0.000751973
CG_2	0.000744248
TG_15	0.000741759
GG_4	0.000737198
C_14	0.00072529
AA_1	0.000711497
T_12	0.000690068
AG_7	0.00067001
GA_20	0.000669995
T_13	0.000663432
GC_4	0.000651238
AT_10	0.00065118
TT_14	0.000645359
GA_8	0.000642429
A_17	0.000639905
TC_5	0.00063709
AG_15	0.000622641
TA_12	0.00061494
GT_3	0.000611501
CG_16	0.000607537
CA_17	0.000602245
AC_8	0.000602002
A_11	0.000600278
AA_9	0.000598914
CA_9	0.000595908
TG_18	0.000594337
GA_10	0.000592507
G_14	0.000587294
C_8	0.000583483
AA_19	0.000581738
GC_3	0.000581309
AT_2	0.000580742
GC_8	0.00057882
CA_11	0.000572007
AA_2	0.000561102
C_11	0.000558315
TC_9	0.000554716
TC_1	0.000546455
GC_1	0.000546167
TC_16	0.000536896
T_6	0.000535303
AG_9	0.000522057
TA_19	0.000519255
T_11	0.000519236
GT_10	0.000510961
T_4	0.000508239
G_21	0.00050703
CA_20	0.000505821
GA_5	0.000501469
TG_8	0.000499145
CT_19	0.00049859
AT_5	0.000497425
GA_14	0.000495018
TA_17	0.000490809
GA_7	0.000486814
TC_18	0.000486467
TT_2	0.000482408
AA_15	0.000479107
GC_16	0.000471611
GA_9	0.000470727
GC_12	0.000460028
AA_7	0.000456572
GC_15	0.000448942
AA_16	0.000442944
A_14	0.000440269
CT_1	0.000433456
GA_18	0.000432025
G_9	0.00042616
AC_5	0.000424919
CG_20	0.000406261
TT_7	0.000403099
AA_14	0.00040127
C_13	0.000387107
GC_19	0.000385865
TG_16	0.000382321
GT_6	0.000381005
TT_19	0.000371866
CA_12	0.00037074
G_1	0.000367905
TT_3	0.000363574
GA_6	0.000363478
C_5	0.000361827
CG_18	0.000357864
AT_13	0.000356182
CT_14	0.000355002
G_10	0.000340483
AG_6	0.000337869
TG_20	0.000330879
AG_20	0.000318832
AT_4	0.000313647
T_14	0.000312988
TC_2	0.000310362
AT_11	0.000309358
T_9	0.000306196
A_10	0.000303767
AC_16	0.00030322
T_7	0.000302901
AA_4	0.000297893
CA_3	0.000296717
GA_2	0.000293408
T_19	0.000291219
A_6	0.000288783
AG_1	0.000288179
AG_5	0.000287777
CT_16	0.000284264
TC_11	0.000281037
TG_10	0.000279085
GG_6	0.000276745
GC_11	0.00027547
GT_12	0.000269487
CT_5	0.000269096
AC_13	0.000267557
AA_20	0.000264164
CA_14	0.00026269
T_17	0.000260621
A_3	0.000253464
AG_8	0.000251519
TC_15	0.000246943
AT_19	0.000245174
CA_4	0.000244847
TT_6	0.000244744
CA_8	0.000243746
TA_3	0.000239768
AG_3	0.000239178
CC_20	0.000235641
C_4	0.000234193
C_1	0.000231892
GA_11	0.000231393
AC_11	0.000230897
TA_15	0.000229883
GT_5	0.000228034
GC_9	0.000226609
TT_16	0.000226147
CT_7	0.000226074
G_12	0.000218264
GC_6	0.000217747
T_1	0.000212577
TG_4	0.000209678
TG_7	0.000209339
AC_6	0.000205541
AA_10	0.000203853
GC_10	0.000200671
AC_15	0.000193984
TC_8	0.000192849
AG_10	0.000192072
TT_20	0.000191941
CT_3	0.000191187
CG_7	0.000191101
GT_11	0.000190659
TA_20	0.000189587
TA_18	0.000187464
TC_10	0.00018428
CT_4	0.000173389
GT_4	0.000165291
CT_15	0.00016191
TC_20	0.000161293
TC_14	0.000159093
CA_16	0.000158461
TC_3	0.000156403
T_5	0.000155903
GT_7	0.00015395
TC_12	0.000153292
CA_5	0.000153256
GA_13	0.000150581
TA_11	0.000147499
TT_5	0.000146046
AA_5	0.000144292
CA_6	0.000144197
AC_18	0.000143248
TT_4	0.000140866
CT_12	0.000137573
A_12	0.000137109
A_1	0.000137053
AT_6	0.000136701
AG_2	0.000130323
TA_4	0.000125926
CT_11	0.000124786
TG_3	0.000124348
GA_3	0.000124179
GT_9	0.00012113
AT_7	0.000118984
CA_7	0.000118851
AC_2	0.000114248
CA_1	0.000110572
TA_14	0.000108893
AT_9	0.000106441
GT_13	0.000100902
AC_7	0.000100548
AC_14	0.000100528
CC_13	0.000100517
AC_4	9.96665e-05
TA_13	9.89553e-05
CT_17	9.76596e-05
CT_10	9.65878e-05
A_13	9.50335e-05
AA_6	9.47085e-05
AT_1	9.32272e-05
TC_7	8.86947e-05
AT_18	8.51349e-05
TC_13	8.47901e-05
A_5	8.38844e-05
TT_18	8.09278e-05
AT_8	8.04501e-05
AC_3	8.02649e-05
AA_8	7.97686e-05
TA_10	7.8876e-05
TC_6	7.79592e-05
TG_12	7.69221e-05
CA_2	7.5018e-05
TA_1	7.07813e-05
TT_13	6.96191e-05
AT_20	6.83435e-05
TA_8	6.78113e-05
TG_14	6.66525e-05
TA_5	6.49367e-05
GC_7	6.13224e-05
TT_12	5.98525e-05
GT_8	5.98219e-05
TA_2	5.96094e-05
TA_6	5.7787e-05
CT_9	5.44055e-05
AT_3	5.10067e-05
TT_8	4.94817e-05
TT_11	4.86504e-05
GT_1	4.49269e-05
TA_9	4.36289e-05
AT_14	4.33832e-05
AC_12	3.45109e-05
TT_9	3.26363e-05
TA_7	3.01688e-05
TG_9	2.83546e-05
AA_13	2.65217e-05
GC_18	2.51273e-05
CT_20	2.12901e-05
CA_10	2.03246e-05
AA_11	1.82166e-05
TG_11	1.45933e-05
AT_12	1.04233e-05
A_22	0
T_22	0
C_22	0
G_22	0
A_23	0
T_23	0
C_23	0
G_23	0
TT_10	0
TA_16	0
AA_21	0
AT_21	0
AC_21	0
AG_21	0
TA_21	0
TT_21	0
TC_21	0
TG_21	0
CA_21	0
CT_21	0
CC_21	0
CG_21	0
GA_21	0
GT_21	0
GC_21	0
GG_21	0
AA_22	0
AT_22	0
AC_22	0
AG_22	0
TA_22	0
TT_22	0
TC_22	0
TG_22	0
CA_22	0
CT_22	0
CC_22	0
CG_22	0
GA_22	0
GT_22	0
GC_22	0
GG_22	0
GC_up	0
GC_down	0

## Sheet: CRISPRa_shapvalues
Table S4. All the features importance identified by Tree SHAP contributing to sgRNA activities in the CRISPRa
Features	Mean(|SHIAP Value|) (average impact on model output magnitude)
Nucleosome positioning of primary TSS, 3'	0.0442384
Nucleosome positioning of primary TSS, 5'	0.0261085
GC_count	0.0229908
TT_num	0.0184964
RNA_expression	0.01845
Chromatin accessibility	0.0143387
GG_num	0.0138607
AG_num	0.0129733
T_num	0.0123666
Nucleosome positioning of secondary TSS, 5'	0.0113951
G_1	0.0112839
Nucleosome positioning of secondary TSS, 3'	0.00972238
G_num	0.00908941
GC_19	0.00883386
CG_num	0.00793318
TA_num	0.00715323
GC_18	0.00710907
Tm_5mer_start	0.00638574
G_14	0.00601102
G_9	0.00573443
C_1	0.00565011
TTm_5mer_end	0.00560428
GA_num	0.00551047
GC_16	0.00545956
G_16	0.00536516
C_20	0.00509314
Tm_8mer_middle	0.00476763
AC_num	0.00451831
AA_num	0.00430249
G_15	0.0041452
GG_19	0.00409709
G_10	0.00398065
Tm_global	0.00394383
GC_17	0.00388605
A_21	0.00372174
C_18	0.00352995
C_19	0.0035067
GG_2	0.00344869
C_21	0.00333389
GG_10	0.00323957
GG_11	0.00304238
C_num	0.00286097
AG_19	0.00273092
AT_num	0.00272734
CC_num	0.00268746
C_6	0.00258946
CC_18	0.00257557
A_10	0.00247626
CC_1	0.00241711
CT_13	0.00241022
CC_13	0.0023623
CA_17	0.00232214
GC_up	0.00230732
TC_15	0.00228688
C_5	0.00212224
GA_19	0.00208005
T_11	0.00197857
G_5	0.00196952
CG_14	0.00183102
GA_10	0.00169608
GC_15	0.00167484
GC_num	0.00164043
GG_12	0.00163016
GG_6	0.00161726
C_17	0.00155
CT_19	0.00151622
GA_13	0.00146368
A_1	0.00141624
G_8	0.00140494
GG_17	0.00136699
CG_13	0.00136207
A_15	0.00135514
GG_8	0.00130705
A_num	0.00130195
GC_14	0.0012898
TT_18	0.00128967
TG_15	0.00126869
GT_num	0.00124088
C_13	0.0012181
DNA methylation	0.00120135
TG_13	0.0011846
GA_3	0.00114202
AC_16	0.0011284
GA_15	0.00112523
GT_18	0.001092
GG_16	0.00107105
TC_num	0.00106315
CC_8	0.00105638
CT_20	0.00103765
CT_2	0.00103266
CC_15	0.00102004
CC_17	0.00101886
T_13	0.00100224
G_13	0.000940764
AA_18	0.00093484
CG_19	0.00092698
CA_num	0.000894543
T_7	0.00089379
GG_1	0.00088077
GG_15	0.000877959
AA_17	0.000865783
CT_num	0.000862228
CC_7	0.000851297
CA_9	0.000849029
TC_12	0.000847764
GA_11	0.000837445
AG_10	0.000835399
TA_19	0.000805616
TC_17	0.00080071
TG_1	0.00077505
AG_9	0.000765613
C_10	0.000738103
CC_10	0.000730306
TC_1	0.000722504
CT_18	0.000719308
C_16	0.000719184
G_17	0.000717556
CT_4	0.000682152
G_4	0.000680404
G_21	0.000680402
GG_3	0.000675688
AG_11	0.000674387
CA_10	0.000653077
AG_1	0.000636796
A_18	0.00063538
GC_11	0.000623772
G_18	0.000619668
GG_9	0.000617689
A_5	0.000614033
TA_8	0.000611762
TG_3	0.000601973
CA_18	0.000601538
CA_19	0.00059811
AG_15	0.000597056
GG_4	0.000593461
CG_17	0.000592029
AG_17	0.000589449
GT_20	0.000571097
AA_13	0.000568253
AC_17	0.000555268
TT_17	0.000554986
G_12	0.000551165
GT_3	0.000541933
CG_12	0.000535475
AC_12	0.000527761
TA_2	0.000527371
GC_4	0.000522481
CC_11	0.000514946
AG_2	0.000499461
AG_8	0.000499322
G_11	0.000487055
AA_5	0.000485166
TA_15	0.000471617
CT_5	0.000471402
G_20	0.000465294
GC_8	0.000465211
TC_5	0.000449425
T_17	0.000444682
AG_3	0.000443331
GA_5	0.000442882
AA_14	0.000441913
GG_5	0.000439928
CA_7	0.00043673
A_13	0.000433027
T_16	0.000432359
C_15	0.00042542
TC_14	0.000424698
C_9	0.000423784
AT_9	0.000422615
GG_18	0.000412645
CC_2	0.000410698
AT_16	0.000410383
GT_15	0.000409839
T_12	0.00040583
GG_20	0.000398349
TG_num	0.000393873
TG_17	0.000391073
GA_17	0.000382123
C_3	0.000375412
T_20	0.000374847
CC_12	0.00036654
C_8	0.000365611
AA_11	0.000356864
GT_19	0.000351426
TG_14	0.000345888
AG_16	0.00034269
AT_8	0.000342634
GT_2	0.000339683
C_2	0.000335775
GC_2	0.000328109
TA_20	0.000326504
AA_2	0.000325632
TT_16	0.000318383
CC_14	0.00031458
GA_1	0.000313454
GG_13	0.000309734
AA_4	0.000306918
GT_11	0.000305169
C_11	0.000305123
AA_1	0.00030401
AA_19	0.000300441
AG_14	0.000289551
TA_14	0.000289361
CG_18	0.000288018
CC_16	0.000287238
AA_10	0.000287151
TG_2	0.000285654
T_3	0.000285221
CG_16	0.000282765
CG_7	0.000282214
TA_18	0.000281879
GC_13	0.000278646
AC_19	0.000278192
TC_4	0.000275237
AC_7	0.000272922
AC_18	0.00027006
CT_15	0.000269155
AC_3	0.000268757
C_4	0.000264781
CG_9	0.00026443
A_6	0.00026245
AG_20	0.000254746
G_2	0.000254734
AA_7	0.000253526
A_8	0.00025155
CT_6	0.000248513
CG_5	0.000244645
TA_6	0.000241202
AA_6	0.000239744
AG_6	0.000235762
CA_20	0.000232597
A_19	0.000227497
CC_20	0.000224671
GC_1	0.000223886
A_14	0.000222938
TA_13	0.000221864
TA_9	0.000220753
TG_5	0.000219861
AC_20	0.000219714
CC_5	0.000216295
T_5	0.000214919
CT_7	0.00020843
AA_12	0.00020133
A_12	0.000199814
GG_7	0.000199164
TT_15	0.000187448
T_1	0.000183509
CG_3	0.000183131
AT_14	0.000178391
T_19	0.000178135
GC_7	0.000177495
T_21	0.000176489
A_2	0.000175939
GC_down	0.000175868
CG_20	0.00017574
A_16	0.000174841
AC_13	0.000174112
GC_9	0.000169851
TG_18	0.000169592
G_7	0.000169118
AT_13	0.000166886
GA_20	0.000163372
AC_4	0.000162627
T_4	0.000161796
A_17	0.000161294
CG_11	0.000159607
TG_16	0.000159354
G_6	0.000157422
GC_20	0.00015584
GC_6	0.000154658
GG_14	0.000153219
CG_4	0.000151614
GA_2	0.000150524
CC_4	0.000148993
T_10	0.000148594
GA_16	0.000148486
TG_7	0.000147656
GC_12	0.000146942
G_19	0.000146618
AG_13	0.000146313
CC_9	0.000146201
CA_16	0.000145175
CA_11	0.000143862
AG_12	0.000142988
A_20	0.000142869
A_11	0.000142347
AA_9	0.000141069
GT_17	0.000138569
GA_18	0.000137771
CC_19	0.000136939
GA_14	0.000136619
C_12	0.000136251
T_9	0.000133592
T_8	0.000129737
CG_8	0.000124882
TT_3	0.000122608
AA_15	0.000121899
GT_7	0.000117607
AC_1	0.000112438
GA_9	0.00011049
CA_13	0.000108859
GT_8	0.000107663
TT_12	0.000106506
CT_16	0.000104944
GC_10	0.000103486
AC_11	0.000103243
T_18	0.000102138
TG_19	0.000100871
CT_8	0.000100431
AT_20	9.80501e-05
TC_16	9.60864e-05
CC_3	9.59365e-05
CT_17	9.58498e-05
AA_16	9.52743e-05
GC_3	9.4331e-05
CA_12	9.40732e-05
CT_14	9.30371e-05
TT_19	9.2897e-05
TC_20	9.25786e-05
CG_15	9.24228e-05
GT_13	9.22735e-05
AA_3	9.14772e-05
TC_19	8.99781e-05
T_2	8.75048e-05
AG_4	8.67098e-05
GT_4	8.60462e-05
TG_4	8.30036e-05
C_7	8.06304e-05
TC_3	7.95322e-05
GA_8	7.88061e-05
AT_15	7.85695e-05
GA_12	7.84126e-05
TC_10	7.61619e-05
CG_1	7.51887e-05
TA_12	7.44194e-05
GA_7	7.30268e-05
TT_7	7.13527e-05
A_9	7.08289e-05
A_7	7.04281e-05
CA_14	6.98812e-05
TG_6	6.86568e-05
C_14	6.7936e-05
AC_6	6.78764e-05
CA_6	6.77926e-05
CG_10	6.7475e-05
GT_12	6.63488e-05
G_3	6.41852e-05
AC_8	6.40392e-05
CC_6	6.25584e-05
A_3	6.25552e-05
AT_3	6.07632e-05
GA_4	6.01987e-05
T_14	5.82151e-05
GT_5	5.78017e-05
AT_7	5.71281e-05
TA_5	5.5874e-05
TC_13	5.4419e-05
TA_17	5.37464e-05
T_6	5.3024e-05
AG_5	5.22347e-05
AT_19	5.11382e-05
TG_20	4.98564e-05
TT_13	4.97118e-05
GT_1	4.96962e-05
TC_2	4.86798e-05
TT_8	4.83473e-05
TC_18	4.6678e-05
AG_7	4.57097e-05
GT_9	4.46357e-05
CT_10	4.36825e-05
CG_2	4.07599e-05
T_15	4.05901e-05
TC_7	4.05273e-05
GT_16	3.93835e-05
AT_17	3.92535e-05
TT_14	3.91515e-05
AT_10	3.85036e-05
TC_11	3.84261e-05
TT_1	3.75441e-05
AC_10	3.54153e-05
TA_7	3.45805e-05
TT_10	3.3554e-05
CT_11	2.94425e-05
AT_4	2.93187e-05
GC_5	2.86814e-05
CA_8	2.80071e-05
TA_3	2.79134e-05
CT_12	2.77659e-05
CT_3	2.7704e-05
AC_2	2.75955e-05
AC_14	2.75052e-05
AC_9	2.67985e-05
TA_1	2.64229e-05
TC_8	2.62968e-05
TG_11	2.61965e-05
A_4	2.48867e-05
CG_6	2.48852e-05
AC_15	2.40831e-05
GA_6	2.39324e-05
AT_2	2.36252e-05
CA_2	2.35445e-05
CA_3	2.30945e-05
TA_4	2.25739e-05
CA_5	2.21801e-05
TA_16	2.21284e-05
TG_12	2.21005e-05
CA_15	2.14728e-05
GT_14	2.02665e-05
TG_8	1.92205e-05
TC_6	1.87199e-05
AG_18	1.87099e-05
GT_6	1.81355e-05
AT_18	1.72674e-05
TG_10	1.71121e-05
GT_10	1.6235e-05
AC_5	1.61239e-05
CA_1	1.41231e-05
TT_20	1.1916e-05
AT_5	1.17894e-05
CT_1	1.14164e-05
CA_4	9.51877e-06
TA_11	8.4733e-06
AT_1	8.33748e-06
TT_4	8.32479e-06
TT_2	4.93172e-06
AT_11	4.86893e-06
CT_9	4.4207e-06
TT_5	3.04988e-06
AA_8	2.83741e-06
TT_9	1.85627e-06
A_22	0
T_22	0
C_22	0
G_22	0
A_23	0
T_23	0
C_23	0
G_23	0
AT_6	0
TT_6	0
TC_9	0
TG_9	0
TA_10	0
TT_11	0
AT_12	0
AA_20	0
AA_21	0
AT_21	0
AC_21	0
AG_21	0
TA_21	0
TT_21	0
TC_21	0
TG_21	0
CA_21	0
CT_21	0
CC_21	0
CG_21	0
GA_21	0
GT_21	0
GC_21	0
GG_21	0
AA_22	0
AT_22	0
AC_22	0
AG_22	0
TA_22	0
TT_22	0
TC_22	0
TG_22	0
CA_22	0
CT_22	0
CC_22	0
CG_22	0
GA_22	0
GT_22	0
GC_22	0
GG_22	0
