# Supplementary material for: EpiCas-DL: Predicting sgRNA activity for CRISPR-mediated epigenome editing by deep learning
Source: Comput Struct Biotechnol J. 2022 Nov 19;21:202–11. doi: 10.1016/j.csbj.2022.11.034 (PMC9763632; doi:10.1016/j.csbj.2022.11.034)
Supplement: Supplementary data 5 [file mmc5.zip]

Archive with 4 entries (4 files):
- FigureS1.png
- FigureS2.png
- FigureS3.png
- FigureS4.png
